# Supplementary material for: Co-expression analysis reveals dysregulated miRNAs and miRNA-mRNA interactions in the development of contrast-induced acute kidney injury
Source: PLoS One. 2019 Jul 15;14(7):e0218574. doi: 10.1371/journal.pone.0218574 (PMC6629072; doi:10.1371/journal.pone.0218574)
Supplement: S2 Table — (XLS) [file pone.0218574.s002.xls]

miRNA_id	Case1_junc_reads	Case2_junc_reads	Case3_junc_reads	Control1_junc_reads	Control2_junc_reads	Control3_junc_reads	Case1_SRPBM	Case2_SRPBM	Case3_SRPBM	Control1_SRPBM	Control2_SRPBM	Control3_SRPBM	Case	Control	log2FC	Pvalue	Qvalue	updown
rno-miR-126a-5p	111079	126433	81907	23747	14412	44118	10080.897446245799	10964.7806695369	6047.98620080264	2523.55599890215	3937.45528030228	3967.2862454449605	9031.22143886178	3476.0991748831298	1.37745187643559	2.60885566593817e-12	1.7557598631763902e-09	UP
rno-miR-322-5p	4974	5180	4158	1166	774	1850	451.411939462082	449.23056767022905	307.025346130371	123.90893476114701	211.462048116673	166.360200767586	402.555951087561	167.24372788180202	1.26723721006893	1.15735288453045e-10	3.8944924564449704e-08	UP
rno-miR-191a-5p	195732	214668	218022	70350	38999	119581	17763.5216612865	18616.876444735903	16098.673477434098	7475.98282628412	10654.7889995273	10753.2538289991	17493.0238611522	9628.008551603509	0.8614703681589991	4.02204659264949e-10	9.02279118951036e-08	UP
rno-miR-25-3p	10707	11661	12795	4842	2143	6536	971.706387790809	1011.28902234435	944.778623674577	514.551690283809	585.481941609886	587.74606252004	975.924677936579	562.593231471245	0.7946776088197259	3.3959529085861304e-09	4.57095261495693e-07	UP
rno-miR-30c-5p	247738	262555	292670	101576	48587	177553	22483.290087008398	22769.830617767202	21610.6574805551	10794.3202565974	13274.295085803702	15966.353183695	22287.9260617769	13344.989508698702	0.7399642057558441	2.9000206857251603e-08	3.25285653582173e-06	UP
rno-miR-200a-5p	810	834	650	200	115	375	73.5109727268285	72.32783883363359	47.995777573059705	21.2537032738642	31.418878025117397	33.7216698104492	64.6115297111739	28.7980837031436	1.1658188176840902	2.02873319123726e-07	1.95048205386096e-05	UP
rno-miR-150-5p	15774	17842	23416	8919	3553	12043	1431.5583965467401	1547.33035694367	1729.02984907208	947.807991432668	970.703384213092	1082.9599569686802	1569.30620085416	1000.49044420481	0.649419488462922	3.75088165394967e-06	0.00031554291913851604	UP
rno-miR-15b-5p	1614	1755	1588	674	313	1085	146.47740398137	152.20073024638	117.257404707037	71.62492825776201	85.5138334305283	97.56804610381859	138.64517964492902	84.90226926403629	0.707522438563569	2.3239546702008102e-05	0.00173780165893905	UP
rno-miR-200b-5p	383	366	379	174	65	198	34.758865110419	31.7409890197366	27.9852355792018	18.4906700731016	17.7583038753234	17.8050793631604	31.4950299031191	18.018017770528502	0.805683877389938	7.386727846875759e-05	0.00414272320078949	UP
novel.134	12	12	20	0	0	0	1.0890829445735999	1.0406639497447	1.47680303962747	0.0	0.0	0.0	1.20218331131526	0.0	inf	0.000167443354338993	0.007512625164676141	UP
novel.88	15	18	10	0	0	0	1.36130746263245	1.5610393688831299	0.738365829276742	0.0	0.0	0.0	1.22023755359744	0.0	inf	0.000207815626332913	0.00826208318989238	UP
rno-miR-122-5p	102	34	1	1	0	2	9.25692772036828	2.94864922756416	0.0738080304980811	0.106242628789206	0.0	0.17982968439449898	4.09312832614351	0.0953574377279017	5.42371461723354	0.000208700466906643	0.00826208318989238	UP
novel.6	11	17	14	0	0	0	0.998310626497617	1.47432461378208	1.03374071341703	0.0	0.0	0.0	1.16879198456558	0.0	inf	0.00024053090549455401	0.00895909884927798	UP
novel.35	11	10	12	0	0	0	0.998310626497617	0.867234439542607	0.886053271346887	0.0	0.0	0.0	0.9171994457957041	0.0	inf	0.00111990209996106	0.0314039213864082	UP
rno-miR-188-5p	499	455	358	184	73	299	45.2864204115129	39.4594711090512	26.4346245090763	19.553407011955	19.944073180186997	26.887402524180196	37.0601720098801	22.1282942387741	0.7439773322894	0.00148073677334919	0.0369087351282965	UP
rno-miR-201-5p	321	341	187	111	61	109	29.1320906237373	29.572859476614	13.808026332281699	11.7958312045747	16.665557510206803	9.80173430850756	24.170992144211002	12.754374341096401	0.92228456241806	0.0018191452716165102	0.0433602237809485	UP
novel.73	29	30	23	0	0	11	2.6318426071889	2.60170331862782	1.69829851219569	0.0	0.0	0.9891556740795051	2.3106148126707997	0.329718558026502	2.8089697819932997	0.0047153911000406105	0.0774014197640812	UP
novel.70	29	30	23	0	0	11	2.6318426071889	2.60170331862782	1.69829851219569	0.0	0.0	0.9891556740795051	2.3106148126707997	0.329718558026502	2.8089697819932997	0.00492196689839104	0.0788686600623136	UP
novel.69	29	30	23	0	0	11	2.6318426071889	2.60170331862782	1.69829851219569	0.0	0.0	0.9891556740795051	2.3106148126707997	0.329718558026502	2.8089697819932997	0.00516093500591836	0.0789388467950694	UP
rno-miR-708-5p	103	92	62	24	19	31	9.34770003844426	7.978626354617719	4.578025179878559	2.5504443928637	5.191029239906929	2.78763733784402	7.301450524313509	3.50970365687155	1.0568338806672	0.00513947473771459	0.0789388467950694	UP
novel.66	29	30	23	0	0	11	2.6318426071889	2.60170331862782	1.69829851219569	0.0	0.0	0.9891556740795051	2.3106148126707997	0.329718558026502	2.8089697819932997	0.00539305694712233	0.0806561627869628	UP
novel.64	29	30	23	0	0	11	2.6318426071889	2.60170331862782	1.69829851219569	0.0	0.0	0.9891556740795051	2.3106148126707997	0.329718558026502	2.8089697819932997	0.00561698591068593	0.0816222009424979	UP
rno-miR-130b-3p	241	202	310	130	45	163	21.871784156364196	17.5182920781186	22.890268661540798	13.8148553528515	12.2942954751102	14.657690246617598	20.7601149653412	13.5889470248598	0.611380763639253	0.00625813926134589	0.08595362699766901	UP
rno-miR-218a-1-3p	125	123	113	40	22	82	11.344321291439499	10.6670444283466	8.343876499982299	4.25074065477283	6.010519870086711	7.373848749362299	10.1184140732561	5.87836975807395	0.783495169915125	0.0069426839325634395	0.09344852573230401	UP
rno-miR-674-3p	162	180	162	65	40	102	14.702157570898098	15.610306800299098	11.9620403780159	6.9074276764257405	10.928293375056901	9.172330413126812	14.091501583071	9.00268382153648	0.6463982951357099	0.00876754097604122	0.109269538460662	UP
rno-miR-376b-3p	57	76	40	20	3	34	5.17300533247094	6.59101649593668	2.95360607925493	2.1253703273864097	0.8194906301797779	3.05747427434552	4.90587596922085	2.00077841063724	1.29394936467508	0.0109130862585077	0.128851000911855	UP
rno-miR-802-3p	95	104	99	20	27	43	8.621613930005491	9.01929030436242	7.31013578656527	2.1253703273864097	7.37652197014001	3.86670785412077	8.31701334031106	4.456200050549059	0.9002515455629471	0.0125591479347771	0.141714176984873	UP
rno-miR-708-3p	52	111	75	38	13	30	4.71923617826013	9.626380478601892	5.5379578627975095	4.03815184687396	3.55177140491688	2.69772249564677	6.627858173219839	3.4292152491458703	0.950664267309047	0.0148666157791328	0.156331756552443	UP
novel.43	37	45	10	11	0	0	3.3579287156276805	3.9025984222078196	0.738365829276742	1.1689795676426398	0.0	0.0	2.66629765570408	0.38965985588088	2.77455063381344	0.0169573988800079	0.169707573901605	UP
rno-miR-582-5p	173	181	216	110	29	128	15.700468197395699	15.6970215554001	15.9493871706879	11.6894850254651	7.92303344001353	11.5103011300748	15.7822923078279	10.3742731985178	0.605296498034316	0.017147273440281	0.169707573901605	UP
rno-miR-363-3p	528	144	542	241	44	156	47.9182630187018	12.488228062532801	40.0210839877158	25.6106865574262	12.0210397401734	14.0281939413271	33.4758583563168	17.219973412975598	0.959038132979562	0.020077195745983996	0.193027896243531	UP
novel.10	11	0	12	0	0	0	0.998310626497617	0.0	0.886053271346887	0.0	0.0	0.0	0.628121299281501	0.0	inf	0.028074605689578	0.21669012555325698	UP
novel.11	11	0	12	0	0	0	0.998310626497617	0.0	0.886053271346887	0.0	0.0	0.0	0.628121299281501	0.0	inf	0.0277226551358616	0.21669012555325698	UP
novel.12	11	0	12	0	0	0	0.998310626497617	0.0	0.886053271346887	0.0	0.0	0.0	0.628121299281501	0.0	inf	0.0273955112998775	0.21669012555325698	UP
novel.128	0	12	12	0	0	0	0.0	1.0406639497447	0.886053271346887	0.0	0.0	0.0	0.642239073697196	0.0	inf	0.0235821924336934	0.21669012555325698	UP
novel.13	11	0	12	0	0	0	0.998310626497617	0.0	0.886053271346887	0.0	0.0	0.0	0.628121299281501	0.0	inf	0.0274469410568922	0.21669012555325698	UP
novel.14	11	0	12	0	0	0	0.998310626497617	0.0	0.886053271346887	0.0	0.0	0.0	0.628121299281501	0.0	inf	0.0277488455720529	0.21669012555325698	UP
novel.15	11	0	12	0	0	0	0.998310626497617	0.0	0.886053271346887	0.0	0.0	0.0	0.628121299281501	0.0	inf	0.0278735407755185	0.21669012555325698	UP
novel.16	11	0	12	0	0	0	0.998310626497617	0.0	0.886053271346887	0.0	0.0	0.0	0.628121299281501	0.0	inf	0.0275049303454049	0.21669012555325698	UP
novel.17	11	0	12	0	0	0	0.998310626497617	0.0	0.886053271346887	0.0	0.0	0.0	0.628121299281501	0.0	inf	0.0273421409735553	0.21669012555325698	UP
novel.18	11	0	12	0	0	0	0.998310626497617	0.0	0.886053271346887	0.0	0.0	0.0	0.628121299281501	0.0	inf	0.027208952974836	0.21669012555325698	UP
novel.8	37	26	13	10	0	0	3.3579287156276805	2.25484429822365	0.959932682918951	1.06263338853298	0.0	0.0	2.1909018989234297	0.354211129510993	2.62884343863958	0.026416114268572006	0.21669012555325698	UP
novel.9	11	0	12	0	0	0	0.998310626497617	0.0	0.886053271346887	0.0	0.0	0.0	0.628121299281501	0.0	inf	0.0283339242922536	0.21669012555325698	UP
novel.84	0	0	38	0	0	0	0.0	0.0	2.80591863718479	0.0	0.0	0.0	0.9353062123949302	0.0	inf	0.0329675881657504	0.224537800844055	UP
novel.110	11	10	0	0	0	0	0.998310626497617	0.867234439542607	0.0	0.0	0.0	0.0	0.6218483553467409	0.0	inf	0.0334245508275159	0.22494722706918202	UP
rno-miR-421-3p	249	170	168	57	58	104	22.597777828633898	14.7430723607565	12.4050313231523	6.05727954547117	15.846066880027099	9.352160097521311	16.581960504180902	10.418502174339901	0.6704667062756221	0.0346522954277258	0.22896268005083104	UP
rno-miR-672-3p	47	47	37	22	6	21	4.26546702404931	4.0760279324099	2.7320392256127204	2.33785558496483	1.63925783499006	1.88839650596176	3.6911780606906404	1.95516997530555	0.9167872985917859	0.0382412846441874	0.236113619867322	UP
rno-miR-374-5p	1332	1449	2275	2719	1092	3487	120.88469427324301	125.663147863899	167.98529288678301	288.943811244802	298.341607072624	313.566507129142	138.17771167464198	300.28397514885603	-1.1198025615200802	2.1600930111451303e-09	3.63435649125168e-07	DOWN
rno-miR-326-3p	786	862	1037	1156	523	1202	71.3328992738504	74.75611264205929	76.5717629205421	122.84630137261401	142.887027931289	108.089191559814	74.2202582788173	124.60750695457199	-0.7475060592708119	5.9309441799335496e-05	0.0036286594846320704	DOWN
rno-miR-652-3p	2165	2425	3488	3950	1216	4029	196.483060571143	210.30578524986302	257.552765517684	419.760277232695	332.219510137542	362.30552655499804	221.44720377956298	371.428437975078	-0.746121497341148	8.30732465755133e-05	0.00430063807271696	DOWN
rno-miR-320-3p	4360	4084	5926	5639	2368	6404	395.68873606755096	354.180943232689	437.573906812981	599.247568392257	646.953418985437	575.8761020211759	395.81452870440694	607.359029799623	-0.617725024211032	0.000252931468255991	0.00895909884927798	DOWN
novel.112	0	0	0	0	90	0	0.0	0.0	0.0	0.0	24.5885909502204	0.0	0.0	8.1961969834068	-inf	0.000348270508798258	0.0117193026210614	DOWN
rno-let-7i-3p	156	201	177	276	83	258	14.157708534780399	17.4314904344854	13.069589121931	29.3301105179325	22.6760773802935	23.200524354453897	14.886262697065598	25.068904084226602	-0.7519173280395091	0.0018684197468759399	0.0433602237809485	DOWN
rno-miR-187-3p	274	300	488	444	196	486	24.8667160358571	26.0172069633425	36.0337371950438	47.1832212679784	53.54844393553739	43.703233803351296	28.972553398081104	48.1449663356224	-0.732698131682801	0.0024784430416585398	0.0555997389012065	DOWN
rno-miR-450b-5p	2655	2961	5017	5617	1486	4479	240.95271499231004	256.789846630356	370.45364051740995	596.9097128072921	405.985282988203	402.77154880951895	289.398734046692	468.55551486833804	-0.6951613788641271	0.00332427321116227	0.0699136209722564	DOWN
rno-miR-378b	65	70	277	244	92	294	5.8989990047406	6.07064107679825	20.4536043200683	25.9295179941143	25.135102420093897	26.437828313193897	10.807748133869099	25.8341495758007	-1.25721343374776	0.00382823344293811	0.0700759886905581	DOWN
rno-miR-18a-5p	139	138	116	203	58	213	12.614856435996002	11.967939531926598	8.565371972550519	21.5725347105522	15.846066880027099	19.153894406028897	11.049389313491002	18.857498665536102	-0.7711716880374649	0.00450189044092221	0.0757443066685161	DOWN
rno-miR-1247-5p	129	91	144	192	33	346	11.7073181275743	7.89191159951668	10.6329247804586	20.4035551429096	9.01577980513006	31.113862156999698	10.0773848358499	20.1777323683465	-1.00164275313861	0.007286181803683409	0.0961490265466458	DOWN
novel.92	0	0	0	11	0	12	0.0	0.0	0.0	1.1689795676426398	0.0	1.07907051627675	0.0	0.74935002797313	-inf	0.00840200421347134	0.10669058270345401	DOWN
novel.38	89	75	119	99	152	88	8.0771648938878	6.504301740835639	8.786938826192731	10.5206090081429	41.527404195364	7.9133378025458	7.789468486972059	19.9871170020176	-1.35947359398555	0.00931032273230202	0.11189012855070099	DOWN
novel.93	0	0	0	0	25	0	0.0	0.0	0.0	0.0	6.83028707489699	0.0	0.0	2.276762358299	-inf	0.0148007411951157	0.156331756552443	DOWN
novel.1	12	19	15	28	24	15	1.0890829445735999	1.64775412398417	1.1076201249891	2.97551845834098	6.557031339960231	1.34890745277826	1.28148573118229	3.62715241702649	-1.5010199553494599	0.0274937055504967	0.21669012555325698	DOWN
novel.33	0	0	22	17	36	15	0.0	0.0	1.62449048169761	1.80653889069834	9.83554700994035	1.34890745277826	0.541496827232537	4.33033111780565	-2.99945255467093	0.0259831564713148	0.21669012555325698	DOWN
novel.109	0	0	0	0	18	0	0.0	0.0	0.0	0.0	4.91777350497017	0.0	0.0	1.63925783499006	-inf	0.0330300776873127	0.224537800844055	DOWN
novel.111	0	0	0	0	18	0	0.0	0.0	0.0	0.0	4.91777350497017	0.0	0.0	1.63925783499006	-inf	0.032896456592188	0.224537800844055	DOWN
novel.136	0	0	0	0	18	0	0.0	0.0	0.0	0.0	4.91777350497017	0.0	0.0	1.63925783499006	-inf	0.031866290741451	0.224537800844055	DOWN
rno-miR-3559-3p	164	148	293	236	94	263	14.88370220705	12.8351739714692	21.6350324755555	25.079369863159698	25.6813373153369	23.6500985654401	16.4513028846916	24.8036019146456	-0.59234779544961	0.0312772695477738	0.224537800844055	DOWN
novel.127	13	23	27	34	12	39	1.17976282648047	1.99461314438835	1.99367339633598	3.61307778139668	3.27851566998012	3.50704848533177	1.7226831224016002	3.46621397890286	-1.00870336821486	0.0347016246139447	0.22896268005083104	DOWN
rno-miR-362-5p	14	17	10	29	6	35	1.2705351445564599	1.47432461378208	0.738365829276742	3.08176108713019	1.63925783499006	3.14738911654277	1.16107519587176	2.62280267955434	-1.17564786395903	0.0369754663861779	0.23441442194748896	DOWN
novel.86	0	13	0	56	0	21	0.0	1.12737870484574	0.0	5.95103691668196	0.0	1.88839650596176	0.375792901615247	2.61314447421457	-2.7977771689231496	0.0380242477676876	0.236113619867322	DOWN
novel.94	50	37	66	56	22	102	4.53769154210815	3.2087934928673	4.87340006401885	5.95103691668196	6.010519870086711	9.172330413126812	4.20662836633143	7.044629066631829	-0.7438593745934591	0.0407732040066754	0.24945787542266	DOWN
rno-miR-1298	1	0	3	6	7	5	0.09077231807598701	0.0	0.22149547256822602	0.6375593230556961	1.91251356992682	0.449666620896008	0.10408926354807099	0.999913171292841	-3.2639815548567497	0.0421058092437904	0.255290176766405	DOWN
