# Supplementary material for: Co-expression analysis reveals dysregulated miRNAs and miRNA-mRNA interactions in the development of contrast-induced acute kidney injury
Source: PLoS One. 2019 Jul 15;14(7):e0218574. doi: 10.1371/journal.pone.0218574 (PMC6629072; doi:10.1371/journal.pone.0218574)
Supplement: S3 Table — (XLS) [file pone.0218574.s003.xls]

GO_ID	GO_term	TYPE	target_gene_in_this_GO	all_target_gene_in_all_GO	all_gene_in_this_GO	all_gene_in_all_GO	gene_list	Pvalue	Qvalue
GO:0015321	sodium-dependent phosphate transmembrane transporter activity	molecular_function	4	1508	6	19765	ENSRNOG00000020650(Slc17a7),ENSRNOG00000004626(Slc34a2),ENSRNOG00000015262(Slc34a1),ENSRNOG00000032745(Slc17a3),	0.00114978148773475	0.0330169724632908
GO:0005869	dynactin complex	cellular_component	4	1508	7	19765	ENSRNOG00000019725(Actr1a),ENSRNOG00000016789(Actr1b),ENSRNOG00000025481(Dctn2),ENSRNOG00000019298(Dctn4),	0.00185590958525206	0.0468918454299726
GO:0005113	patched binding	molecular_function	4	1508	7	19765	ENSRNOG00000019832(Bbs1),ENSRNOG00000019354(Ptch1),ENSRNOG00000018059(Ihh),ENSRNOG00000053675(Dhh),	0.00185590958525206	0.0468918454299726
GO:0044341	sodium-dependent phosphate transport	biological_process	4	1508	7	19765	ENSRNOG00000020650(Slc17a7),ENSRNOG00000004626(Slc34a2),ENSRNOG00000015262(Slc34a1),ENSRNOG00000032745(Slc17a3),	0.00185590958525206	0.0468918454299726
GO:0031402	sodium ion binding	molecular_function	6	1508	11	19765	ENSRNOG00000053122(Scn1a),ENSRNOG00000005007(Scn3a),ENSRNOG00000030019(Atp1a1),ENSRNOG00000008169(Slc24a2),ENSRNOG00000002934(Atp1b1),ENSRNOG00000004626(Slc34a2),	0.00028418512595236	0.0123549086601188
GO:0043194	axon initial segment	cellular_component	4	1508	8	19765	ENSRNOG00000055371(Sptbn4),ENSRNOG00000011589(Camk2d),ENSRNOG00000053288(Ank3),ENSRNOG00000053122(Scn1a),	0.00284001773977489	0.0635086725601385
GO:0046520	sphingoid biosynthetic process	biological_process	5	1508	10	19765	ENSRNOG00000036866(Acer3),ENSRNOG00000004443(Sptlc3),ENSRNOG00000007637(Acer2),ENSRNOG00000010882(Sptlc1),ENSRNOG00000012196(Asah2),	0.00109020555038122	0.0321362863373738
GO:0050321	tau-protein kinase activity	molecular_function	5	1508	10	19765	ENSRNOG00000020417(Gsk3a),ENSRNOG00000012799(Prkaa1),ENSRNOG00000017069(Mark4),ENSRNOG00000036676(Csnk1d),ENSRNOG00000002339(Mark1),	0.00109020555038122	0.0321362863373738
GO:0033689	negative regulation of osteoblast proliferation	biological_process	4	1508	8	19765	ENSRNOG00000026053(Grem1),ENSRNOG00000008620(Smad3),ENSRNOG00000029510(Plxnb1),ENSRNOG00000048315(Eif2ak2),	0.00284001773977489	0.0635086725601385
GO:1902285	semaphorin-plexin signaling pathway involved in neuron projection guidance	biological_process	6	1508	13	19765	ENSRNOG00000029510(Plxnb1),ENSRNOG00000017003(Plxna1),ENSRNOG00000017704(Sema3f),ENSRNOG00000031232(Nrp2),ENSRNOG00000025209(Plxnd1),ENSRNOG00000007133(Plxnb2),	0.00061006546560425	0.0208224976023345
GO:0006670	sphingosine metabolic process	biological_process	5	1508	11	19765	ENSRNOG00000010882(Sptlc1),ENSRNOG00000012196(Asah2),ENSRNOG00000036866(Acer3),ENSRNOG00000037695(Sgpp2),ENSRNOG00000007637(Acer2),	0.00158394416990145	0.0417839102717731
GO:0002116	semaphorin receptor complex	cellular_component	4	1508	9	19765	ENSRNOG00000007133(Plxnb2),ENSRNOG00000025209(Plxnd1),ENSRNOG00000029510(Plxnb1),ENSRNOG00000017003(Plxna1),	0.00416074077295776	0.0836663687213367
GO:0046512	sphingosine biosynthetic process	biological_process	4	1508	9	19765	ENSRNOG00000010882(Sptlc1),ENSRNOG00000012196(Asah2),ENSRNOG00000036866(Acer3),ENSRNOG00000007637(Acer2),	0.00416074077295776	0.0836663687213367
GO:0035413	positive regulation of catenin import into nucleus	biological_process	4	1508	9	19765	ENSRNOG00000008620(Smad3),ENSRNOG00000011977(Sema5a),ENSRNOG00000003039(Wnt3a),ENSRNOG00000016066(Bambi),	0.00416074077295776	0.0836663687213367
GO:0051938	L-glutamate import	biological_process	4	1508	9	19765	ENSRNOG00000011073(Htt),ENSRNOG00000016163(Slc1a3),ENSRNOG00000020650(Slc17a7),ENSRNOG00000020254(Per2),	0.00416074077295776	0.0836663687213367
GO:0016307	phosphatidylinositol phosphate kinase activity	molecular_function	6	1508	14	19765	ENSRNOG00000005138(Pip4k2c),ENSRNOG00000016670(Pip4k2a),ENSRNOG00000020479(Pik3c2a),ENSRNOG00000015158(Pikfyve),ENSRNOG00000016846(Pik3cd),ENSRNOG00000020577(Pip5k1c),	0.000859166238080412	0.0271789905070804
GO:1902287	semaphorin-plexin signaling pathway involved in axon guidance	biological_process	5	1508	12	19765	ENSRNOG00000017003(Plxna1),ENSRNOG00000029510(Plxnb1),ENSRNOG00000007133(Plxnb2),ENSRNOG00000025209(Plxnd1),ENSRNOG00000017704(Sema3f),	0.00223382369187775	0.0538192444897604
GO:0060252	positive regulation of glial cell proliferation	biological_process	5	1508	12	19765	ENSRNOG00000009615(Mtor),ENSRNOG00000009652(Prkci),ENSRNOG00000000838(Lta),ENSRNOG00000002919(Gfap),ENSRNOG00000001785(Etv5),	0.00223382369187775	0.0538192444897604
GO:0030955	potassium ion binding	molecular_function	5	1508	12	19765	ENSRNOG00000002934(Atp1b1),ENSRNOG00000008169(Slc24a2),ENSRNOG00000059005(Kcnj1),ENSRNOG00000020420(Pklr),ENSRNOG00000030019(Atp1a1),	0.00223382369187775	0.0538192444897604
GO:2000505	regulation of energy homeostasis	biological_process	4	1508	10	19765	ENSRNOG00000012799(Prkaa1),ENSRNOG00000059984(Dll1),ENSRNOG00000046912(Nr1d2),ENSRNOG00000046202(Metrnl),	0.00587868027614183	0.103736711811646
GO:0033268	node of Ranvier	cellular_component	4	1508	10	19765	ENSRNOG00000053122(Scn1a),ENSRNOG00000053288(Ank3),ENSRNOG00000055371(Sptbn4),ENSRNOG00000019400(Dag1),	0.00587868027614183	0.103736711811646
GO:0017154	semaphorin receptor activity	molecular_function	4	1508	10	19765	ENSRNOG00000007133(Plxnb2),ENSRNOG00000025209(Plxnd1),ENSRNOG00000029510(Plxnb1),ENSRNOG00000017003(Plxna1),	0.00587868027614183	0.103736711811646
GO:0007638	mechanosensory behavior	biological_process	4	1508	10	19765	ENSRNOG00000016163(Slc1a3),ENSRNOG00000002042(Gfi1),ENSRNOG00000054508(Foxp2),ENSRNOG00000021103(Nrxn2),	0.00587868027614183	0.103736711811646
GO:0008601	protein phosphatase type 2A regulator activity	molecular_function	7	1508	18	19765	ENSRNOG00000010922(Ppp2r1b),ENSRNOG00000011282(Ppp2r1a),ENSRNOG00000017227(Ppme1),ENSRNOG00000048617(Ensa),ENSRNOG00000005045(Ppp2r5e),ENSRNOG00000016940(Ppp2r2d),ENSRNOG00000018851(Ppp2r2b),	0.000623104785751046	0.0209008682875631
GO:0090036	regulation of protein kinase C signaling	biological_process	5	1508	13	19765	ENSRNOG00000025612(Sez6l),ENSRNOG00000027098(Sez6l2),ENSRNOG00000019549(Akap12),ENSRNOG00000015618(Wnt5a),ENSRNOG00000026455(Gpd1l),	0.00306986951932111	0.066545193870075
GO:0010998	regulation of translational initiation by eIF2 alpha phosphorylation	biological_process	4	1508	11	19765	ENSRNOG00000006069(Eif2ak3),ENSRNOG00000028493(Ppp1r15b),ENSRNOG00000001050(Eif2ak1),ENSRNOG00000017155(Nck2),	0.00805525969694782	0.126638446387168
GO:0016595	glutamate binding	molecular_function	4	1508	11	19765	ENSRNOG00000013704(Cps1),ENSRNOG00000018200(Gad2),ENSRNOG00000016163(Slc1a3),ENSRNOG00000011726(Grin1),	0.00805525969694782	0.126638446387168
GO:0030836	positive regulation of actin filament depolymerization	biological_process	4	1508	11	19765	ENSRNOG00000045892(Cfl2),ENSRNOG00000015408(Vil1),ENSRNOG00000009570(Pdxp),ENSRNOG00000011977(Sema5a),	0.00805525969694782	0.126638446387168
GO:0030007	cellular potassium ion homeostasis	biological_process	4	1508	11	19765	ENSRNOG00000030019(Atp1a1),ENSRNOG00000011589(Camk2d),ENSRNOG00000002934(Atp1b1),ENSRNOG00000005985(Kcnma1),	0.00805525969694782	0.126638446387168
GO:0060065	uterus development	biological_process	5	1508	14	19765	ENSRNOG00000060544(Kdm5b),ENSRNOG00000009495(Src),ENSRNOG00000048782(Wnt7a),ENSRNOG00000003807(Wnt9b),ENSRNOG00000015618(Wnt5a),	0.00412407125663109	0.0835768815601643
GO:0071108	protein K48-linked deubiquitination	biological_process	7	1508	20	19765	ENSRNOG00000021175(Otub1),ENSRNOG00000015409(LOC100911959),ENSRNOG00000018289(Park7),ENSRNOG00000019097(Bap1),ENSRNOG00000009117(Otub2),ENSRNOG00000007710(Usp20),ENSRNOG00000022720(Usp37),	0.00109085082300479	0.0319135379873057
GO:0015813	L-glutamate transport	biological_process	7	1508	20	19765	ENSRNOG00000010210(Slc7a11),ENSRNOG00000020254(Per2),ENSRNOG00000012007(Slc38a7),ENSRNOG00000017952(Sept2),ENSRNOG00000016163(Slc1a3),ENSRNOG00000020650(Slc17a7),ENSRNOG00000011073(Htt),	0.00109085082300479	0.0319135379873057
GO:0034047	regulation of protein phosphatase type 2A activity	biological_process	8	1508	23	19765	ENSRNOG00000010922(Ppp2r1b),ENSRNOG00000011282(Ppp2r1a),ENSRNOG00000011073(Htt),ENSRNOG00000018851(Ppp2r2b),ENSRNOG00000016940(Ppp2r2d),ENSRNOG00000048617(Ensa),ENSRNOG00000005045(Ppp2r5e),ENSRNOG00000017227(Ppme1),	0.000563792801658951	0.0201258512959172
GO:0070528	protein kinase C signaling	biological_process	9	1508	26	19765	ENSRNOG00000014963(Adgrg1),ENSRNOG00000027098(Sez6l2),ENSRNOG00000015618(Wnt5a),ENSRNOG00000026455(Gpd1l),ENSRNOG00000015480(Prkcz),ENSRNOG00000020590(Adam15),ENSRNOG00000025612(Sez6l),ENSRNOG00000019549(Akap12),ENSRNOG00000020450(Slc26a6),	0.000292252159477686	0.0126350350280853
GO:0002726	positive regulation of T cell cytokine production	biological_process	4	1508	12	19765	ENSRNOG00000017123(B2m),ENSRNOG00000004639(Traf6),ENSRNOG00000015480(Prkcz),ENSRNOG00000005724(Map3k7),	0.0107516411665578	0.157569249638706
GO:0006895	Golgi to endosome transport	biological_process	4	1508	12	19765	ENSRNOG00000002875(Klhl20),ENSRNOG00000011391(Rbsn),ENSRNOG00000031814(Sort1),ENSRNOG00000014617(Tgoln2),	0.0107516411665578	0.157569249638706
GO:0055119	relaxation of cardiac muscle	biological_process	4	1508	12	19765	ENSRNOG00000002934(Atp1b1),ENSRNOG00000011589(Camk2d),ENSRNOG00000009783(Camk2g),ENSRNOG00000030019(Atp1a1),	0.0107516411665578	0.157569249638706
GO:2000727	positive regulation of cardiac muscle cell differentiation	biological_process	4	1508	12	19765	ENSRNOG00000026053(Grem1),ENSRNOG00000014648(Efnb2),ENSRNOG00000003039(Wnt3a),ENSRNOG00000009615(Mtor),	0.0107516411665578	0.157569249638706
GO:0060081	membrane hyperpolarization	biological_process	4	1508	12	19765	ENSRNOG00000018289(Park7),ENSRNOG00000006226(Cacng2),ENSRNOG00000030019(Atp1a1),ENSRNOG00000015480(Prkcz),	0.0107516411665578	0.157569249638706
GO:1903830	magnesium ion transmembrane transport	biological_process	4	1508	12	19765	ENSRNOG00000003803(Zdhhc17),ENSRNOG00000037165(Nipal3),ENSRNOG00000006255(Nipal4),ENSRNOG00000017545(Mrs2),	0.0107516411665578	0.157569249638706
GO:0015095	magnesium ion transmembrane transporter activity	molecular_function	4	1508	12	19765	ENSRNOG00000017545(Mrs2),ENSRNOG00000006255(Nipal4),ENSRNOG00000003803(Zdhhc17),ENSRNOG00000037165(Nipal3),	0.0107516411665578	0.157569249638706
GO:0060251	regulation of glial cell proliferation	biological_process	7	1508	21	19765	ENSRNOG00000010711(Dicer1),ENSRNOG00000020434(Ascl2),ENSRNOG00000009615(Mtor),ENSRNOG00000000838(Lta),ENSRNOG00000009652(Prkci),ENSRNOG00000002919(Gfap),ENSRNOG00000001785(Etv5),	0.00141325958184304	0.038454496733925
GO:0008356	asymmetric cell division	biological_process	4	1508	12	19765	ENSRNOG00000010711(Dicer1),ENSRNOG00000003807(Wnt9b),ENSRNOG00000004959(Actr2),ENSRNOG00000001785(Etv5),	0.0107516411665578	0.157569249638706
GO:0046527	glucosyltransferase activity	molecular_function	4	1508	12	19765	ENSRNOG00000014511(Alg10),ENSRNOG00000014901(Uggt1),ENSRNOG00000003014(Poglut1),ENSRNOG00000007177(Kdelc2),	0.0107516411665578	0.157569249638706
GO:0090075	relaxation of muscle	biological_process	8	1508	24	19765	ENSRNOG00000009783(Camk2g),ENSRNOG00000002934(Atp1b1),ENSRNOG00000009047(Sln),ENSRNOG00000017767(Mrvi1),ENSRNOG00000030019(Atp1a1),ENSRNOG00000011589(Camk2d),ENSRNOG00000014232(P2ry1),ENSRNOG00000005985(Kcnma1),	0.000726633459490308	0.0239604304311592
GO:0006907	pinocytosis	biological_process	5	1508	15	19765	ENSRNOG00000020716(Axl),ENSRNOG00000004726(Mapkapk2),ENSRNOG00000014832(Mapkapk3),ENSRNOG00000016212(Ankfy1),ENSRNOG00000019675(Pycard),	0.00543003326405452	0.0980429671945993
GO:0071526	semaphorin-plexin signaling pathway	biological_process	11	1508	34	19765	ENSRNOG00000006526(Sema3c),ENSRNOG00000031232(Nrp2),ENSRNOG00000011977(Sema5a),ENSRNOG00000029510(Plxnb1),ENSRNOG00000036688(Arhgdia),ENSRNOG00000004812(Sema6d),ENSRNOG00000017704(Sema3f),ENSRNOG00000007133(Plxnb2),ENSRNOG00000006784(Sema4f),ENSRNOG00000025209(Plxnd1),ENSRNOG00000017003(Plxna1),	0.000127790715300857	0.00695431710819069
GO:0048841	regulation of axon extension involved in axon guidance	biological_process	11	1508	34	19765	ENSRNOG00000017003(Plxna1),ENSRNOG00000003845(Wnt3),ENSRNOG00000025209(Plxnd1),ENSRNOG00000006784(Sema4f),ENSRNOG00000017704(Sema3f),ENSRNOG00000004812(Sema6d),ENSRNOG00000011977(Sema5a),ENSRNOG00000015618(Wnt5a),ENSRNOG00000013589(Cxcl12),ENSRNOG00000003039(Wnt3a),ENSRNOG00000006526(Sema3c),	0.000127790715300857	0.00695431710819069
GO:0048843	negative regulation of axon extension involved in axon guidance	biological_process	8	1508	25	19765	ENSRNOG00000003845(Wnt3),ENSRNOG00000006784(Sema4f),ENSRNOG00000004812(Sema6d),ENSRNOG00000017704(Sema3f),ENSRNOG00000003039(Wnt3a),ENSRNOG00000011977(Sema5a),ENSRNOG00000015618(Wnt5a),ENSRNOG00000006526(Sema3c),	0.000926345780022848	0.0283811923627473
GO:0097009	energy homeostasis	biological_process	6	1508	19	19765	ENSRNOG00000000658(Acacb),ENSRNOG00000046202(Metrnl),ENSRNOG00000046912(Nr1d2),ENSRNOG00000012799(Prkaa1),ENSRNOG00000019240(Ampd2),ENSRNOG00000059984(Dll1),	0.00355012396400344	0.0742663029243944
GO:0043243	positive regulation of protein complex disassembly	biological_process	6	1508	19	19765	ENSRNOG00000009570(Pdxp),ENSRNOG00000015408(Vil1),ENSRNOG00000001195(Trpv4),ENSRNOG00000013491(Setx),ENSRNOG00000011977(Sema5a),ENSRNOG00000045892(Cfl2),	0.00355012396400344	0.0742663029243944
GO:0032012	regulation of ARF protein signal transduction	biological_process	5	1508	16	19765	ENSRNOG00000007679(Cyth4),ENSRNOG00000019177(Psd2),ENSRNOG00000058975(Iqsec2),ENSRNOG00000043381(Cyth1),ENSRNOG00000001065(Cyth3),	0.00702260107481048	0.117023300993951
GO:0021756	striatum development	biological_process	5	1508	16	19765	ENSRNOG00000011073(Htt),ENSRNOG00000013773(Secisbp2),ENSRNOG00000054508(Foxp2),ENSRNOG00000005776(Bcl11b),ENSRNOG00000019832(Bbs1),	0.00702260107481048	0.117023300993951
GO:0007635	chemosensory behavior	biological_process	4	1508	13	19765	ENSRNOG00000026910(Gjb4),ENSRNOG00000008552(P2rx3),ENSRNOG00000011726(Grin1),ENSRNOG00000019832(Bbs1),	0.0140277248106744	0.17984144065349
GO:0048846	axon extension involved in axon guidance	biological_process	12	1508	39	19765	ENSRNOG00000015618(Wnt5a),ENSRNOG00000011977(Sema5a),ENSRNOG00000031232(Nrp2),ENSRNOG00000003845(Wnt3),ENSRNOG00000017003(Plxna1),ENSRNOG00000017704(Sema3f),ENSRNOG00000004812(Sema6d),ENSRNOG00000006784(Sema4f),ENSRNOG00000025209(Plxnd1),ENSRNOG00000006526(Sema3c),ENSRNOG00000013589(Cxcl12),ENSRNOG00000003039(Wnt3a),	0.000104004979061932	0.00599530923748115
GO:0008484	sulfuric ester hydrolase activity	molecular_function	4	1508	13	19765	ENSRNOG00000014461(Galns),ENSRNOG00000009037(Sulf1),ENSRNOG00000012953(Arsa),ENSRNOG00000003931(Arsg),	0.0140277248106744	0.17984144065349
GO:0048340	paraxial mesoderm morphogenesis	biological_process	4	1508	13	19765	ENSRNOG00000011073(Htt),ENSRNOG00000015618(Wnt5a),ENSRNOG00000008620(Smad3),ENSRNOG00000003039(Wnt3a),	0.0140277248106744	0.17984144065349
GO:1901028	regulation of mitochondrial outer membrane permeabilization involved in apoptotic signaling pathway	biological_process	4	1508	13	19765	ENSRNOG00000009459(Slc35f6),ENSRNOG00000028640(Siva1),ENSRNOG00000016010(Mul1),ENSRNOG00000020417(Gsk3a),	0.0140277248106744	0.17984144065349
GO:0002092	positive regulation of receptor internalization	biological_process	6	1508	20	19765	ENSRNOG00000026053(Grem1),ENSRNOG00000006399(Synj2bp),ENSRNOG00000003039(Wnt3a),ENSRNOG00000005854(Angpt1),ENSRNOG00000030404(Arrb1),ENSRNOG00000010861(Atad1),	0.00450195900938402	0.0884703156844102
GO:1901224	positive regulation of NIK/NF-kappaB signaling	biological_process	6	1508	20	19765	ENSRNOG00000013160(Sash1),ENSRNOG00000014124(Nod2),ENSRNOG00000048315(Eif2ak2),ENSRNOG00000004639(Traf6),ENSRNOG00000005724(Map3k7),ENSRNOG00000005330(Crebbp),	0.00450195900938402	0.0884703156844102
GO:1902667	regulation of axon guidance	biological_process	11	1508	37	19765	ENSRNOG00000015618(Wnt5a),ENSRNOG00000011977(Sema5a),ENSRNOG00000004812(Sema6d),ENSRNOG00000017704(Sema3f),ENSRNOG00000006784(Sema4f),ENSRNOG00000025209(Plxnd1),ENSRNOG00000003845(Wnt3),ENSRNOG00000017003(Plxna1),ENSRNOG00000006526(Sema3c),ENSRNOG00000003039(Wnt3a),ENSRNOG00000013589(Cxcl12),	0.000248220223713843	0.011037998748235
GO:1903861	positive regulation of dendrite extension	biological_process	5	1508	17	19765	ENSRNOG00000001374(Rasal1),ENSRNOG00000000999(Smurf1),ENSRNOG00000016010(Mul1),ENSRNOG00000000522(Cpne5),ENSRNOG00000004756(Syt2),	0.00893747317490743	0.136375325974764
GO:0005086	ARF guanyl-nucleotide exchange factor activity	molecular_function	5	1508	17	19765	ENSRNOG00000019177(Psd2),ENSRNOG00000007679(Cyth4),ENSRNOG00000001065(Cyth3),ENSRNOG00000043381(Cyth1),ENSRNOG00000058975(Iqsec2),	0.00893747317490743	0.136375325974764
GO:0090025	regulation of monocyte chemotaxis	biological_process	5	1508	17	19765	ENSRNOG00000049402(Nbl1),ENSRNOG00000026053(Grem1),ENSRNOG00000001414(Serpine1),ENSRNOG00000022256(Cxcl10),ENSRNOG00000013589(Cxcl12),	0.00893747317490743	0.136375325974764
GO:0014009	glial cell proliferation	biological_process	9	1508	31	19765	ENSRNOG00000000838(Lta),ENSRNOG00000009615(Mtor),ENSRNOG00000020434(Ascl2),ENSRNOG00000010711(Dicer1),ENSRNOG00000007948(Nf2),ENSRNOG00000009652(Prkci),ENSRNOG00000001785(Etv5),ENSRNOG00000002919(Gfap),ENSRNOG00000021087(Lgi4),	0.000929695777554849	0.0283721276114974
GO:0048535	lymph node development	biological_process	4	1508	14	19765	ENSRNOG00000016656(Nkx2-3),ENSRNOG00000000838(Lta),ENSRNOG00000057040(Spns2),ENSRNOG00000047035(Fadd),	0.0179412445575968	0.204719596990056
GO:0043539	protein serine/threonine kinase activator activity	molecular_function	4	1508	14	19765	ENSRNOG00000008637(Strada),ENSRNOG00000010176(Map2k1),ENSRNOG00000017297(Cab39),ENSRNOG00000012002(Iqgap1),	0.0179412445575968	0.204719596990056
GO:0045603	positive regulation of endothelial cell differentiation	biological_process	4	1508	14	19765	ENSRNOG00000013324(Cdh5),ENSRNOG00000027037(Alox12),ENSRNOG00000020653(S1pr2),ENSRNOG00000010716(Atoh8),	0.0179412445575968	0.204719596990056
GO:0060077	inhibitory synapse	cellular_component	4	1508	14	19765	ENSRNOG00000003812(Nlgn3),ENSRNOG00000018200(Gad2),ENSRNOG00000013588(Glra1),ENSRNOG00000030714(Bsn),	0.0179412445575968	0.204719596990056
GO:0097484	dendrite extension	biological_process	6	1508	21	19765	ENSRNOG00000000879(Slc9a6),ENSRNOG00000001374(Rasal1),ENSRNOG00000000522(Cpne5),ENSRNOG00000004756(Syt2),ENSRNOG00000016010(Mul1),ENSRNOG00000000999(Smurf1),	0.00563899507151189	0.100879677348289
GO:0044065	regulation of respiratory system process	biological_process	4	1508	14	19765	ENSRNOG00000056246(Gls),ENSRNOG00000011728(Fto),ENSRNOG00000013588(Glra1),ENSRNOG00000003812(Nlgn3),	0.0179412445575968	0.204719596990056
GO:0046325	negative regulation of glucose import	biological_process	4	1508	14	19765	ENSRNOG00000029735(Pid1),ENSRNOG00000012799(Prkaa1),ENSRNOG00000020417(Gsk3a),ENSRNOG00000006393(Sirt6),	0.0179412445575968	0.204719596990056
GO:0090162	establishment of epithelial cell polarity	biological_process	5	1508	18	19765	ENSRNOG00000043381(Cyth1),ENSRNOG00000001065(Cyth3),ENSRNOG00000015618(Wnt5a),ENSRNOG00000021274(Fermt1),ENSRNOG00000007764(Frmd4b),	0.0112108068277479	0.159784796215264
GO:0071889	14-3-3 protein binding	molecular_function	5	1508	18	19765	ENSRNOG00000001189(Sik1),ENSRNOG00000003821(Rptor),ENSRNOG00000003841(Kcnh1),ENSRNOG00000015480(Prkcz),ENSRNOG00000023509(Irs2),	0.0112108068277479	0.159784796215264
GO:0007616	long-term memory	biological_process	8	1508	29	19765	ENSRNOG00000015480(Prkcz),ENSRNOG00000011726(Grin1),ENSRNOG00000028688(Ctns),ENSRNOG00000009615(Mtor),ENSRNOG00000018839(Ntrk2),ENSRNOG00000057367(Glud1),ENSRNOG00000007374(Tac1),ENSRNOG00000020650(Slc17a7),	0.00222419584514101	0.0540896627090229
GO:0015175	neutral amino acid transmembrane transporter activity	molecular_function	8	1508	29	19765	ENSRNOG00000026501(Slc6a19),ENSRNOG00000011455(Slc36a4),ENSRNOG00000024039(Serinc5),ENSRNOG00000005291(Slc38a1),ENSRNOG00000019484(Slc6a9),ENSRNOG00000018824(Slc7a5),ENSRNOG00000010210(Slc7a11),ENSRNOG00000012007(Slc38a7),	0.00222419584514101	0.0540896627090229
GO:0090263	positive regulation of canonical Wnt signaling pathway	biological_process	16	1508	58	19765	ENSRNOG00000010260(Dixdc1),ENSRNOG00000013076(Csnk1e),ENSRNOG00000012730(Lrrk1),ENSRNOG00000016066(Bambi),ENSRNOG00000009495(Src),ENSRNOG00000032208(Eda),ENSRNOG00000048782(Wnt7a),ENSRNOG00000016013(Gprc5b),ENSRNOG00000036676(Csnk1d),ENSRNOG00000036816(Wls),ENSRNOG00000009354(LOC100912697),ENSRNOG00000003039(Wnt3a),ENSRNOG00000037687(Rspo2),ENSRNOG00000017352(Ctdnep1),ENSRNOG00000053232(Ror2),ENS…	3.16736113051724e-05	0.00218127471837922
GO:0031648	protein destabilization	biological_process	8	1508	29	19765	ENSRNOG00000004395(Fbxw11),ENSRNOG00000006393(Sirt6),ENSRNOG00000005551(Derl1),ENSRNOG00000016280(Btrc),ENSRNOG00000004482(Ccdc88c),ENSRNOG00000000438(Rnf5),ENSRNOG00000009495(Src),ENSRNOG00000016010(Mul1),	0.00222419584514101	0.0540896627090229
GO:0048643	positive regulation of skeletal muscle tissue development	biological_process	6	1508	22	19765	ENSRNOG00000012799(Prkaa1),ENSRNOG00000012478(Shox2),ENSRNOG00000011789(Cdon),ENSRNOG00000003039(Wnt3a),ENSRNOG00000049437(Gpc1),ENSRNOG00000059984(Dll1),	0.00698354727277172	0.116873042745612
GO:0021544	subpallium development	biological_process	6	1508	22	19765	ENSRNOG00000054508(Foxp2),ENSRNOG00000005776(Bcl11b),ENSRNOG00000001520(Dlx1),ENSRNOG00000019832(Bbs1),ENSRNOG00000013773(Secisbp2),ENSRNOG00000011073(Htt),	0.00698354727277172	0.116873042745612
GO:0050774	negative regulation of dendrite morphogenesis	biological_process	4	1508	15	19765	ENSRNOG00000003812(Nlgn3),ENSRNOG00000001143(Cit),ENSRNOG00000020482(Nfatc4),ENSRNOG00000018047(Gorasp1),	0.0225469689912639	0.2361514302692
GO:0035327	transcriptionally active chromatin	cellular_component	4	1508	15	19765	ENSRNOG00000012348(Exosc4),ENSRNOG00000010160(Ice2),ENSRNOG00000006965(Aff4),ENSRNOG00000007574(Padi2),	0.0225469689912639	0.2361514302692
GO:1903055	positive regulation of extracellular matrix organization	biological_process	4	1508	15	19765	ENSRNOG00000008620(Smad3),ENSRNOG00000019400(Dag1),ENSRNOG00000047356(Abl1),ENSRNOG00000002418(Tgfb2),	0.0225469689912639	0.2361514302692
GO:0090330	regulation of platelet aggregation	biological_process	4	1508	15	19765	ENSRNOG00000008187(Ubash3b),ENSRNOG00000027037(Alox12),ENSRNOG00000003259(C1qtnf1),ENSRNOG00000019057(Prkcq),	0.0225469689912639	0.2361514302692
GO:1902475	L-alpha-amino acid transmembrane transport	biological_process	8	1508	30	19765	ENSRNOG00000019484(Slc6a9),ENSRNOG00000000924(Slc7a1),ENSRNOG00000018824(Slc7a5),ENSRNOG00000017706(Pqlc2),ENSRNOG00000019118(Slc13a3),ENSRNOG00000012007(Slc38a7),ENSRNOG00000016163(Slc1a3),ENSRNOG00000010210(Slc7a11),	0.00271123697427922	0.0620554298054144
GO:0032288	myelin assembly	biological_process	4	1508	15	19765	ENSRNOG00000015158(Pikfyve),ENSRNOG00000009345(Ugt8),ENSRNOG00000020277(Cntnap1),ENSRNOG00000017753(Ercc2),	0.0225469689912639	0.2361514302692
GO:0015114	phosphate ion transmembrane transporter activity	molecular_function	4	1508	15	19765	ENSRNOG00000004626(Slc34a2),ENSRNOG00000015262(Slc34a1),ENSRNOG00000032745(Slc17a3),ENSRNOG00000020650(Slc17a7),	0.0225469689912639	0.2361514302692
GO:0060544	regulation of necroptotic process	biological_process	4	1508	15	19765	ENSRNOG00000017787(Ripk1),ENSRNOG00000047035(Fadd),ENSRNOG00000005724(Map3k7),ENSRNOG00000012473(Cflar),	0.0225469689912639	0.2361514302692
GO:0035435	phosphate ion transmembrane transport	biological_process	4	1508	15	19765	ENSRNOG00000004626(Slc34a2),ENSRNOG00000015262(Slc34a1),ENSRNOG00000032745(Slc17a3),ENSRNOG00000020650(Slc17a7),	0.0225469689912639	0.2361514302692
GO:1903959	regulation of anion transmembrane transport	biological_process	8	1508	30	19765	ENSRNOG00000023509(Irs2),ENSRNOG00000014615(Grk6),ENSRNOG00000006375(Vdac1),ENSRNOG00000009615(Mtor),ENSRNOG00000015262(Slc34a1),ENSRNOG00000032745(Slc17a3),ENSRNOG00000017787(Ripk1),ENSRNOG00000029682(Clic1),	0.00271123697427922	0.0620554298054144
GO:0045292	mRNA cis splicing, via spliceosome	biological_process	4	1508	15	19765	ENSRNOG00000049593(Wbp11),ENSRNOG00000011498(Psip1),ENSRNOG00000000931(Sfswap),ENSRNOG00000005505(Wbp11),	0.0225469689912639	0.2361514302692
GO:0033688	regulation of osteoblast proliferation	biological_process	5	1508	19	19765	ENSRNOG00000008620(Smad3),ENSRNOG00000050519(Rhoa),ENSRNOG00000048315(Eif2ak2),ENSRNOG00000029510(Plxnb1),ENSRNOG00000026053(Grem1),	0.0138788257189084	0.180008369574241
GO:0018230	peptidyl-L-cysteine S-palmitoylation	biological_process	5	1508	19	19765	ENSRNOG00000017342(Zdhhc7),ENSRNOG00000050104(Clip3),ENSRNOG00000010484(Zdhhc21),ENSRNOG00000004581(Zdhhc9),ENSRNOG00000019825(Zdhhc24),	0.0138788257189084	0.180008369574241
GO:0006817	phosphate ion transport	biological_process	5	1508	19	19765	ENSRNOG00000004626(Slc34a2),ENSRNOG00000000406(Ros1),ENSRNOG00000032745(Slc17a3),ENSRNOG00000015262(Slc34a1),ENSRNOG00000020650(Slc17a7),	0.0138788257189084	0.180008369574241
GO:0030215	semaphorin receptor binding	molecular_function	5	1508	19	19765	ENSRNOG00000011977(Sema5a),ENSRNOG00000006526(Sema3c),ENSRNOG00000006784(Sema4f),ENSRNOG00000017704(Sema3f),ENSRNOG00000004812(Sema6d),	0.0138788257189084	0.180008369574241
GO:0070306	lens fiber cell differentiation	biological_process	7	1508	27	19765	ENSRNOG00000008620(Smad3),ENSRNOG00000003694(Prox1),ENSRNOG00000010899(Bfsp2),ENSRNOG00000010210(Slc7a11),ENSRNOG00000057031(Six3),ENSRNOG00000007948(Nf2),ENSRNOG00000060544(Kdm5b),	0.00529166183640038	0.0973515659831389
GO:1901222	regulation of NIK/NF-kappaB signaling	biological_process	7	1508	27	19765	ENSRNOG00000048315(Eif2ak2),ENSRNOG00000014124(Nod2),ENSRNOG00000013160(Sash1),ENSRNOG00000021261(Rassf2),ENSRNOG00000005330(Crebbp),ENSRNOG00000004639(Traf6),ENSRNOG00000005724(Map3k7),	0.00529166183640038	0.0973515659831389
GO:0032154	cleavage furrow	cellular_component	7	1508	27	19765	ENSRNOG00000009570(Pdxp),ENSRNOG00000002215(Mylk),ENSRNOG00000059801(Lima1),ENSRNOG00000050519(Rhoa),ENSRNOG00000007948(Nf2),ENSRNOG00000017952(Sept2),ENSRNOG00000016377(Cep55),	0.00529166183640038	0.0973515659831389
GO:0060444	branching involved in mammary gland duct morphogenesis	biological_process	7	1508	27	19765	ENSRNOG00000015618(Wnt5a),ENSRNOG00000001785(Etv5),ENSRNOG00000060544(Kdm5b),ENSRNOG00000015971(Slc12a2),ENSRNOG00000009495(Src),ENSRNOG00000054420(Vdr),ENSRNOG00000016280(Btrc),	0.00529166183640038	0.0973515659831389
GO:0030878	thyroid gland development	biological_process	7	1508	27	19765	ENSRNOG00000002418(Tgfb2),ENSRNOG00000016595(Hhex),ENSRNOG00000009066(Thra),ENSRNOG00000008620(Smad3),ENSRNOG00000010176(Map2k1),ENSRNOG00000013825(Rap1gap),ENSRNOG00000053583(Mapk3),	0.00529166183640038	0.0973515659831389
GO:0005310	dicarboxylic acid transmembrane transporter activity	molecular_function	7	1508	27	19765	ENSRNOG00000016163(Slc1a3),ENSRNOG00000012007(Slc38a7),ENSRNOG00000014870(Slc13a5),ENSRNOG00000058692(Slc26a4),ENSRNOG00000010210(Slc7a11),ENSRNOG00000020450(Slc26a6),ENSRNOG00000019118(Slc13a3),	0.00529166183640038	0.0973515659831389
GO:0002347	response to tumor cell	biological_process	4	1508	16	19765	ENSRNOG00000021201(Txnip),ENSRNOG00000038197(Cd226),ENSRNOG00000000562(Prf1),ENSRNOG00000009468(Il12a),	0.0278960114060304	0.268671733616
GO:0060338	regulation of type I interferon-mediated signaling pathway	biological_process	4	1508	16	19765	ENSRNOG00000039852(Cactin),ENSRNOG00000016010(Mul1),ENSRNOG00000047035(Fadd),ENSRNOG00000015618(Wnt5a),	0.0278960114060304	0.268671733616
GO:0005109	frizzled binding	molecular_function	9	1508	36	19765	ENSRNOG00000016066(Bambi),ENSRNOG00000003845(Wnt3),ENSRNOG00000048782(Wnt7a),ENSRNOG00000001708(Dvl3),ENSRNOG00000008168(Wnt5b),ENSRNOG00000015618(Wnt5a),ENSRNOG00000053232(Ror2),ENSRNOG00000003039(Wnt3a),ENSRNOG00000003807(Wnt9b),	0.00244136410131902	0.057571804352923
GO:0035869	ciliary transition zone	cellular_component	6	1508	24	19765	ENSRNOG00000032398(RGD1562136),ENSRNOG00000028523(Tctn1),ENSRNOG00000020692(Tmem216),ENSRNOG00000017952(Sept2),ENSRNOG00000024085(Tmem237),ENSRNOG00000011829(Rpgrip1l),	0.0103880136650732	0.153687304831938
GO:0042987	amyloid precursor protein catabolic process	biological_process	4	1508	16	19765	ENSRNOG00000026466(Lrrtm3),ENSRNOG00000006787(Dhcr24),ENSRNOG00000001158(Abcg1),ENSRNOG00000013076(Csnk1e),	0.0278960114060304	0.268671733616
GO:0043558	regulation of translational initiation in response to stress	biological_process	4	1508	16	19765	ENSRNOG00000028493(Ppp1r15b),ENSRNOG00000017155(Nck2),ENSRNOG00000006069(Eif2ak3),ENSRNOG00000001050(Eif2ak1),	0.0278960114060304	0.268671733616
GO:0043576	regulation of respiratory gaseous exchange	biological_process	5	1508	20	19765	ENSRNOG00000013588(Glra1),ENSRNOG00000011728(Fto),ENSRNOG00000011726(Grin1),ENSRNOG00000056246(Gls),ENSRNOG00000003812(Nlgn3),	0.0169774362453849	0.199273618192437
GO:0070527	platelet aggregation	biological_process	11	1508	44	19765	ENSRNOG00000020392(Stxbp3),ENSRNOG00000003039(Wnt3a),ENSRNOG00000027037(Alox12),ENSRNOG00000010210(Slc7a11),ENSRNOG00000013902(P2ry12),ENSRNOG00000019057(Prkcq),ENSRNOG00000020577(Pip5k1c),ENSRNOG00000008187(Ubash3b),ENSRNOG00000008937(Csrp1),ENSRNOG00000003259(C1qtnf1),ENSRNOG00000029682(Clic1),	0.00094455596115535	0.028601301516385
GO:0006270	DNA replication initiation	biological_process	5	1508	20	19765	ENSRNOG00000017981(Mcm10),ENSRNOG00000016316(Mcm2),ENSRNOG00000014786(Ccne1),ENSRNOG00000013442(Ciz1),ENSRNOG00000017575(Gins2),	0.0169774362453849	0.199273618192437
GO:0001967	suckling behavior	biological_process	4	1508	16	19765	ENSRNOG00000047307(Cntfr),ENSRNOG00000006063(Phf21a),ENSRNOG00000056246(Gls),ENSRNOG00000011726(Grin1),	0.0278960114060304	0.268671733616
GO:0003323	type B pancreatic cell development	biological_process	4	1508	16	19765	ENSRNOG00000015618(Wnt5a),ENSRNOG00000002175(Clock),ENSRNOG00000059984(Dll1),ENSRNOG00000017871(Sidt2),	0.0278960114060304	0.268671733616
GO:0001504	neurotransmitter uptake	biological_process	4	1508	16	19765	ENSRNOG00000018289(Park7),ENSRNOG00000020254(Per2),ENSRNOG00000002919(Gfap),ENSRNOG00000001130(Nos1),	0.0278960114060304	0.268671733616
GO:0031954	positive regulation of protein autophosphorylation	biological_process	4	1508	16	19765	ENSRNOG00000021261(Rassf2),ENSRNOG00000009495(Src),ENSRNOG00000026053(Grem1),ENSRNOG00000007467(Ace),	0.0278960114060304	0.268671733616
GO:0031998	regulation of fatty acid beta-oxidation	biological_process	4	1508	16	19765	ENSRNOG00000014522(Mlycd),ENSRNOG00000023509(Irs2),ENSRNOG00000009615(Mtor),ENSRNOG00000000658(Acacb),	0.0278960114060304	0.268671733616
GO:0004707	MAP kinase activity	molecular_function	4	1508	16	19765	ENSRNOG00000002412(Mapk7),ENSRNOG00000053583(Mapk3),ENSRNOG00000002823(Mapk9),ENSRNOG00000047907(LOC100912585),	0.0278960114060304	0.268671733616
GO:0006904	vesicle docking involved in exocytosis	biological_process	9	1508	36	19765	ENSRNOG00000056889(Vps33a),ENSRNOG00000020392(Stxbp3),ENSRNOG00000018009(Rab8b),ENSRNOG00000047088(Rab10),ENSRNOG00000010733(Vps11),ENSRNOG00000011582(Rab3d),ENSRNOG00000031890(Ncam1),ENSRNOG00000008237(Unc13b),ENSRNOG00000019193(Stx1b),	0.00244136410131902	0.057571804352923
GO:0010894	negative regulation of steroid biosynthetic process	biological_process	5	1508	20	19765	ENSRNOG00000002042(Gfi1),ENSRNOG00000007197(Nr1h4),ENSRNOG00000003694(Prox1),ENSRNOG00000016343(Dkk3),ENSRNOG00000030019(Atp1a1),	0.0169774362453849	0.199273618192437
GO:0043014	alpha-tubulin binding	molecular_function	5	1508	20	19765	ENSRNOG00000001195(Trpv4),ENSRNOG00000005660(Fam110c),ENSRNOG00000004139(Ndel1),ENSRNOG00000042978(Ncald),ENSRNOG00000059461(B4galt1),	0.0169774362453849	0.199273618192437
GO:0015807	L-amino acid transport	biological_process	15	1508	61	19765	ENSRNOG00000050090(Slc6a17),ENSRNOG00000020650(Slc17a7),ENSRNOG00000024039(Serinc5),ENSRNOG00000011073(Htt),ENSRNOG00000020254(Per2),ENSRNOG00000017952(Sept2),ENSRNOG00000012007(Slc38a7),ENSRNOG00000011455(Slc36a4),ENSRNOG00000010210(Slc7a11),ENSRNOG00000016163(Slc1a3),ENSRNOG00000019118(Slc13a3),ENSRNOG00000017706(Pqlc2),ENSRNOG00000018824(Slc7a5),ENSRNOG00000019484(Slc6a9),ENSRNOG00000000924(Sl…	0.000171041699547526	0.00858739681212158
GO:0015804	neutral amino acid transport	biological_process	8	1508	33	19765	ENSRNOG00000018824(Slc7a5),ENSRNOG00000019484(Slc6a9),ENSRNOG00000011455(Slc36a4),ENSRNOG00000026501(Slc6a19),ENSRNOG00000012007(Slc38a7),ENSRNOG00000005291(Slc38a1),ENSRNOG00000024039(Serinc5),ENSRNOG00000050090(Slc6a17),	0.00470492863796746	0.0906281055957
GO:0002720	positive regulation of cytokine production involved in immune response	biological_process	7	1508	29	19765	ENSRNOG00000014124(Nod2),ENSRNOG00000016013(Gprc5b),ENSRNOG00000017123(B2m),ENSRNOG00000004639(Traf6),ENSRNOG00000005724(Map3k7),ENSRNOG00000015480(Prkcz),ENSRNOG00000015618(Wnt5a),	0.00764833339582365	0.122720269043917
GO:0001961	positive regulation of cytokine-mediated signaling pathway	biological_process	6	1508	25	19765	ENSRNOG00000025925(Txk),ENSRNOG00000020716(Axl),ENSRNOG00000047035(Fadd),ENSRNOG00000015618(Wnt5a),ENSRNOG00000002042(Gfi1),ENSRNOG00000020769(Crebrf),	0.0124955921859217	0.170298946393769
GO:0060760	positive regulation of response to cytokine stimulus	biological_process	6	1508	25	19765	ENSRNOG00000020769(Crebrf),ENSRNOG00000002042(Gfi1),ENSRNOG00000025925(Txk),ENSRNOG00000047035(Fadd),ENSRNOG00000020716(Axl),ENSRNOG00000015618(Wnt5a),	0.0124955921859217	0.170298946393769
GO:0010800	positive regulation of peptidyl-threonine phosphorylation	biological_process	5	1508	21	19765	ENSRNOG00000015618(Wnt5a),ENSRNOG00000020417(Gsk3a),ENSRNOG00000012442(Cemip),ENSRNOG00000020653(S1pr2),ENSRNOG00000017297(Cab39),	0.0205418583128193	0.22451789521118
GO:2000279	negative regulation of DNA biosynthetic process	biological_process	5	1508	21	19765	ENSRNOG00000003977(Dusp1),ENSRNOG00000002653(Kcnk2),ENSRNOG00000031896(Stt3a),ENSRNOG00000018598(Ankrd1),ENSRNOG00000007291(Terf1),	0.0205418583128193	0.22451789521118
GO:0030140	trans-Golgi network transport vesicle	cellular_component	5	1508	21	19765	ENSRNOG00000011352(Furin),ENSRNOG00000017506(Cltb),ENSRNOG00000014617(Tgoln2),ENSRNOG00000031814(Sort1),ENSRNOG00000018009(Rab8b),	0.0205418583128193	0.22451789521118
GO:0033017	sarcoplasmic reticulum membrane	cellular_component	5	1508	21	19765	ENSRNOG00000012323(Cherp),ENSRNOG00000011589(Camk2d),ENSRNOG00000009047(Sln),ENSRNOG00000001130(Nos1),ENSRNOG00000009783(Camk2g),	0.0205418583128193	0.22451789521118
GO:0035412	regulation of catenin import into nucleus	biological_process	5	1508	21	19765	ENSRNOG00000011977(Sema5a),ENSRNOG00000003039(Wnt3a),ENSRNOG00000016066(Bambi),ENSRNOG00000008620(Smad3),ENSRNOG00000033791(Apc2),	0.0205418583128193	0.22451789521118
GO:0035329	hippo signaling	biological_process	5	1508	21	19765	ENSRNOG00000014916(Lats1),ENSRNOG00000000506(Tead3),ENSRNOG00000004837(Limd1),ENSRNOG00000007948(Nf2),ENSRNOG00000013248(Wwc2),	0.0205418583128193	0.22451789521118
GO:0048786	presynaptic active zone	cellular_component	5	1508	21	19765	ENSRNOG00000030714(Bsn),ENSRNOG00000005985(Kcnma1),ENSRNOG00000020650(Slc17a7),ENSRNOG00000018839(Ntrk2),ENSRNOG00000009264(Erc1),	0.0205418583128193	0.22451789521118
GO:0060438	trachea development	biological_process	5	1508	21	19765	ENSRNOG00000010176(Map2k1),ENSRNOG00000037687(Rspo2),ENSRNOG00000053583(Mapk3),ENSRNOG00000002624(Edaradd),ENSRNOG00000032208(Eda),	0.0205418583128193	0.22451789521118
GO:2000406	positive regulation of T cell migration	biological_process	5	1508	21	19765	ENSRNOG00000022256(Cxcl10),ENSRNOG00000015618(Wnt5a),ENSRNOG00000019675(Pycard),ENSRNOG00000047035(Fadd),ENSRNOG00000013589(Cxcl12),	0.0205418583128193	0.22451789521118
GO:0043931	ossification involved in bone maturation	biological_process	4	1508	17	19765	ENSRNOG00000050519(Rhoa),ENSRNOG00000001011(Fam101a),ENSRNOG00000029510(Plxnb1),ENSRNOG00000026053(Grem1),	0.0340352497387563	0.293964831816872
GO:0051447	negative regulation of meiotic cell cycle	biological_process	4	1508	17	19765	ENSRNOG00000020669(Ovol1),ENSRNOG00000024390(Osm),ENSRNOG00000013194(Rps6ka2),ENSRNOG00000003977(Dusp1),	0.0340352497387563	0.293964831816872
GO:0035250	UDP-galactosyltransferase activity	molecular_function	4	1508	17	19765	ENSRNOG00000021886(B4galt7),ENSRNOG00000059461(B4galt1),ENSRNOG00000009345(Ugt8),ENSRNOG00000019979(B3galt6),	0.0340352497387563	0.293964831816872
GO:0010829	negative regulation of glucose transport	biological_process	4	1508	17	19765	ENSRNOG00000020417(Gsk3a),ENSRNOG00000012799(Prkaa1),ENSRNOG00000029735(Pid1),ENSRNOG00000006393(Sirt6),	0.0340352497387563	0.293964831816872
GO:0010569	regulation of double-strand break repair via homologous recombination	biological_process	4	1508	17	19765	ENSRNOG00000006393(Sirt6),ENSRNOG00000022372(Kdm1a),ENSRNOG00000031896(Stt3a),ENSRNOG00000002471(Polq),	0.0340352497387563	0.293964831816872
GO:0002724	regulation of T cell cytokine production	biological_process	4	1508	17	19765	ENSRNOG00000017123(B2m),ENSRNOG00000004639(Traf6),ENSRNOG00000005724(Map3k7),ENSRNOG00000015480(Prkcz),	0.0340352497387563	0.293964831816872
GO:0032588	trans-Golgi network membrane	cellular_component	4	1508	17	19765	ENSRNOG00000057703(Cabp7),ENSRNOG00000050104(Clip3),ENSRNOG00000003402(Stx6),ENSRNOG00000019414(Tmem79),	0.0340352497387563	0.293964831816872
GO:0060039	pericardium development	biological_process	4	1508	17	19765	ENSRNOG00000008620(Smad3),ENSRNOG00000020915(Setd2),ENSRNOG00000015618(Wnt5a),ENSRNOG00000011829(Rpgrip1l),	0.0340352497387563	0.293964831816872
GO:0046965	retinoid X receptor binding	molecular_function	4	1508	17	19765	ENSRNOG00000007197(Nr1h4),ENSRNOG00000054420(Vdr),ENSRNOG00000004068(Ncoa1),ENSRNOG00000001585(Nrip1),	0.0340352497387563	0.293964831816872
GO:0050922	negative regulation of chemotaxis	biological_process	11	1508	47	19765	ENSRNOG00000015618(Wnt5a),ENSRNOG00000011977(Sema5a),ENSRNOG00000026053(Grem1),ENSRNOG00000003845(Wnt3),ENSRNOG00000007574(Padi2),ENSRNOG00000006784(Sema4f),ENSRNOG00000004812(Sema6d),ENSRNOG00000017704(Sema3f),ENSRNOG00000003039(Wnt3a),ENSRNOG00000006526(Sema3c),ENSRNOG00000049402(Nbl1),	0.00155319596996419	0.041252460881438
GO:0021846	cell proliferation in forebrain	biological_process	7	1508	30	19765	ENSRNOG00000016423(Tacc1),ENSRNOG00000048782(Wnt7a),ENSRNOG00000020457(Tacc2),ENSRNOG00000003039(Wnt3a),ENSRNOG00000016595(Hhex),ENSRNOG00000057031(Six3),ENSRNOG00000010260(Dixdc1),	0.00909477007600559	0.137161823123015
GO:0030177	positive regulation of Wnt signaling pathway	biological_process	21	1508	90	19765	ENSRNOG00000010260(Dixdc1),ENSRNOG00000013076(Csnk1e),ENSRNOG00000015618(Wnt5a),ENSRNOG00000012730(Lrrk1),ENSRNOG00000016066(Bambi),ENSRNOG00000032208(Eda),ENSRNOG00000003845(Wnt3),ENSRNOG00000016013(Gprc5b),ENSRNOG00000036816(Wls),ENSRNOG00000016595(Hhex),ENSRNOG00000009037(Sulf1),ENSRNOG00000053232(Ror2),ENSRNOG00000008620(Smad3),ENSRNOG00000009495(Src),ENSRNOG00000048782(Wnt7a),ENSRNOG00000036…	2.30543051264145e-05	0.00172508271628613
GO:0003333	amino acid transmembrane transport	biological_process	14	1508	60	19765	ENSRNOG00000026501(Slc6a19),ENSRNOG00000011455(Slc36a4),ENSRNOG00000018824(Slc7a5),ENSRNOG00000019484(Slc6a9),ENSRNOG00000000924(Slc7a1),ENSRNOG00000019118(Slc13a3),ENSRNOG00000017706(Pqlc2),ENSRNOG00000016163(Slc1a3),ENSRNOG00000010210(Slc7a11),ENSRNOG00000006653(Slc38a4),ENSRNOG00000005291(Slc38a1),ENSRNOG00000050090(Slc6a17),ENSRNOG00000009851(Slc38a9),ENSRNOG00000012007(Slc38a7),	0.000439917529391366	0.0166996986035298
GO:0046320	regulation of fatty acid oxidation	biological_process	6	1508	26	19765	ENSRNOG00000016573(Dgat2),ENSRNOG00000014522(Mlycd),ENSRNOG00000023509(Irs2),ENSRNOG00000009615(Mtor),ENSRNOG00000012799(Prkaa1),ENSRNOG00000000658(Acacb),	0.0149056556156679	0.183828545168189
GO:0030970	retrograde protein transport, ER to cytosol	biological_process	6	1508	26	19765	ENSRNOG00000020950(Syvn1),ENSRNOG00000001222(Ube2g2),ENSRNOG00000017329(LOC688176),ENSRNOG00000036698(Nploc4),ENSRNOG00000005551(Derl1),ENSRNOG00000017607(Faf2),	0.0149056556156679	0.183828545168189
GO:0006536	glutamate metabolic process	biological_process	5	1508	22	19765	ENSRNOG00000018200(Gad2),ENSRNOG00000016163(Slc1a3),ENSRNOG00000061876(Tas1r2),ENSRNOG00000057367(Glud1),ENSRNOG00000007197(Nr1h4),	0.024606275560454	0.247718028992824
GO:0051879	Hsp90 protein binding	molecular_function	5	1508	22	19765	ENSRNOG00000014124(Nod2),ENSRNOG00000006069(Eif2ak3),ENSRNOG00000026643(Chordc1),ENSRNOG00000036688(Arhgdia),ENSRNOG00000009466(Unc45b),	0.024606275560454	0.247718028992824
GO:0032590	dendrite membrane	cellular_component	5	1508	22	19765	ENSRNOG00000005457(Lamp5),ENSRNOG00000019959(Kcnc3),ENSRNOG00000009760(Palm),ENSRNOG00000036816(Wls),ENSRNOG00000011726(Grin1),	0.024606275560454	0.247718028992824
GO:0097481	neuronal postsynaptic density	cellular_component	15	1508	66	19765	ENSRNOG00000012207(Dst),ENSRNOG00000052887(Dnajc6),ENSRNOG00000032828(Mapk8ip2),ENSRNOG00000011726(Grin1),ENSRNOG00000008716(Nefh),ENSRNOG00000012820(Add3),ENSRNOG00000017155(Nck2),ENSRNOG00000005724(Map3k7),ENSRNOG00000018839(Ntrk2),ENSRNOG00000017428(Map1b),ENSRNOG00000030019(Atp1a1),ENSRNOG00000009783(Camk2g),ENSRNOG00000009760(Palm),ENSRNOG00000014232(P2ry1),ENSRNOG00000030714(Bsn),	0.000372372037603595	0.0147846897787305
GO:0031941	filamentous actin	cellular_component	5	1508	22	19765	ENSRNOG00000015480(Prkcz),ENSRNOG00000018184(Tpm1),ENSRNOG00000011852(Myo6),ENSRNOG00000011987(Cd2ap),ENSRNOG00000021274(Fermt1),	0.024606275560454	0.247718028992824
GO:0033764	steroid dehydrogenase activity, acting on the CH-OH group of donors, NAD or NADP as acceptor	molecular_function	5	1508	22	19765	ENSRNOG00000057814(Nsdhl),ENSRNOG00000009630(Hsd17b12),ENSRNOG00000019080(Hsd3b7),ENSRNOG00000051819(Sdr42e1),ENSRNOG00000058568(Dhrs9),	0.024606275560454	0.247718028992824
GO:0033687	osteoblast proliferation	biological_process	5	1508	22	19765	ENSRNOG00000029510(Plxnb1),ENSRNOG00000026053(Grem1),ENSRNOG00000048315(Eif2ak2),ENSRNOG00000050519(Rhoa),ENSRNOG00000008620(Smad3),	0.024606275560454	0.247718028992824
GO:0010996	response to auditory stimulus	biological_process	5	1508	22	19765	ENSRNOG00000054508(Foxp2),ENSRNOG00000021103(Nrxn2),ENSRNOG00000022256(Cxcl10),ENSRNOG00000016163(Slc1a3),ENSRNOG00000018839(Ntrk2),	0.024606275560454	0.247718028992824
GO:0003309	type B pancreatic cell differentiation	biological_process	5	1508	22	19765	ENSRNOG00000027949(Rfx6),ENSRNOG00000017871(Sidt2),ENSRNOG00000015618(Wnt5a),ENSRNOG00000002175(Clock),ENSRNOG00000059984(Dll1),	0.024606275560454	0.247718028992824
GO:0006303	double-strand break repair via nonhomologous end joining	biological_process	5	1508	22	19765	ENSRNOG00000047171(Rnf8),ENSRNOG00000021815(Lig3),ENSRNOG00000002471(Polq),ENSRNOG00000018162(Nhej1),ENSRNOG00000038140(Whsc1),	0.024606275560454	0.247718028992824
GO:0005776	autophagosome	cellular_component	12	1508	53	19765	ENSRNOG00000038883(LOC294154),ENSRNOG00000020730(LOC498369),ENSRNOG00000018975(Atg9a),ENSRNOG00000037505(Ulk1),ENSRNOG00000018225(Tp53inp2),ENSRNOG00000005138(Pip4k2c),ENSRNOG00000019933(Ubqln4),ENSRNOG00000016539(Rab24),ENSRNOG00000011073(Htt),ENSRNOG00000016670(Pip4k2a),ENSRNOG00000001336(Orai1),ENSRNOG00000006336(Fyco1),	0.00131664667259831	0.0365933728791429
GO:0015179	L-amino acid transmembrane transporter activity	molecular_function	11	1508	49	19765	ENSRNOG00000011455(Slc36a4),ENSRNOG00000016163(Slc1a3),ENSRNOG00000010210(Slc7a11),ENSRNOG00000018824(Slc7a5),ENSRNOG00000019484(Slc6a9),ENSRNOG00000000924(Slc7a1),ENSRNOG00000019118(Slc13a3),ENSRNOG00000017706(Pqlc2),ENSRNOG00000005291(Slc38a1),ENSRNOG00000024039(Serinc5),ENSRNOG00000012007(Slc38a7),	0.00211822717762154	0.0521646958742116
GO:0035272	exocrine system development	biological_process	12	1508	54	19765	ENSRNOG00000002418(Tgfb2),ENSRNOG00000019400(Dag1),ENSRNOG00000023851(Igsf3),ENSRNOG00000017003(Plxna1),ENSRNOG00000032208(Eda),ENSRNOG00000011305(Sox10),ENSRNOG00000025209(Plxnd1),ENSRNOG00000002414(Tfcp2l1),ENSRNOG00000004725(Cela1),ENSRNOG00000006526(Sema3c),ENSRNOG00000036816(Wls),ENSRNOG00000020369(Igf2),	0.00152866297778136	0.04073991538731
GO:0005234	extracellular-glutamate-gated ion channel activity	molecular_function	4	1508	18	19765	ENSRNOG00000055499(Grid1),ENSRNOG00000011726(Grin1),ENSRNOG00000020310(Grik5),ENSRNOG00000020650(Slc17a7),	0.0410068543398398	0.326627779398806
GO:0019212	phosphatase inhibitor activity	molecular_function	6	1508	27	19765	ENSRNOG00000057996(Phactr3),ENSRNOG00000048617(Ensa),ENSRNOG00000014463(Uri1),ENSRNOG00000024990(Ppp1r1c),ENSRNOG00000046922(Phactr4),ENSRNOG00000012648(Ppp1r14d),	0.0176424787173473	0.203097291979877
GO:0034198	cellular response to amino acid starvation	biological_process	4	1508	18	19765	ENSRNOG00000014859(Rnf152),ENSRNOG00000003745(Atf3),ENSRNOG00000017854(Ucp2),ENSRNOG00000018967(Wdr59),	0.0410068543398398	0.326627779398806
GO:0007257	activation of JUN kinase activity	biological_process	4	1508	18	19765	ENSRNOG00000014987(Mdfi),ENSRNOG00000015618(Wnt5a),ENSRNOG00000016010(Mul1),ENSRNOG00000030017(Ercc6),	0.0410068543398398	0.326627779398806
GO:0031435	mitogen-activated protein kinase kinase kinase binding	molecular_function	4	1508	18	19765	ENSRNOG00000004639(Traf6),ENSRNOG00000002823(Mapk9),ENSRNOG00000010260(Dixdc1),ENSRNOG00000013160(Sash1),	0.0410068543398398	0.326627779398806
GO:0017080	sodium channel regulator activity	molecular_function	6	1508	27	19765	ENSRNOG00000001165(Tmprss3),ENSRNOG00000057221(Scn3b),ENSRNOG00000016412(Fxyd6),ENSRNOG00000026455(Gpd1l),ENSRNOG00000011589(Camk2d),ENSRNOG00000011425(Ptpn3),	0.0176424787173473	0.203097291979877
GO:0046627	negative regulation of insulin receptor signaling pathway	biological_process	6	1508	27	19765	ENSRNOG00000029543(Cish),ENSRNOG00000015480(Prkcz),ENSRNOG00000006717(Ankrd26),ENSRNOG00000019057(Prkcq),ENSRNOG00000029735(Pid1),ENSRNOG00000020417(Gsk3a),	0.0176424787173473	0.203097291979877
GO:0071425	hematopoietic stem cell proliferation	biological_process	4	1508	18	19765	ENSRNOG00000007467(Ace),ENSRNOG00000031827(Arih2),ENSRNOG00000015618(Wnt5a),ENSRNOG00000048315(Eif2ak2),	0.0410068543398398	0.326627779398806
GO:0030673	axolemma	cellular_component	4	1508	18	19765	ENSRNOG00000004077(Kcnc2),ENSRNOG00000003841(Kcnh1),ENSRNOG00000019959(Kcnc3),ENSRNOG00000000774(Gabbr1),	0.0410068543398398	0.326627779398806
GO:2000171	negative regulation of dendrite development	biological_process	6	1508	27	19765	ENSRNOG00000020417(Gsk3a),ENSRNOG00000020482(Nfatc4),ENSRNOG00000001143(Cit),ENSRNOG00000018047(Gorasp1),ENSRNOG00000003812(Nlgn3),ENSRNOG00000031129(Carm1),	0.0176424787173473	0.203097291979877
GO:0007029	endoplasmic reticulum organization	biological_process	8	1508	36	19765	ENSRNOG00000053061(Ubl4a),ENSRNOG00000013743(Sec61a1),ENSRNOG00000047088(Rab10),ENSRNOG00000001293(Get4),ENSRNOG00000021202(Rtn3),ENSRNOG00000024849(Tor1aip2),ENSRNOG00000011073(Htt),ENSRNOG00000006069(Eif2ak3),	0.00771628553356891	0.123302123248939
GO:0044304	main axon	cellular_component	13	1508	59	19765	ENSRNOG00000000774(Gabbr1),ENSRNOG00000003841(Kcnh1),ENSRNOG00000019959(Kcnc3),ENSRNOG00000055371(Sptbn4),ENSRNOG00000016575(Tnfrsf1b),ENSRNOG00000019400(Dag1),ENSRNOG00000053122(Scn1a),ENSRNOG00000053288(Ank3),ENSRNOG00000047505(Tubb4a),ENSRNOG00000004077(Kcnc2),ENSRNOG00000027264(Dagla),ENSRNOG00000020277(Cntnap1),ENSRNOG00000011589(Camk2d),	0.00110256846892709	0.0320156262133977
GO:1903825	organic acid transmembrane transport	biological_process	18	1508	82	19765	ENSRNOG00000014870(Slc13a5),ENSRNOG00000012007(Slc38a7),ENSRNOG00000005291(Slc38a1),ENSRNOG00000006653(Slc38a4),ENSRNOG00000009851(Slc38a9),ENSRNOG00000050090(Slc6a17),ENSRNOG00000016163(Slc1a3),ENSRNOG00000010210(Slc7a11),ENSRNOG00000019484(Slc6a9),ENSRNOG00000018824(Slc7a5),ENSRNOG00000011455(Slc36a4),ENSRNOG00000008432(Slc22a5),ENSRNOG00000000924(Slc7a1),ENSRNOG00000023509(Irs2),ENSRNOG0000001…	0.000163620182978722	0.00826813158402866
GO:2000779	regulation of double-strand break repair	biological_process	7	1508	32	19765	ENSRNOG00000038140(Whsc1),ENSRNOG00000002471(Polq),ENSRNOG00000006393(Sirt6),ENSRNOG00000005936(Foxm1),ENSRNOG00000022372(Kdm1a),ENSRNOG00000031896(Stt3a),ENSRNOG00000021175(Otub1),	0.0126075340703475	0.170629269800772
GO:0006482	protein demethylation	biological_process	5	1508	23	19765	ENSRNOG00000049221(Kdm4b),ENSRNOG00000060544(Kdm5b),ENSRNOG00000017227(Ppme1),ENSRNOG00000022372(Kdm1a),ENSRNOG00000007814(Kdm3a),	0.0292035090268117	0.271519363496594
GO:0035411	catenin import into nucleus	biological_process	5	1508	23	19765	ENSRNOG00000016066(Bambi),ENSRNOG00000008620(Smad3),ENSRNOG00000033791(Apc2),ENSRNOG00000003039(Wnt3a),ENSRNOG00000011977(Sema5a),	0.0292035090268117	0.271519363496594
GO:0032838	cell projection cytoplasm	cellular_component	5	1508	23	19765	ENSRNOG00000007766(Pqbp1),ENSRNOG00000036816(Wls),ENSRNOG00000057464(Fmr1),ENSRNOG00000031789(Rangap1),ENSRNOG00000011073(Htt),	0.0292035090268117	0.271519363496594
GO:0015171	amino acid transmembrane transporter activity	molecular_function	15	1508	69	19765	ENSRNOG00000017706(Pqlc2),ENSRNOG00000019118(Slc13a3),ENSRNOG00000000924(Slc7a1),ENSRNOG00000026501(Slc6a19),ENSRNOG00000024039(Serinc5),ENSRNOG00000010210(Slc7a11),ENSRNOG00000016163(Slc1a3),ENSRNOG00000019484(Slc6a9),ENSRNOG00000018824(Slc7a5),ENSRNOG00000011455(Slc36a4),ENSRNOG00000012007(Slc38a7),ENSRNOG00000009851(Slc38a9),ENSRNOG00000050090(Slc6a17),ENSRNOG00000006653(Slc38a4),ENSRNOG000000…	0.000573258038722401	0.020370292499259
GO:0060416	response to growth hormone	biological_process	5	1508	23	19765	ENSRNOG00000040108(Cd36),ENSRNOG00000001149(Pxn),ENSRNOG00000002572(Cacybp),ENSRNOG00000013704(Cps1),ENSRNOG00000015262(Slc34a1),	0.0292035090268117	0.271519363496594
GO:0006814	sodium ion transport	biological_process	36	1508	166	19765	ENSRNOG00000008432(Slc22a5),ENSRNOG00000052051(Slc24a1),ENSRNOG00000001189(Sik1),ENSRNOG00000053122(Scn1a),ENSRNOG00000055371(Sptbn4),ENSRNOG00000004626(Slc34a2),ENSRNOG00000057221(Scn3b),ENSRNOG00000002934(Atp1b1),ENSRNOG00000019368(Scnn1a),ENSRNOG00000030019(Atp1a1),ENSRNOG00000005007(Scn3a),ENSRNOG00000012007(Slc38a7),ENSRNOG00000014870(Slc13a5),ENSRNOG00000006653(Slc38a4),ENSRNOG00000001130(N…	2.31294990404885e-07	4.49984403832704e-05
GO:0044853	plasma membrane raft	cellular_component	17	1508	79	19765	ENSRNOG00000013064(Lrp8),ENSRNOG00000016117(Myof),ENSRNOG00000019354(Ptch1),ENSRNOG00000012098(Adcyap1r1),ENSRNOG00000009495(Src),ENSRNOG00000001130(Nos1),ENSRNOG00000009756(Pacsin2),ENSRNOG00000013902(P2ry12),ENSRNOG00000030019(Atp1a1),ENSRNOG00000040108(Cd36),ENSRNOG00000015602(Cdh2),ENSRNOG00000005985(Kcnma1),ENSRNOG00000008376(Slc2a3),ENSRNOG00000002934(Atp1b1),ENSRNOG00000014686(Kcnd3),ENSRN…	0.000298141024509582	0.0127479860040306
GO:0016241	regulation of macroautophagy	biological_process	17	1508	79	19765	ENSRNOG00000000438(Rnf5),ENSRNOG00000007486(Atg7),ENSRNOG00000015914(U2af2),ENSRNOG00000005138(Pip4k2c),ENSRNOG00000007400(Srebf2),ENSRNOG00000011826(Lzts1),ENSRNOG00000016670(Pip4k2a),ENSRNOG00000019933(Ubqln4),ENSRNOG00000006375(Vdac1),ENSRNOG00000020417(Gsk3a),ENSRNOG00000010008(Polr3a),ENSRNOG00000009615(Mtor),ENSRNOG00000037505(Ulk1),ENSRNOG00000013035(Rab33b),ENSRNOG00000015158(Pikfyve),ENS…	0.000298141024509582	0.0127479860040306
GO:0015293	symporter activity	molecular_function	23	1508	107	19765	ENSRNOG00000050090(Slc6a17),ENSRNOG00000015262(Slc34a1),ENSRNOG00000005291(Slc38a1),ENSRNOG00000006653(Slc38a4),ENSRNOG00000010378(Slc4a5),ENSRNOG00000016163(Slc1a3),ENSRNOG00000005794(Slc10a1),ENSRNOG00000019484(Slc6a9),ENSRNOG00000020650(Slc17a7),ENSRNOG00000015971(Slc12a2),ENSRNOG00000020039(Slc5a2),ENSRNOG00000008376(Slc2a3),ENSRNOG00000042731(Slc25a18),ENSRNOG00000004626(Slc34a2),ENSRNOG0000…	3.25036678380777e-05	0.00219950907057322
GO:0009409	response to cold	biological_process	9	1508	42	19765	ENSRNOG00000008552(P2rx3),ENSRNOG00000012799(Prkaa1),ENSRNOG00000046202(Metrnl),ENSRNOG00000009845(Acadm),ENSRNOG00000034116(Gk),ENSRNOG00000022256(Cxcl10),ENSRNOG00000001331(Rnf34),ENSRNOG00000009066(Thra),ENSRNOG00000002418(Tgfb2),	0.00642334143985779	0.109379525350051
GO:0045601	regulation of endothelial cell differentiation	biological_process	6	1508	28	19765	ENSRNOG00000007036(Tgfbr1),ENSRNOG00000007081(Xdh),ENSRNOG00000010716(Atoh8),ENSRNOG00000027037(Alox12),ENSRNOG00000013324(Cdh5),ENSRNOG00000020653(S1pr2),	0.020730182937585	0.222207002231799
GO:0004683	calmodulin-dependent protein kinase activity	molecular_function	6	1508	28	19765	ENSRNOG00000011589(Camk2d),ENSRNOG00000003063(Phka1),ENSRNOG00000014832(Mapkapk3),ENSRNOG00000029028(Mknk2),ENSRNOG00000002215(Mylk),ENSRNOG00000009783(Camk2g),	0.020730182937585	0.222207002231799
GO:1903146	regulation of mitophagy	biological_process	7	1508	33	19765	ENSRNOG00000007400(Srebf2),ENSRNOG00000010275(Slc17a9),ENSRNOG00000015914(U2af2),ENSRNOG00000010008(Polr3a),ENSRNOG00000020417(Gsk3a),ENSRNOG00000007486(Atg7),ENSRNOG00000006375(Vdac1),	0.014708341502783	0.183136501719451
GO:0000407	pre-autophagosomal structure	cellular_component	7	1508	33	19765	ENSRNOG00000007756(Atg101),ENSRNOG00000007486(Atg7),ENSRNOG00000038459(Ulk3),ENSRNOG00000037505(Ulk1),ENSRNOG00000018975(Atg9a),ENSRNOG00000020730(LOC498369),ENSRNOG00000038883(LOC294154),	0.014708341502783	0.183136501719451
GO:0061098	positive regulation of protein tyrosine kinase activity	biological_process	7	1508	33	19765	ENSRNOG00000026053(Grem1),ENSRNOG00000016013(Gprc5b),ENSRNOG00000030017(Ercc6),ENSRNOG00000016182(Tgfa),ENSRNOG00000022419(Dok7),ENSRNOG00000003039(Wnt3a),ENSRNOG00000007467(Ace),	0.014708341502783	0.183136501719451
GO:0003254	regulation of membrane depolarization	biological_process	7	1508	33	19765	ENSRNOG00000009495(Src),ENSRNOG00000057221(Scn3b),ENSRNOG00000017123(B2m),ENSRNOG00000011425(Ptpn3),ENSRNOG00000026455(Gpd1l),ENSRNOG00000011589(Camk2d),ENSRNOG00000027037(Alox12),	0.014708341502783	0.183136501719451
GO:0070534	protein K63-linked ubiquitination	biological_process	7	1508	33	19765	ENSRNOG00000004639(Traf6),ENSRNOG00000021175(Otub1),ENSRNOG00000047171(Rnf8),ENSRNOG00000013160(Sash1),ENSRNOG00000000438(Rnf5),ENSRNOG00000014859(Rnf152),ENSRNOG00000031827(Arih2),	0.014708341502783	0.183136501719451
GO:1990138	neuron projection extension	biological_process	29	1508	137	19765	ENSRNOG00000015493(Emx1),ENSRNOG00000000879(Slc9a6),ENSRNOG00000001374(Rasal1),ENSRNOG00000029510(Plxnb1),ENSRNOG00000004812(Sema6d),ENSRNOG00000003261(Usp9x),ENSRNOG00000003039(Wnt3a),ENSRNOG00000004756(Syt2),ENSRNOG00000031232(Nrp2),ENSRNOG00000000999(Smurf1),ENSRNOG00000000522(Cpne5),ENSRNOG00000004139(Ndel1),ENSRNOG00000017704(Sema3f),ENSRNOG00000025209(Plxnd1),ENSRNOG00000006784(Sema4f),ENSR…	4.69427786056548e-06	0.000500422880971515
GO:0005901	caveola	cellular_component	15	1508	71	19765	ENSRNOG00000040108(Cd36),ENSRNOG00000005985(Kcnma1),ENSRNOG00000008376(Slc2a3),ENSRNOG00000002934(Atp1b1),ENSRNOG00000014686(Kcnd3),ENSRNOG00000053583(Mapk3),ENSRNOG00000016117(Myof),ENSRNOG00000019354(Ptch1),ENSRNOG00000012098(Adcyap1r1),ENSRNOG00000013064(Lrp8),ENSRNOG00000001130(Nos1),ENSRNOG00000009495(Src),ENSRNOG00000030019(Atp1a1),ENSRNOG00000013902(P2ry12),ENSRNOG00000009756(Pacsin2),	0.000754098963650715	0.0245539670925936
GO:0060603	mammary gland duct morphogenesis	biological_process	8	1508	38	19765	ENSRNOG00000060544(Kdm5b),ENSRNOG00000001785(Etv5),ENSRNOG00000019354(Ptch1),ENSRNOG00000015618(Wnt5a),ENSRNOG00000016280(Btrc),ENSRNOG00000009495(Src),ENSRNOG00000015971(Slc12a2),ENSRNOG00000054420(Vdr),	0.0104424833950775	0.154200010968678
GO:0060074	synapse maturation	biological_process	4	1508	19	19765	ENSRNOG00000025612(Sez6l),ENSRNOG00000020482(Nfatc4),ENSRNOG00000009760(Palm),ENSRNOG00000027098(Sez6l2),	0.0488479194746176	0.357942099201011
GO:0048532	anatomical structure arrangement	biological_process	4	1508	19	19765	ENSRNOG00000003261(Usp9x),ENSRNOG00000031232(Nrp2),ENSRNOG00000059984(Dll1),ENSRNOG00000017704(Sema3f),	0.0488479194746176	0.357942099201011
GO:0001502	cartilage condensation	biological_process	4	1508	19	19765	ENSRNOG00000048782(Wnt7a),ENSRNOG00000053232(Ror2),ENSRNOG00000002418(Tgfb2),ENSRNOG00000009066(Thra),	0.0488479194746176	0.357942099201011
GO:0060337	type I interferon signaling pathway	biological_process	4	1508	19	19765	ENSRNOG00000039852(Cactin),ENSRNOG00000016010(Mul1),ENSRNOG00000015618(Wnt5a),ENSRNOG00000047035(Fadd),	0.0488479194746176	0.357942099201011
GO:1902017	regulation of cilium assembly	biological_process	4	1508	19	19765	ENSRNOG00000001191(Tchp),ENSRNOG00000011073(Htt),ENSRNOG00000053084(Fuz),ENSRNOG00000001034(Evi5l),	0.0488479194746176	0.357942099201011
GO:0000266	mitochondrial fission	biological_process	4	1508	19	19765	ENSRNOG00000018851(Ppp2r2b),ENSRNOG00000005850(Gdap1),ENSRNOG00000009481(Ddhd1),ENSRNOG00000016010(Mul1),	0.0488479194746176	0.357942099201011
GO:1902117	positive regulation of organelle assembly	biological_process	9	1508	43	19765	ENSRNOG00000005138(Pip4k2c),ENSRNOG00000050519(Rhoa),ENSRNOG00000003694(Prox1),ENSRNOG00000002823(Mapk9),ENSRNOG00000016670(Pip4k2a),ENSRNOG00000008981(Pdcd6ip),ENSRNOG00000009495(Src),ENSRNOG00000011073(Htt),ENSRNOG00000053084(Fuz),	0.00742201160956068	0.120832833358998
GO:0016529	sarcoplasmic reticulum	cellular_component	9	1508	43	19765	ENSRNOG00000007104(Itpr1),ENSRNOG00000009783(Camk2g),ENSRNOG00000001130(Nos1),ENSRNOG00000009047(Sln),ENSRNOG00000011589(Camk2d),ENSRNOG00000012323(Cherp),ENSRNOG00000016214(Agl),ENSRNOG00000007081(Xdh),ENSRNOG00000017912(Atp2a3),	0.00742201160956068	0.120832833358998
GO:0030295	protein kinase activator activity	molecular_function	9	1508	43	19765	ENSRNOG00000026053(Grem1),ENSRNOG00000012002(Iqgap1),ENSRNOG00000032828(Mapk8ip2),ENSRNOG00000016013(Gprc5b),ENSRNOG00000030017(Ercc6),ENSRNOG00000008637(Strada),ENSRNOG00000017297(Cab39),ENSRNOG00000010176(Map2k1),ENSRNOG00000012799(Prkaa1),	0.00742201160956068	0.120832833358998
GO:0010508	positive regulation of autophagy	biological_process	10	1508	48	19765	ENSRNOG00000005138(Pip4k2c),ENSRNOG00000019316(Sh3bp4),ENSRNOG00000018225(Tp53inp2),ENSRNOG00000037505(Ulk1),ENSRNOG00000027724(Plekhf1),ENSRNOG00000012799(Prkaa1),ENSRNOG00000007706(Prkaa2),ENSRNOG00000016670(Pip4k2a),ENSRNOG00000007486(Atg7),ENSRNOG00000014859(Rnf152),	0.00528187908804846	0.0976332139268246
GO:0072384	organelle transport along microtubule	biological_process	10	1508	48	19765	ENSRNOG00000011073(Htt),ENSRNOG00000011394(Kif3c),ENSRNOG00000004139(Ndel1),ENSRNOG00000006336(Fyco1),ENSRNOG00000008716(Nefh),ENSRNOG00000057626(Kif1b),ENSRNOG00000017428(Map1b),ENSRNOG00000015480(Prkcz),ENSRNOG00000016497(Bloc1s5),ENSRNOG00000016031(Bicd2),	0.00528187908804846	0.0976332139268246
GO:0006835	dicarboxylic acid transport	biological_process	15	1508	72	19765	ENSRNOG00000016163(Slc1a3),ENSRNOG00000014290(Grm1),ENSRNOG00000010210(Slc7a11),ENSRNOG00000020450(Slc26a6),ENSRNOG00000018839(Ntrk2),ENSRNOG00000012007(Slc38a7),ENSRNOG00000014870(Slc13a5),ENSRNOG00000011073(Htt),ENSRNOG00000000774(Gabbr1),ENSRNOG00000058692(Slc26a4),ENSRNOG00000019118(Slc13a3),ENSRNOG00000017952(Sept2),ENSRNOG00000020254(Per2),ENSRNOG00000011852(Myo6),ENSRNOG00000020650(Slc17a7…	0.000861601419743559	0.027145677119208
GO:0034067	protein localization to Golgi apparatus	biological_process	5	1508	24	19765	ENSRNOG00000029910(Golga4),ENSRNOG00000013035(Rab33b),ENSRNOG00000036676(Csnk1d),ENSRNOG00000018975(Atg9a),ENSRNOG00000014493(Golga1),	0.0343647174138397	0.293874979026923
GO:0035883	enteroendocrine cell differentiation	biological_process	5	1508	24	19765	ENSRNOG00000015618(Wnt5a),ENSRNOG00000059984(Dll1),ENSRNOG00000002175(Clock),ENSRNOG00000017871(Sidt2),ENSRNOG00000027949(Rfx6),	0.0343647174138397	0.293874979026923
GO:2000404	regulation of T cell migration	biological_process	5	1508	24	19765	ENSRNOG00000013589(Cxcl12),ENSRNOG00000047035(Fadd),ENSRNOG00000019675(Pycard),ENSRNOG00000015618(Wnt5a),ENSRNOG00000022256(Cxcl10),	0.0343647174138397	0.293874979026923
GO:0002063	chondrocyte development	biological_process	5	1508	24	19765	ENSRNOG00000006069(Eif2ak3),ENSRNOG00000012478(Shox2),ENSRNOG00000001011(Fam101a),ENSRNOG00000016831(Serpinh1),ENSRNOG00000009037(Sulf1),	0.0343647174138397	0.293874979026923
GO:0004864	protein phosphatase inhibitor activity	molecular_function	5	1508	24	19765	ENSRNOG00000046922(Phactr4),ENSRNOG00000012648(Ppp1r14d),ENSRNOG00000024990(Ppp1r1c),ENSRNOG00000057996(Phactr3),ENSRNOG00000048617(Ensa),	0.0343647174138397	0.293874979026923
GO:0006541	glutamine metabolic process	biological_process	5	1508	24	19765	ENSRNOG00000007197(Nr1h4),ENSRNOG00000057367(Glud1),ENSRNOG00000013704(Cps1),ENSRNOG00000031612(Gls2),ENSRNOG00000056246(Gls),	0.0343647174138397	0.293874979026923
GO:0032451	demethylase activity	molecular_function	5	1508	24	19765	ENSRNOG00000011728(Fto),ENSRNOG00000028341(Alkbh5),ENSRNOG00000022372(Kdm1a),ENSRNOG00000049221(Kdm4b),ENSRNOG00000060544(Kdm5b),	0.0343647174138397	0.293874979026923
GO:0030168	platelet activation	biological_process	16	1508	77	19765	ENSRNOG00000016326(Cx3cl1),ENSRNOG00000020577(Pip5k1c),ENSRNOG00000020716(Axl),ENSRNOG00000003039(Wnt3a),ENSRNOG00000027037(Alox12),ENSRNOG00000010210(Slc7a11),ENSRNOG00000013902(P2ry12),ENSRNOG00000020392(Stxbp3),ENSRNOG00000008187(Ubash3b),ENSRNOG00000014232(P2ry1),ENSRNOG00000019057(Prkcq),ENSRNOG00000003259(C1qtnf1),ENSRNOG00000029682(Clic1),ENSRNOG00000008937(Csrp1),ENSRNOG00000016846(Pik3cd…	0.000618216839759585	0.0209172323783004
GO:0055038	recycling endosome membrane	cellular_component	6	1508	29	19765	ENSRNOG00000061582(Scamp1),ENSRNOG00000005457(Lamp5),ENSRNOG00000014903(Zfyve27),ENSRNOG00000000879(Slc9a6),ENSRNOG00000009756(Pacsin2),ENSRNOG00000050104(Clip3),	0.0241925556505345	0.24450190658761
GO:0015081	sodium ion transmembrane transporter activity	molecular_function	24	1508	116	19765	ENSRNOG00000019118(Slc13a3),ENSRNOG00000018822(Slc5a5),ENSRNOG00000052051(Slc24a1),ENSRNOG00000008169(Slc24a2),ENSRNOG00000020985(Atp4a),ENSRNOG00000026501(Slc6a19),ENSRNOG00000032745(Slc17a3),ENSRNOG00000003134(Slc4a4),ENSRNOG00000004626(Slc34a2),ENSRNOG00000053122(Scn1a),ENSRNOG00000002934(Atp1b1),ENSRNOG00000020039(Slc5a2),ENSRNOG00000020650(Slc17a7),ENSRNOG00000057221(Scn3b),ENSRNOG0000001948…	3.92913465423758e-05	0.00254804382327307
GO:0050772	positive regulation of axonogenesis	biological_process	13	1508	63	19765	ENSRNOG00000003039(Wnt3a),ENSRNOG00000013589(Cxcl12),ENSRNOG00000017428(Map1b),ENSRNOG00000029910(Golga4),ENSRNOG00000010176(Map2k1),ENSRNOG00000018839(Ntrk2),ENSRNOG00000010260(Dixdc1),ENSRNOG00000004139(Ndel1),ENSRNOG00000011977(Sema5a),ENSRNOG00000029510(Plxnb1),ENSRNOG00000012478(Shox2),ENSRNOG00000007133(Plxnb2),ENSRNOG00000003845(Wnt3),	0.00191817694647486	0.0476909041452631
GO:1903955	positive regulation of protein targeting to mitochondrion	biological_process	14	1508	68	19765	ENSRNOG00000019097(Bap1),ENSRNOG00000020442(Ubl5),ENSRNOG00000015914(U2af2),ENSRNOG00000031171(Wdr46),ENSRNOG00000007400(Srebf2),ENSRNOG00000019749(Ube2j2),ENSRNOG00000020630(Il9r),ENSRNOG00000010008(Polr3a),ENSRNOG00000023095(Npepps),ENSRNOG00000020417(Gsk3a),ENSRNOG00000031827(Arih2),ENSRNOG00000031612(Gls2),ENSRNOG00000010086(Plagl2),ENSRNOG00000010275(Slc17a9),	0.00137174529656173	0.0375877531614204
GO:0001736	establishment of planar polarity	biological_process	7	1508	34	19765	ENSRNOG00000053084(Fuz),ENSRNOG00000015618(Wnt5a),ENSRNOG00000001708(Dvl3),ENSRNOG00000011829(Rpgrip1l),ENSRNOG00000053232(Ror2),ENSRNOG00000007110(Ankrd6),ENSRNOG00000003807(Wnt9b),	0.0170620857062679	0.198768190069127
GO:0016409	palmitoyltransferase activity	molecular_function	7	1508	34	19765	ENSRNOG00000003803(Zdhhc17),ENSRNOG00000017342(Zdhhc7),ENSRNOG00000019825(Zdhhc24),ENSRNOG00000004581(Zdhhc9),ENSRNOG00000004443(Sptlc3),ENSRNOG00000010484(Zdhhc21),ENSRNOG00000010882(Sptlc1),	0.0170620857062679	0.198768190069127
GO:0044390	ubiquitin-like protein conjugating enzyme binding	molecular_function	7	1508	34	19765	ENSRNOG00000031827(Arih2),ENSRNOG00000018289(Park7),ENSRNOG00000007370(Rnf144a),ENSRNOG00000004639(Traf6),ENSRNOG00000014761(Rasd2),ENSRNOG00000013703(Siah2),ENSRNOG00000005502(Ankib1),	0.0170620857062679	0.198768190069127
GO:0038061	NIK/NF-kappaB signaling	biological_process	7	1508	34	19765	ENSRNOG00000005330(Crebbp),ENSRNOG00000004639(Traf6),ENSRNOG00000005724(Map3k7),ENSRNOG00000014124(Nod2),ENSRNOG00000048315(Eif2ak2),ENSRNOG00000013160(Sash1),ENSRNOG00000021261(Rassf2),	0.0170620857062679	0.198768190069127
GO:0048260	positive regulation of receptor-mediated endocytosis	biological_process	8	1508	39	19765	ENSRNOG00000010861(Atad1),ENSRNOG00000005854(Angpt1),ENSRNOG00000003039(Wnt3a),ENSRNOG00000001414(Serpine1),ENSRNOG00000030404(Arrb1),ENSRNOG00000006399(Synj2bp),ENSRNOG00000017123(B2m),ENSRNOG00000026053(Grem1),	0.0120583310931937	0.167269042009329
GO:0038083	peptidyl-tyrosine autophosphorylation	biological_process	8	1508	39	19765	ENSRNOG00000000543(Frk),ENSRNOG00000007467(Ace),ENSRNOG00000047356(Abl1),ENSRNOG00000000406(Ros1),ENSRNOG00000053583(Mapk3),ENSRNOG00000025925(Txk),ENSRNOG00000026053(Grem1),ENSRNOG00000009495(Src),	0.0120583310931937	0.167269042009329
GO:0032589	neuron projection membrane	cellular_component	8	1508	39	19765	ENSRNOG00000036816(Wls),ENSRNOG00000005457(Lamp5),ENSRNOG00000000774(Gabbr1),ENSRNOG00000009760(Palm),ENSRNOG00000003841(Kcnh1),ENSRNOG00000019959(Kcnc3),ENSRNOG00000011726(Grin1),ENSRNOG00000004077(Kcnc2),	0.0120583310931937	0.167269042009329
GO:0097110	scaffold protein binding	molecular_function	9	1508	44	19765	ENSRNOG00000053583(Mapk3),ENSRNOG00000018289(Park7),ENSRNOG00000003812(Nlgn3),ENSRNOG00000059984(Dll1),ENSRNOG00000001143(Cit),ENSRNOG00000009495(Src),ENSRNOG00000014232(P2ry1),ENSRNOG00000017155(Nck2),ENSRNOG00000005724(Map3k7),	0.00853968098016795	0.131076523447075
GO:0008013	beta-catenin binding	molecular_function	12	1508	59	19765	ENSRNOG00000017516(Bcl9),ENSRNOG00000016313(Ctnnbip1),ENSRNOG00000033791(Apc2),ENSRNOG00000008620(Smad3),ENSRNOG00000011216(Tbl1xr1),ENSRNOG00000013324(Cdh5),ENSRNOG00000001149(Pxn),ENSRNOG00000001708(Dvl3),ENSRNOG00000007948(Nf2),ENSRNOG00000015602(Cdh2),ENSRNOG00000011987(Cd2ap),ENSRNOG00000016280(Btrc),	0.00306706151080732	0.0668567862103713
GO:0019888	protein phosphatase regulator activity	molecular_function	12	1508	59	19765	ENSRNOG00000012648(Ppp1r14d),ENSRNOG00000048617(Ensa),ENSRNOG00000005045(Ppp2r5e),ENSRNOG00000057996(Phactr3),ENSRNOG00000016940(Ppp2r2d),ENSRNOG00000024990(Ppp1r1c),ENSRNOG00000046922(Phactr4),ENSRNOG00000011282(Ppp2r1a),ENSRNOG00000010922(Ppp2r1b),ENSRNOG00000017227(Ppme1),ENSRNOG00000018851(Ppp2r2b),ENSRNOG00000009137(Ubxn2b),	0.00306706151080732	0.0668567862103713
GO:0071709	membrane assembly	biological_process	4	1508	20	19765	ENSRNOG00000015602(Cdh2),ENSRNOG00000009756(Pacsin2),ENSRNOG00000053288(Ank3),ENSRNOG00000003812(Nlgn3),	0.05759019291356	0.398724983321463
GO:0007164	establishment of tissue polarity	biological_process	7	1508	35	19765	ENSRNOG00000053232(Ror2),ENSRNOG00000007110(Ankrd6),ENSRNOG00000003807(Wnt9b),ENSRNOG00000053084(Fuz),ENSRNOG00000015618(Wnt5a),ENSRNOG00000001708(Dvl3),ENSRNOG00000011829(Rpgrip1l),	0.0196863561438294	0.217612533396705
GO:0043949	regulation of cAMP-mediated signaling	biological_process	4	1508	20	19765	ENSRNOG00000014761(Rasd2),ENSRNOG00000003305(Cxcr3),ENSRNOG00000016756(Ptgir),ENSRNOG00000022256(Cxcl10),	0.05759019291356	0.398724983321463
GO:0030225	macrophage differentiation	biological_process	5	1508	25	19765	ENSRNOG00000017787(Ripk1),ENSRNOG00000001050(Eif2ak1),ENSRNOG00000012804(C1qc),ENSRNOG00000047035(Fadd),ENSRNOG00000016656(Nkx2-3),	0.0401191263135488	0.32319569458803
GO:0006284	base-excision repair	biological_process	6	1508	30	19765	ENSRNOG00000012213(Nthl1),ENSRNOG00000030017(Ercc6),ENSRNOG00000021815(Lig3),ENSRNOG00000002471(Polq),ENSRNOG00000036842(Smug1),ENSRNOG00000006393(Sirt6),	0.0280528741766333	0.266228618100683
GO:0018345	protein palmitoylation	biological_process	6	1508	30	19765	ENSRNOG00000050104(Clip3),ENSRNOG00000010484(Zdhhc21),ENSRNOG00000017342(Zdhhc7),ENSRNOG00000003803(Zdhhc17),ENSRNOG00000019825(Zdhhc24),ENSRNOG00000004581(Zdhhc9),	0.0280528741766333	0.266228618100683
GO:0032026	response to magnesium ion	biological_process	4	1508	20	19765	ENSRNOG00000059005(Kcnj1),ENSRNOG00000015262(Slc34a1),ENSRNOG00000004077(Kcnc2),ENSRNOG00000053288(Ank3),	0.05759019291356	0.398724983321463
GO:0000578	embryonic axis specification	biological_process	6	1508	30	19765	ENSRNOG00000048782(Wnt7a),ENSRNOG00000019354(Ptch1),ENSRNOG00000024429(Peg12),ENSRNOG00000015618(Wnt5a),ENSRNOG00000004281(Cobl),ENSRNOG00000009354(LOC100912697),	0.0280528741766333	0.266228618100683
GO:0035176	social behavior	biological_process	8	1508	40	19765	ENSRNOG00000009615(Mtor),ENSRNOG00000011073(Htt),ENSRNOG00000032828(Mapk8ip2),ENSRNOG00000011726(Grin1),ENSRNOG00000055499(Grid1),ENSRNOG00000003812(Nlgn3),ENSRNOG00000055391(Eif4ebp2),ENSRNOG00000021103(Nrxn2),	0.0138598953156307	0.180969304272212
GO:2000785	regulation of autophagosome assembly	biological_process	5	1508	25	19765	ENSRNOG00000015158(Pikfyve),ENSRNOG00000013035(Rab33b),ENSRNOG00000016670(Pip4k2a),ENSRNOG00000005138(Pip4k2c),ENSRNOG00000000438(Rnf5),	0.0401191263135488	0.32319569458803
GO:0050919	negative chemotaxis	biological_process	8	1508	40	19765	ENSRNOG00000030016(Robo3),ENSRNOG00000006526(Sema3c),ENSRNOG00000006784(Sema4f),ENSRNOG00000004812(Sema6d),ENSRNOG00000017704(Sema3f),ENSRNOG00000031232(Nrp2),ENSRNOG00000011977(Sema5a),ENSRNOG00000015618(Wnt5a),	0.0138598953156307	0.180969304272212
GO:0048596	embryonic camera-type eye morphogenesis	biological_process	5	1508	25	19765	ENSRNOG00000014084(Sp1),ENSRNOG00000046922(Phactr4),ENSRNOG00000003694(Prox1),ENSRNOG00000057031(Six3),ENSRNOG00000018059(Ihh),	0.0401191263135488	0.32319569458803
GO:0070932	histone H3 deacetylation	biological_process	4	1508	20	19765	ENSRNOG00000036683(Sirt7),ENSRNOG00000007887(Elk4),ENSRNOG00000020254(Per2),ENSRNOG00000006393(Sirt6),	0.05759019291356	0.398724983321463
GO:0072599	establishment of protein localization to endoplasmic reticulum	biological_process	4	1508	20	19765	ENSRNOG00000012157(Snrnp200),ENSRNOG00000000314(Sec63),ENSRNOG00000047088(Rab10),ENSRNOG00000013743(Sec61a1),	0.05759019291356	0.398724983321463
GO:0008378	galactosyltransferase activity	molecular_function	6	1508	30	19765	ENSRNOG00000030983(B3galt5),ENSRNOG00000009345(Ugt8),ENSRNOG00000046258(B3gnt5),ENSRNOG00000019979(B3galt6),ENSRNOG00000021886(B4galt7),ENSRNOG00000059461(B4galt1),	0.0280528741766333	0.266228618100683
GO:0071542	dopaminergic neuron differentiation	biological_process	4	1508	20	19765	ENSRNOG00000003039(Wnt3a),ENSRNOG00000015618(Wnt5a),ENSRNOG00000003972(Tshr),ENSRNOG00000037687(Rspo2),	0.05759019291356	0.398724983321463
GO:0015106	bicarbonate transmembrane transporter activity	molecular_function	4	1508	20	19765	ENSRNOG00000058692(Slc26a4),ENSRNOG00000020450(Slc26a6),ENSRNOG00000003134(Slc4a4),ENSRNOG00000010378(Slc4a5),	0.05759019291356	0.398724983321463
GO:0032809	neuronal cell body membrane	cellular_component	4	1508	20	19765	ENSRNOG00000004077(Kcnc2),ENSRNOG00000022428(Flrt1),ENSRNOG00000019959(Kcnc3),ENSRNOG00000017054(Kcne3),	0.05759019291356	0.398724983321463
GO:2000463	positive regulation of excitatory postsynaptic potential	biological_process	4	1508	20	19765	ENSRNOG00000019193(Stx1b),ENSRNOG00000015480(Prkcz),ENSRNOG00000011726(Grin1),ENSRNOG00000003812(Nlgn3),	0.05759019291356	0.398724983321463
GO:0030672	synaptic vesicle membrane	cellular_component	9	1508	45	19765	ENSRNOG00000007946(Bcl2l1),ENSRNOG00000009967(Otof),ENSRNOG00000020279(Syt11),ENSRNOG00000019163(Syt6),ENSRNOG00000020650(Slc17a7),ENSRNOG00000050090(Slc6a17),ENSRNOG00000061582(Scamp1),ENSRNOG00000008376(Slc2a3),ENSRNOG00000018200(Gad2),	0.00978580903601661	0.146167305025492
GO:0048011	neurotrophin TRK receptor signaling pathway	biological_process	4	1508	20	19765	ENSRNOG00000000879(Slc9a6),ENSRNOG00000031814(Sort1),ENSRNOG00000009495(Src),ENSRNOG00000014903(Zfyve27),	0.05759019291356	0.398724983321463
GO:0030517	negative regulation of axon extension	biological_process	8	1508	40	19765	ENSRNOG00000006526(Sema3c),ENSRNOG00000003039(Wnt3a),ENSRNOG00000015618(Wnt5a),ENSRNOG00000011977(Sema5a),ENSRNOG00000004812(Sema6d),ENSRNOG00000017704(Sema3f),ENSRNOG00000006784(Sema4f),ENSRNOG00000003845(Wnt3),	0.0138598953156307	0.180969304272212
GO:0019706	protein-cysteine S-palmitoyltransferase activity	molecular_function	5	1508	25	19765	ENSRNOG00000010484(Zdhhc21),ENSRNOG00000003803(Zdhhc17),ENSRNOG00000017342(Zdhhc7),ENSRNOG00000019825(Zdhhc24),ENSRNOG00000004581(Zdhhc9),	0.0401191263135488	0.32319569458803
GO:0051899	membrane depolarization	biological_process	13	1508	65	19765	ENSRNOG00000014290(Grm1),ENSRNOG00000018289(Park7),ENSRNOG00000027037(Alox12),ENSRNOG00000015480(Prkcz),ENSRNOG00000005007(Scn3a),ENSRNOG00000011589(Camk2d),ENSRNOG00000017123(B2m),ENSRNOG00000009495(Src),ENSRNOG00000006226(Cacng2),ENSRNOG00000026455(Gpd1l),ENSRNOG00000053122(Scn1a),ENSRNOG00000011425(Ptpn3),ENSRNOG00000057221(Scn3b),	0.00248692402540559	0.0581178461432622
GO:0044091	membrane biogenesis	biological_process	5	1508	25	19765	ENSRNOG00000015602(Cdh2),ENSRNOG00000009756(Pacsin2),ENSRNOG00000053288(Ank3),ENSRNOG00000003812(Nlgn3),ENSRNOG00000050104(Clip3),	0.0401191263135488	0.32319569458803
GO:0048588	developmental cell growth	biological_process	35	1508	175	19765	ENSRNOG00000025209(Plxnd1),ENSRNOG00000006784(Sema4f),ENSRNOG00000017704(Sema3f),ENSRNOG00000018842(Pou4f3),ENSRNOG00000017003(Plxna1),ENSRNOG00000009615(Mtor),ENSRNOG00000004139(Ndel1),ENSRNOG00000006393(Sirt6),ENSRNOG00000017428(Map1b),ENSRNOG00000016010(Mul1),ENSRNOG00000015480(Prkcz),ENSRNOG00000037505(Ulk1),ENSRNOG00000013589(Cxcl12),ENSRNOG00000003845(Wnt3),ENSRNOG00000012002(Iqgap1),ENSRNO…	1.78353198493634e-06	0.000213529937027302
GO:0002711	positive regulation of T cell mediated immunity	biological_process	6	1508	30	19765	ENSRNOG00000009468(Il12a),ENSRNOG00000017123(B2m),ENSRNOG00000004639(Traf6),ENSRNOG00000015480(Prkcz),ENSRNOG00000005724(Map3k7),ENSRNOG00000047035(Fadd),	0.0280528741766333	0.266228618100683
GO:1902042	negative regulation of extrinsic apoptotic signaling pathway via death domain receptors	biological_process	4	1508	20	19765	ENSRNOG00000018289(Park7),ENSRNOG00000001331(Rnf34),ENSRNOG00000001414(Serpine1),ENSRNOG00000012473(Cflar),	0.05759019291356	0.398724983321463
GO:0010831	positive regulation of myotube differentiation	biological_process	6	1508	30	19765	ENSRNOG00000012478(Shox2),ENSRNOG00000009615(Mtor),ENSRNOG00000009066(Thra),ENSRNOG00000011306(Myod1),ENSRNOG00000015441(Il4r),ENSRNOG00000013589(Cxcl12),	0.0280528741766333	0.266228618100683
GO:0000303	response to superoxide	biological_process	5	1508	25	19765	ENSRNOG00000003869(Sod3),ENSRNOG00000018289(Park7),ENSRNOG00000017854(Ucp2),ENSRNOG00000012772(Nqo1),ENSRNOG00000030017(Ercc6),	0.0401191263135488	0.32319569458803
GO:0001569	patterning of blood vessels	biological_process	7	1508	35	19765	ENSRNOG00000011977(Sema5a),ENSRNOG00000054264(Nfatc3),ENSRNOG00000016281(Col4a1),ENSRNOG00000020482(Nfatc4),ENSRNOG00000025209(Plxnd1),ENSRNOG00000013589(Cxcl12),ENSRNOG00000018059(Ihh),	0.0196863561438294	0.217612533396705
GO:0009880	embryonic pattern specification	biological_process	11	1508	55	19765	ENSRNOG00000048782(Wnt7a),ENSRNOG00000017704(Sema3f),ENSRNOG00000015618(Wnt5a),ENSRNOG00000019354(Ptch1),ENSRNOG00000004281(Cobl),ENSRNOG00000031232(Nrp2),ENSRNOG00000008620(Smad3),ENSRNOG00000018059(Ihh),ENSRNOG00000024429(Peg12),ENSRNOG00000009354(LOC100912697),ENSRNOG00000059984(Dll1),	0.00491380467322857	0.0930394841047804
GO:1901739	regulation of myoblast fusion	biological_process	4	1508	20	19765	ENSRNOG00000011306(Myod1),ENSRNOG00000015441(Il4r),ENSRNOG00000013589(Cxcl12),ENSRNOG00000022256(Cxcl10),	0.05759019291356	0.398724983321463
GO:0008207	C21-steroid hormone metabolic process	biological_process	4	1508	20	19765	ENSRNOG00000042044(Stard3),ENSRNOG00000058568(Dhrs9),ENSRNOG00000016343(Dkk3),ENSRNOG00000005985(Kcnma1),	0.05759019291356	0.398724983321463
GO:0060828	regulation of canonical Wnt signaling pathway	biological_process	28	1508	141	19765	ENSRNOG00000048782(Wnt7a),ENSRNOG00000011305(Sox10),ENSRNOG00000009495(Src),ENSRNOG00000009354(LOC100912697),ENSRNOG00000016343(Dkk3),ENSRNOG00000036676(Csnk1d),ENSRNOG00000017352(Ctdnep1),ENSRNOG00000037687(Rspo2),ENSRNOG00000007110(Ankrd6),ENSRNOG00000012730(Lrrk1),ENSRNOG00000008168(Wnt5b),ENSRNOG00000015602(Cdh2),ENSRNOG00000016013(Gprc5b),ENSRNOG00000053084(Fuz),ENSRNOG00000013703(Siah2),ENS…	1.94620465353727e-05	0.00149954105087397
GO:0035725	sodium ion transmembrane transport	biological_process	22	1508	112	19765	ENSRNOG00000018822(Slc5a5),ENSRNOG00000032745(Slc17a3),ENSRNOG00000020985(Atp4a),ENSRNOG00000008169(Slc24a2),ENSRNOG00000052051(Slc24a1),ENSRNOG00000016412(Fxyd6),ENSRNOG00000026455(Gpd1l),ENSRNOG00000053122(Scn1a),ENSRNOG00000004626(Slc34a2),ENSRNOG00000011425(Ptpn3),ENSRNOG00000003134(Slc4a4),ENSRNOG00000057221(Scn3b),ENSRNOG00000020650(Slc17a7),ENSRNOG00000002934(Atp1b1),ENSRNOG00000030019(Atp…	0.00015670854475607	0.00807619798206447
GO:0051155	positive regulation of striated muscle cell differentiation	biological_process	10	1508	51	19765	ENSRNOG00000011306(Myod1),ENSRNOG00000013589(Cxcl12),ENSRNOG00000003039(Wnt3a),ENSRNOG00000003694(Prox1),ENSRNOG00000026053(Grem1),ENSRNOG00000009066(Thra),ENSRNOG00000015441(Il4r),ENSRNOG00000014648(Efnb2),ENSRNOG00000012478(Shox2),ENSRNOG00000009615(Mtor),	0.00789029507582525	0.125310767918515
GO:0046626	regulation of insulin receptor signaling pathway	biological_process	8	1508	41	19765	ENSRNOG00000006717(Ankrd26),ENSRNOG00000009495(Src),ENSRNOG00000020417(Gsk3a),ENSRNOG00000015480(Prkcz),ENSRNOG00000029543(Cish),ENSRNOG00000029735(Pid1),ENSRNOG00000020369(Igf2),ENSRNOG00000019057(Prkcq),	0.015860356137911	0.190765520038985
GO:2000401	regulation of lymphocyte migration	biological_process	7	1508	36	19765	ENSRNOG00000006975(Wasl),ENSRNOG00000013589(Cxcl12),ENSRNOG00000019675(Pycard),ENSRNOG00000015618(Wnt5a),ENSRNOG00000022256(Cxcl10),ENSRNOG00000047035(Fadd),ENSRNOG00000007574(Padi2),	0.0225986998078517	0.233860481256252
GO:2000649	regulation of sodium ion transmembrane transporter activity	biological_process	7	1508	36	19765	ENSRNOG00000011425(Ptpn3),ENSRNOG00000026455(Gpd1l),ENSRNOG00000011589(Camk2d),ENSRNOG00000002934(Atp1b1),ENSRNOG00000057221(Scn3b),ENSRNOG00000004742(Chp1),ENSRNOG00000016412(Fxyd6),	0.0225986998078517	0.233860481256252
GO:0030331	estrogen receptor binding	molecular_function	7	1508	36	19765	ENSRNOG00000004068(Ncoa1),ENSRNOG00000014290(Grm1),ENSRNOG00000046769(Mms19),ENSRNOG00000001585(Nrip1),ENSRNOG00000009495(Src),ENSRNOG00000007574(Padi2),ENSRNOG00000030404(Arrb1),	0.0225986998078517	0.233860481256252
GO:0002090	regulation of receptor internalization	biological_process	6	1508	31	19765	ENSRNOG00000010861(Atad1),ENSRNOG00000030404(Arrb1),ENSRNOG00000005854(Angpt1),ENSRNOG00000003039(Wnt3a),ENSRNOG00000006399(Synj2bp),ENSRNOG00000026053(Grem1),	0.0323337363929048	0.289219697252396
GO:0031624	ubiquitin conjugating enzyme binding	molecular_function	6	1508	31	19765	ENSRNOG00000005502(Ankib1),ENSRNOG00000007370(Rnf144a),ENSRNOG00000013703(Siah2),ENSRNOG00000014761(Rasd2),ENSRNOG00000004639(Traf6),ENSRNOG00000031827(Arih2),	0.0323337363929048	0.289219697252396
GO:0060071	Wnt signaling pathway, planar cell polarity pathway	biological_process	5	1508	26	19765	ENSRNOG00000001708(Dvl3),ENSRNOG00000003807(Wnt9b),ENSRNOG00000015618(Wnt5a),ENSRNOG00000007110(Ankrd6),ENSRNOG00000053232(Ror2),	0.0464937880353138	0.347564513439781
GO:0016229	steroid dehydrogenase activity	molecular_function	5	1508	26	19765	ENSRNOG00000058568(Dhrs9),ENSRNOG00000051819(Sdr42e1),ENSRNOG00000019080(Hsd3b7),ENSRNOG00000009630(Hsd17b12),ENSRNOG00000057814(Nsdhl),	0.0464937880353138	0.347564513439781
GO:0060571	morphogenesis of an epithelial fold	biological_process	5	1508	26	19765	ENSRNOG00000015618(Wnt5a),ENSRNOG00000022402(Luzp1),ENSRNOG00000006046(Gdf7),ENSRNOG00000016595(Hhex),ENSRNOG00000009037(Sulf1),	0.0464937880353138	0.347564513439781
GO:0045499	chemorepellent activity	molecular_function	5	1508	26	19765	ENSRNOG00000006526(Sema3c),ENSRNOG00000011977(Sema5a),ENSRNOG00000006784(Sema4f),ENSRNOG00000017704(Sema3f),ENSRNOG00000004812(Sema6d),	0.0464937880353138	0.347564513439781
GO:0045684	positive regulation of epidermis development	biological_process	5	1508	26	19765	ENSRNOG00000019414(Tmem79),ENSRNOG00000054420(Vdr),ENSRNOG00000000503(Ppard),ENSRNOG00000019354(Ptch1),ENSRNOG00000002418(Tgfb2),	0.0464937880353138	0.347564513439781
GO:0031016	pancreas development	biological_process	15	1508	78	19765	ENSRNOG00000003694(Prox1),ENSRNOG00000018059(Ihh),ENSRNOG00000006069(Eif2ak3),ENSRNOG00000004730(Meis2),ENSRNOG00000017871(Sidt2),ENSRNOG00000027949(Rfx6),ENSRNOG00000002418(Tgfb2),ENSRNOG00000002175(Clock),ENSRNOG00000015618(Wnt5a),ENSRNOG00000020369(Igf2),ENSRNOG00000007610(Gdf11),ENSRNOG00000036816(Wls),ENSRNOG00000059984(Dll1),ENSRNOG00000016595(Hhex),ENSRNOG00000004725(Cela1),	0.00182393921978845	0.0466904441065583
GO:0019228	neuronal action potential	biological_process	5	1508	26	19765	ENSRNOG00000008552(P2rx3),ENSRNOG00000005985(Kcnma1),ENSRNOG00000053288(Ank3),ENSRNOG00000005007(Scn3a),ENSRNOG00000053122(Scn1a),	0.0464937880353138	0.347564513439781
GO:0019239	deaminase activity	molecular_function	5	1508	26	19765	ENSRNOG00000015677(LOC100909857),ENSRNOG00000019240(Ampd2),ENSRNOG00000013215(Dctd),ENSRNOG00000001227(Adarb1),ENSRNOG00000047213(Gnpda1),	0.0464937880353138	0.347564513439781
GO:0038179	neurotrophin signaling pathway	biological_process	5	1508	26	19765	ENSRNOG00000018839(Ntrk2),ENSRNOG00000014903(Zfyve27),ENSRNOG00000009495(Src),ENSRNOG00000031814(Sort1),ENSRNOG00000000879(Slc9a6),	0.0464937880353138	0.347564513439781
GO:0002686	negative regulation of leukocyte migration	biological_process	5	1508	26	19765	ENSRNOG00000007574(Padi2),ENSRNOG00000049402(Nbl1),ENSRNOG00000006975(Wasl),ENSRNOG00000013589(Cxcl12),ENSRNOG00000026053(Grem1),	0.0464937880353138	0.347564513439781
GO:0030111	regulation of Wnt signaling pathway	biological_process	39	1508	203	19765	ENSRNOG00000024085(Tmem237),ENSRNOG00000036676(Csnk1d),ENSRNOG00000016313(Ctnnbip1),ENSRNOG00000009354(LOC100912697),ENSRNOG00000016343(Dkk3),ENSRNOG00000017352(Ctdnep1),ENSRNOG00000007110(Ankrd6),ENSRNOG00000037687(Rspo2),ENSRNOG00000043304(Apcdd1),ENSRNOG00000048782(Wnt7a),ENSRNOG00000011305(Sox10),ENSRNOG00000009495(Src),ENSRNOG00000014969(Lzts2),ENSRNOG00000016915(Barx1),ENSRNOG00000046405(Hi…	1.20170429819947e-06	0.000155861047476471
GO:0006865	amino acid transport	biological_process	24	1508	125	19765	ENSRNOG00000024039(Serinc5),ENSRNOG00000020650(Slc17a7),ENSRNOG00000011852(Myo6),ENSRNOG00000017952(Sept2),ENSRNOG00000020254(Per2),ENSRNOG00000007006(Slc3a1),ENSRNOG00000026501(Slc6a19),ENSRNOG00000000924(Slc7a1),ENSRNOG00000017706(Pqlc2),ENSRNOG00000019118(Slc13a3),ENSRNOG00000006653(Slc38a4),ENSRNOG00000005291(Slc38a1),ENSRNOG00000009851(Slc38a9),ENSRNOG00000050090(Slc6a17),ENSRNOG00000011073(…	0.000114277880936756	0.00639791704640172
GO:2000278	regulation of DNA biosynthetic process	biological_process	9	1508	47	19765	ENSRNOG00000007291(Terf1),ENSRNOG00000009495(Src),ENSRNOG00000018598(Ankrd1),ENSRNOG00000007000(Grhl2),ENSRNOG00000026053(Grem1),ENSRNOG00000003629(Nvl),ENSRNOG00000031896(Stt3a),ENSRNOG00000003977(Dusp1),ENSRNOG00000002653(Kcnk2),	0.0127026028434541	0.171023625134532
GO:0044298	cell body membrane	cellular_component	4	1508	21	19765	ENSRNOG00000022428(Flrt1),ENSRNOG00000004077(Kcnc2),ENSRNOG00000017054(Kcne3),ENSRNOG00000019959(Kcnc3),	0.0672598968821902	0.438005454006029
GO:0060004	reflex	biological_process	4	1508	21	19765	ENSRNOG00000013588(Glra1),ENSRNOG00000012942(Satb1),ENSRNOG00000054508(Foxp2),ENSRNOG00000005985(Kcnma1),	0.0672598968821902	0.438005454006029
GO:0042734	presynaptic membrane	cellular_component	8	1508	42	19765	ENSRNOG00000005985(Kcnma1),ENSRNOG00000018200(Gad2),ENSRNOG00000004077(Kcnc2),ENSRNOG00000020310(Grik5),ENSRNOG00000000774(Gabbr1),ENSRNOG00000003841(Kcnh1),ENSRNOG00000009588(Snph),ENSRNOG00000014290(Grm1),	0.0180730373228886	0.203832429632927
GO:0048259	regulation of receptor-mediated endocytosis	biological_process	12	1508	63	19765	ENSRNOG00000009495(Src),ENSRNOG00000011987(Cd2ap),ENSRNOG00000030404(Arrb1),ENSRNOG00000017123(B2m),ENSRNOG00000026053(Grem1),ENSRNOG00000006399(Synj2bp),ENSRNOG00000005854(Angpt1),ENSRNOG00000010861(Atad1),ENSRNOG00000001414(Serpine1),ENSRNOG00000018317(Aak1),ENSRNOG00000003039(Wnt3a),ENSRNOG00000052887(Dnajc6),	0.00507128548373083	0.0950957677937188
GO:0048339	paraxial mesoderm development	biological_process	4	1508	21	19765	ENSRNOG00000015618(Wnt5a),ENSRNOG00000003039(Wnt3a),ENSRNOG00000008620(Smad3),ENSRNOG00000011073(Htt),	0.0672598968821902	0.438005454006029
GO:0086010	membrane depolarization during action potential	biological_process	4	1508	21	19765	ENSRNOG00000057221(Scn3b),ENSRNOG00000011425(Ptpn3),ENSRNOG00000005007(Scn3a),ENSRNOG00000053122(Scn1a),	0.0672598968821902	0.438005454006029
GO:0015491	cation:cation antiporter activity	molecular_function	4	1508	21	19765	ENSRNOG00000052051(Slc24a1),ENSRNOG00000008169(Slc24a2),ENSRNOG00000000879(Slc9a6),ENSRNOG00000008432(Slc22a5),	0.0672598968821902	0.438005454006029
GO:0002369	T cell cytokine production	biological_process	4	1508	21	19765	ENSRNOG00000004639(Traf6),ENSRNOG00000017123(B2m),ENSRNOG00000015480(Prkcz),ENSRNOG00000005724(Map3k7),	0.0672598968821902	0.438005454006029
GO:0016577	histone demethylation	biological_process	4	1508	21	19765	ENSRNOG00000049221(Kdm4b),ENSRNOG00000060544(Kdm5b),ENSRNOG00000007814(Kdm3a),ENSRNOG00000022372(Kdm1a),	0.0672598968821902	0.438005454006029
GO:0002068	glandular epithelial cell development	biological_process	4	1508	21	19765	ENSRNOG00000017871(Sidt2),ENSRNOG00000059984(Dll1),ENSRNOG00000002175(Clock),ENSRNOG00000015618(Wnt5a),	0.0672598968821902	0.438005454006029
GO:0097345	mitochondrial outer membrane permeabilization	biological_process	4	1508	21	19765	ENSRNOG00000009459(Slc35f6),ENSRNOG00000020417(Gsk3a),ENSRNOG00000016010(Mul1),ENSRNOG00000028640(Siva1),	0.0672598968821902	0.438005454006029
GO:0032874	positive regulation of stress-activated MAPK cascade	biological_process	20	1508	106	19765	ENSRNOG00000001708(Dvl3),ENSRNOG00000014124(Nod2),ENSRNOG00000030017(Ercc6),ENSRNOG00000048782(Wnt7a),ENSRNOG00000007081(Xdh),ENSRNOG00000016010(Mul1),ENSRNOG00000007110(Ankrd6),ENSRNOG00000015618(Wnt5a),ENSRNOG00000014987(Mdfi),ENSRNOG00000005724(Map3k7),ENSRNOG00000010260(Dixdc1),ENSRNOG00000002418(Tgfb2),ENSRNOG00000048315(Eif2ak2),ENSRNOG00000017787(Ripk1),ENSRNOG00000032828(Mapk8ip2),ENSRNOG…	0.000480648148469375	0.0177270326606099
GO:0030178	negative regulation of Wnt signaling pathway	biological_process	20	1508	106	19765	ENSRNOG00000015602(Cdh2),ENSRNOG00000008168(Wnt5b),ENSRNOG00000014987(Mdfi),ENSRNOG00000013076(Csnk1e),ENSRNOG00000013703(Siah2),ENSRNOG00000053084(Fuz),ENSRNOG00000057031(Six3),ENSRNOG00000046405(Hic1),ENSRNOG00000016915(Barx1),ENSRNOG00000014969(Lzts2),ENSRNOG00000014916(Lats1),ENSRNOG00000033791(Apc2),ENSRNOG00000053232(Ror2),ENSRNOG00000004837(Limd1),ENSRNOG00000026053(Grem1),ENSRNOG000000433…	0.000480648148469375	0.0177270326606099
GO:0032527	protein exit from endoplasmic reticulum	biological_process	6	1508	32	19765	ENSRNOG00000005551(Derl1),ENSRNOG00000020950(Syvn1),ENSRNOG00000001222(Ube2g2),ENSRNOG00000017329(LOC688176),ENSRNOG00000036698(Nploc4),ENSRNOG00000017607(Faf2),	0.0370568995351121	0.308754595484199
GO:0044088	regulation of vacuole organization	biological_process	6	1508	32	19765	ENSRNOG00000005138(Pip4k2c),ENSRNOG00000013035(Rab33b),ENSRNOG00000015158(Pikfyve),ENSRNOG00000000438(Rnf5),ENSRNOG00000019933(Ubqln4),ENSRNOG00000016670(Pip4k2a),	0.0370568995351121	0.308754595484199
GO:0048675	axon extension	biological_process	21	1508	112	19765	ENSRNOG00000003845(Wnt3),ENSRNOG00000031232(Nrp2),ENSRNOG00000011977(Sema5a),ENSRNOG00000015618(Wnt5a),ENSRNOG00000000999(Smurf1),ENSRNOG00000029910(Golga4),ENSRNOG00000006526(Sema3c),ENSRNOG00000025209(Plxnd1),ENSRNOG00000006784(Sema4f),ENSRNOG00000017704(Sema3f),ENSRNOG00000004812(Sema6d),ENSRNOG00000017003(Plxna1),ENSRNOG00000018842(Pou4f3),ENSRNOG00000004139(Ndel1),ENSRNOG00000000879(Slc9a6),…	0.000385052590229418	0.0150576847093735
GO:0019209	kinase activator activity	molecular_function	9	1508	48	19765	ENSRNOG00000032828(Mapk8ip2),ENSRNOG00000030017(Ercc6),ENSRNOG00000016013(Gprc5b),ENSRNOG00000026053(Grem1),ENSRNOG00000012002(Iqgap1),ENSRNOG00000017297(Cab39),ENSRNOG00000010176(Map2k1),ENSRNOG00000012799(Prkaa1),ENSRNOG00000008637(Strada),	0.0143934157525891	0.182129368108371
GO:0002053	positive regulation of mesenchymal cell proliferation	biological_process	6	1508	32	19765	ENSRNOG00000023509(Irs2),ENSRNOG00000018059(Ihh),ENSRNOG00000046211(Fbxw4),ENSRNOG00000012478(Shox2),ENSRNOG00000054508(Foxp2),ENSRNOG00000015618(Wnt5a),	0.0370568995351121	0.308754595484199
GO:0048278	vesicle docking	biological_process	9	1508	48	19765	ENSRNOG00000056889(Vps33a),ENSRNOG00000020392(Stxbp3),ENSRNOG00000018009(Rab8b),ENSRNOG00000010733(Vps11),ENSRNOG00000047088(Rab10),ENSRNOG00000011582(Rab3d),ENSRNOG00000031890(Ncam1),ENSRNOG00000008237(Unc13b),ENSRNOG00000019193(Stx1b),	0.0143934157525891	0.182129368108371
GO:0070304	positive regulation of stress-activated protein kinase signaling cascade	biological_process	20	1508	107	19765	ENSRNOG00000013160(Sash1),ENSRNOG00000032828(Mapk8ip2),ENSRNOG00000021261(Rassf2),ENSRNOG00000017787(Ripk1),ENSRNOG00000048315(Eif2ak2),ENSRNOG00000010260(Dixdc1),ENSRNOG00000002418(Tgfb2),ENSRNOG00000005724(Map3k7),ENSRNOG00000015618(Wnt5a),ENSRNOG00000014987(Mdfi),ENSRNOG00000046601(Unc5cl),ENSRNOG00000012422(Tnik),ENSRNOG00000061424(Map3k3),ENSRNOG00000030017(Ercc6),ENSRNOG00000048782(Wnt7a),E…	0.00053694574253012	0.019344961890599
GO:1903214	regulation of protein targeting to mitochondrion	biological_process	14	1508	75	19765	ENSRNOG00000020417(Gsk3a),ENSRNOG00000023095(Npepps),ENSRNOG00000010008(Polr3a),ENSRNOG00000031827(Arih2),ENSRNOG00000010275(Slc17a9),ENSRNOG00000010086(Plagl2),ENSRNOG00000031612(Gls2),ENSRNOG00000019097(Bap1),ENSRNOG00000015914(U2af2),ENSRNOG00000020442(Ubl5),ENSRNOG00000019749(Ube2j2),ENSRNOG00000020630(Il9r),ENSRNOG00000007400(Srebf2),ENSRNOG00000031171(Wdr46),	0.00323271769447445	0.0689233125983567
GO:0019208	phosphatase regulator activity	molecular_function	13	1508	70	19765	ENSRNOG00000024990(Ppp1r1c),ENSRNOG00000016940(Ppp2r2d),ENSRNOG00000005045(Ppp2r5e),ENSRNOG00000048617(Ensa),ENSRNOG00000010922(Ppp2r1b),ENSRNOG00000046922(Phactr4),ENSRNOG00000018851(Ppp2r2b),ENSRNOG00000017227(Ppme1),ENSRNOG00000012648(Ppp1r14d),ENSRNOG00000057996(Phactr3),ENSRNOG00000011282(Ppp2r1a),ENSRNOG00000009137(Ubxn2b),ENSRNOG00000014463(Uri1),	0.00454973750336091	0.0889599428420969
GO:0090175	regulation of establishment of planar polarity	biological_process	5	1508	27	19765	ENSRNOG00000053232(Ror2),ENSRNOG00000007110(Ankrd6),ENSRNOG00000003807(Wnt9b),ENSRNOG00000015618(Wnt5a),ENSRNOG00000001708(Dvl3),	0.0535133730174605	0.379964478852078
GO:0032007	negative regulation of TOR signaling	biological_process	5	1508	27	19765	ENSRNOG00000007706(Prkaa2),ENSRNOG00000012799(Prkaa1),ENSRNOG00000020417(Gsk3a),ENSRNOG00000014859(Rnf152),ENSRNOG00000019316(Sh3bp4),	0.0535133730174605	0.379964478852078
GO:0051646	mitochondrion localization	biological_process	5	1508	27	19765	ENSRNOG00000017428(Map1b),ENSRNOG00000010378(Slc4a5),ENSRNOG00000016010(Mul1),ENSRNOG00000006399(Synj2bp),ENSRNOG00000057626(Kif1b),	0.0535133730174605	0.379964478852078
GO:0044380	protein localization to cytoskeleton	biological_process	5	1508	27	19765	ENSRNOG00000000112(Champ1),ENSRNOG00000036676(Csnk1d),ENSRNOG00000003334(Klhl21),ENSRNOG00000011073(Htt),ENSRNOG00000025481(Dctn2),	0.0535133730174605	0.379964478852078
GO:0061036	positive regulation of cartilage development	biological_process	5	1508	27	19765	ENSRNOG00000010890(Bmp1),ENSRNOG00000004205(Pkdcc),ENSRNOG00000008620(Smad3),ENSRNOG00000018059(Ihh),ENSRNOG00000015618(Wnt5a),	0.0535133730174605	0.379964478852078
GO:0042312	regulation of vasodilation	biological_process	7	1508	38	19765	ENSRNOG00000027037(Alox12),ENSRNOG00000014241(Ece1),ENSRNOG00000001130(Nos1),ENSRNOG00000013704(Cps1),ENSRNOG00000000503(Ppard),ENSRNOG00000014232(P2ry1),ENSRNOG00000005985(Kcnma1),	0.0293569706008775	0.271003493731944
GO:0030136	clathrin-coated vesicle	cellular_component	14	1508	76	19765	ENSRNOG00000014617(Tgoln2),ENSRNOG00000012442(Cemip),ENSRNOG00000011073(Htt),ENSRNOG00000011352(Furin),ENSRNOG00000017506(Cltb),ENSRNOG00000010526(Dennd1a),ENSRNOG00000015334(Fcho2),ENSRNOG00000011852(Myo6),ENSRNOG00000010971(Snx18),ENSRNOG00000031814(Sort1),ENSRNOG00000018009(Rab8b),ENSRNOG00000014454(Ap1m1),ENSRNOG00000001091(Hip1r),ENSRNOG00000014241(Ece1),	0.00362077432758189	0.0751383088459795
GO:0098657	import into cell	biological_process	7	1508	38	19765	ENSRNOG00000000924(Slc7a1),ENSRNOG00000030019(Atp1a1),ENSRNOG00000018289(Park7),ENSRNOG00000002919(Gfap),ENSRNOG00000017123(B2m),ENSRNOG00000020254(Per2),ENSRNOG00000001130(Nos1),	0.0293569706008775	0.271003493731944
GO:0016528	sarcoplasm	cellular_component	9	1508	49	19765	ENSRNOG00000001130(Nos1),ENSRNOG00000009783(Camk2g),ENSRNOG00000007104(Itpr1),ENSRNOG00000009047(Sln),ENSRNOG00000012323(Cherp),ENSRNOG00000011589(Camk2d),ENSRNOG00000016214(Agl),ENSRNOG00000017912(Atp2a3),ENSRNOG00000007081(Xdh),	0.0162529130310661	0.193987989582448
GO:0045844	positive regulation of striated muscle tissue development	biological_process	9	1508	49	19765	ENSRNOG00000012799(Prkaa1),ENSRNOG00000059984(Dll1),ENSRNOG00000049437(Gpc1),ENSRNOG00000003039(Wnt3a),ENSRNOG00000011789(Cdon),ENSRNOG00000012478(Shox2),ENSRNOG00000009615(Mtor),ENSRNOG00000026053(Grem1),ENSRNOG00000014648(Efnb2),	0.0162529130310661	0.193987989582448
GO:0019751	polyol metabolic process	biological_process	13	1508	71	19765	ENSRNOG00000037695(Sgpp2),ENSRNOG00000036866(Acer3),ENSRNOG00000010882(Sptlc1),ENSRNOG00000015631(Ippk),ENSRNOG00000012196(Asah2),ENSRNOG00000007637(Acer2),ENSRNOG00000016573(Dgat2),ENSRNOG00000061176(Nudt3),ENSRNOG00000014436(Ppip5k1),ENSRNOG00000012098(Adcyap1r1),ENSRNOG00000014232(P2ry1),ENSRNOG00000015262(Slc34a1),ENSRNOG00000034116(Gk),	0.00509715700727492	0.0948949182550561
GO:0010506	regulation of autophagy	biological_process	25	1508	137	19765	ENSRNOG00000007706(Prkaa2),ENSRNOG00000037505(Ulk1),ENSRNOG00000009615(Mtor),ENSRNOG00000019933(Ubqln4),ENSRNOG00000016670(Pip4k2a),ENSRNOG00000011826(Lzts1),ENSRNOG00000012799(Prkaa1),ENSRNOG00000019316(Sh3bp4),ENSRNOG00000000438(Rnf5),ENSRNOG00000007486(Atg7),ENSRNOG00000010275(Slc17a9),ENSRNOG00000027724(Plekhf1),ENSRNOG00000018225(Tp53inp2),ENSRNOG00000013035(Rab33b),ENSRNOG00000015158(Pikfyv…	0.000175218226581044	0.00868502063218906
GO:0006383	transcription from RNA polymerase III promoter	biological_process	6	1508	33	19765	ENSRNOG00000010160(Ice2),ENSRNOG00000003821(Rptor),ENSRNOG00000010008(Polr3a),ENSRNOG00000010156(Snapc5),ENSRNOG00000009615(Mtor),ENSRNOG00000004471(Polr3h),	0.042243128573091	0.327100523936114
GO:0045822	negative regulation of heart contraction	biological_process	4	1508	22	19765	ENSRNOG00000030019(Atp1a1),ENSRNOG00000055371(Sptbn4),ENSRNOG00000001130(Nos1),ENSRNOG00000007374(Tac1),	0.0778776329207012	0.47870753506232
GO:0055075	potassium ion homeostasis	biological_process	4	1508	22	19765	ENSRNOG00000002934(Atp1b1),ENSRNOG00000005985(Kcnma1),ENSRNOG00000011589(Camk2d),ENSRNOG00000030019(Atp1a1),	0.0778776329207012	0.47870753506232
GO:0030665	clathrin-coated vesicle membrane	cellular_component	4	1508	22	19765	ENSRNOG00000012442(Cemip),ENSRNOG00000010526(Dennd1a),ENSRNOG00000014454(Ap1m1),ENSRNOG00000017506(Cltb),	0.0778776329207012	0.47870753506232
GO:0006491	N-glycan processing	biological_process	4	1508	22	19765	ENSRNOG00000012559(Man1b1),ENSRNOG00000018276(Mgat4a),ENSRNOG00000000800(Man1a1),ENSRNOG00000019128(LOC501189),	0.0778776329207012	0.47870753506232
GO:0070412	R-SMAD binding	molecular_function	4	1508	22	19765	ENSRNOG00000016879(Ldlrad4),ENSRNOG00000000999(Smurf1),ENSRNOG00000008620(Smad3),ENSRNOG00000018598(Ankrd1),	0.0778776329207012	0.47870753506232
GO:0061035	regulation of cartilage development	biological_process	10	1508	55	19765	ENSRNOG00000018059(Ihh),ENSRNOG00000010890(Bmp1),ENSRNOG00000004205(Pkdcc),ENSRNOG00000008620(Smad3),ENSRNOG00000031129(Carm1),ENSRNOG00000015618(Wnt5a),ENSRNOG00000026053(Grem1),ENSRNOG00000002418(Tgfb2),ENSRNOG00000001011(Fam101a),ENSRNOG00000012478(Shox2),	0.0128603574596196	0.172253531412668
GO:0048016	inositol phosphate-mediated signaling	biological_process	6	1508	33	19765	ENSRNOG00000004742(Chp1),ENSRNOG00000011879(Nfat5),ENSRNOG00000054264(Nfatc3),ENSRNOG00000007104(Itpr1),ENSRNOG00000020482(Nfatc4),ENSRNOG00000054033(Adap1),	0.042243128573091	0.327100523936114
GO:0007617	mating behavior	biological_process	4	1508	22	19765	ENSRNOG00000009066(Thra),ENSRNOG00000004068(Ncoa1),ENSRNOG00000011726(Grin1),ENSRNOG00000032828(Mapk8ip2),	0.0778776329207012	0.47870753506232
GO:0050994	regulation of lipid catabolic process	biological_process	8	1508	44	19765	ENSRNOG00000009066(Thra),ENSRNOG00000014522(Mlycd),ENSRNOG00000015020(Idh1),ENSRNOG00000009615(Mtor),ENSRNOG00000018436(Apoa5),ENSRNOG00000023509(Irs2),ENSRNOG00000000658(Acacb),ENSRNOG00000012799(Prkaa1),	0.0231887095677371	0.237753014303201
GO:0031526	brush border membrane	cellular_component	10	1508	55	19765	ENSRNOG00000058692(Slc26a4),ENSRNOG00000059461(B4galt1),ENSRNOG00000020450(Slc26a6),ENSRNOG00000000096(Pdzk1),ENSRNOG00000026501(Slc6a19),ENSRNOG00000001235(Gna12),ENSRNOG00000007006(Slc3a1),ENSRNOG00000014369(Slc27a4),ENSRNOG00000015262(Slc34a1),ENSRNOG00000020039(Slc5a2),	0.0128603574596196	0.172253531412668
GO:0048854	brain morphogenesis	biological_process	6	1508	33	19765	ENSRNOG00000015618(Wnt5a),ENSRNOG00000019832(Bbs1),ENSRNOG00000015493(Emx1),ENSRNOG00000015602(Cdh2),ENSRNOG00000006046(Gdf7),ENSRNOG00000016595(Hhex),	0.042243128573091	0.327100523936114
GO:0022824	transmitter-gated ion channel activity	molecular_function	4	1508	22	19765	ENSRNOG00000020310(Grik5),ENSRNOG00000013588(Glra1),ENSRNOG00000055499(Grid1),ENSRNOG00000011726(Grin1),	0.0778776329207012	0.47870753506232
GO:0046461	neutral lipid catabolic process	biological_process	4	1508	22	19765	ENSRNOG00000013704(Cps1),ENSRNOG00000018436(Apoa5),ENSRNOG00000008167(Abhd6),ENSRNOG00000027264(Dagla),	0.0778776329207012	0.47870753506232
GO:0034340	response to type I interferon	biological_process	4	1508	22	19765	ENSRNOG00000047035(Fadd),ENSRNOG00000015618(Wnt5a),ENSRNOG00000016010(Mul1),ENSRNOG00000039852(Cactin),	0.0778776329207012	0.47870753506232
GO:0048745	smooth muscle tissue development	biological_process	4	1508	22	19765	ENSRNOG00000018059(Ihh),ENSRNOG00000054508(Foxp2),ENSRNOG00000003694(Prox1),ENSRNOG00000002215(Mylk),	0.0778776329207012	0.47870753506232
GO:0046464	acylglycerol catabolic process	biological_process	4	1508	22	19765	ENSRNOG00000013704(Cps1),ENSRNOG00000008167(Abhd6),ENSRNOG00000018436(Apoa5),ENSRNOG00000027264(Dagla),	0.0778776329207012	0.47870753506232
GO:0015701	bicarbonate transport	biological_process	4	1508	22	19765	ENSRNOG00000010378(Slc4a5),ENSRNOG00000058692(Slc26a4),ENSRNOG00000020450(Slc26a6),ENSRNOG00000003134(Slc4a4),	0.0778776329207012	0.47870753506232
GO:0045121	membrane raft	cellular_component	45	1508	249	19765	ENSRNOG00000015262(Slc34a1),ENSRNOG00000000774(Gabbr1),ENSRNOG00000006375(Vdac1),ENSRNOG00000012098(Adcyap1r1),ENSRNOG00000016117(Myof),ENSRNOG00000013064(Lrp8),ENSRNOG00000000096(Pdzk1),ENSRNOG00000022975(Nfam1),ENSRNOG00000003998(Sgca),ENSRNOG00000013902(P2ry12),ENSRNOG00000018289(Park7),ENSRNOG00000015158(Pikfyve),ENSRNOG00000016408(Kirrel),ENSRNOG00000017787(Ripk1),ENSRNOG00000008376(Slc2a3),…	9.10309204332195e-07	0.000124281161896722
GO:0031929	TOR signaling	biological_process	13	1508	72	19765	ENSRNOG00000018967(Wdr59),ENSRNOG00000001235(Gna12),ENSRNOG00000000924(Slc7a1),ENSRNOG00000019316(Sh3bp4),ENSRNOG00000003821(Rptor),ENSRNOG00000000406(Ros1),ENSRNOG00000012799(Prkaa1),ENSRNOG00000014859(Rnf152),ENSRNOG00000020417(Gsk3a),ENSRNOG00000009851(Slc38a9),ENSRNOG00000009615(Mtor),ENSRNOG00000055391(Eif4ebp2),ENSRNOG00000007706(Prkaa2),	0.00569760413904802	0.101461682860576
GO:0009062	fatty acid catabolic process	biological_process	13	1508	72	19765	ENSRNOG00000009615(Mtor),ENSRNOG00000045949(Faah),ENSRNOG00000008843(Eci1),ENSRNOG00000000503(Ppard),ENSRNOG00000014369(Slc27a4),ENSRNOG00000000658(Acacb),ENSRNOG00000009845(Acadm),ENSRNOG00000001770(Ehhadh),ENSRNOG00000019630(Hacl1),ENSRNOG00000014522(Mlycd),ENSRNOG00000016636(Lpin3),ENSRNOG00000042785(Sesn2),ENSRNOG00000023509(Irs2),	0.00569760413904802	0.101461682860576
GO:0021987	cerebral cortex development	biological_process	20	1508	111	19765	ENSRNOG00000007946(Bcl2l1),ENSRNOG00000016423(Tacc1),ENSRNOG00000007486(Atg7),ENSRNOG00000010711(Dicer1),ENSRNOG00000020457(Tacc2),ENSRNOG00000054508(Foxp2),ENSRNOG00000031232(Nrp2),ENSRNOG00000015602(Cdh2),ENSRNOG00000010260(Dixdc1),ENSRNOG00000019832(Bbs1),ENSRNOG00000011726(Grin1),ENSRNOG00000008716(Nefh),ENSRNOG00000050519(Rhoa),ENSRNOG00000018839(Ntrk2),ENSRNOG00000004068(Ncoa1),ENSRNOG00000…	0.000824031491370312	0.026389354180427
GO:0002718	regulation of cytokine production involved in immune response	biological_process	9	1508	50	19765	ENSRNOG00000014124(Nod2),ENSRNOG00000016013(Gprc5b),ENSRNOG00000002418(Tgfb2),ENSRNOG00000017123(B2m),ENSRNOG00000004639(Traf6),ENSRNOG00000005724(Map3k7),ENSRNOG00000015618(Wnt5a),ENSRNOG00000005854(Angpt1),ENSRNOG00000015480(Prkcz),	0.0182915769325686	0.205998627625541
GO:0030276	clathrin binding	molecular_function	9	1508	50	19765	ENSRNOG00000042978(Ncald),ENSRNOG00000012442(Cemip),ENSRNOG00000026432(Syt7),ENSRNOG00000030404(Arrb1),ENSRNOG00000017506(Cltb),ENSRNOG00000019163(Syt6),ENSRNOG00000001091(Hip1r),ENSRNOG00000003590(Tom1l2),ENSRNOG00000020279(Syt11),	0.0182915769325686	0.205998627625541
GO:1901863	positive regulation of muscle tissue development	biological_process	9	1508	50	19765	ENSRNOG00000011789(Cdon),ENSRNOG00000003039(Wnt3a),ENSRNOG00000049437(Gpc1),ENSRNOG00000059984(Dll1),ENSRNOG00000012799(Prkaa1),ENSRNOG00000014648(Efnb2),ENSRNOG00000026053(Grem1),ENSRNOG00000009615(Mtor),ENSRNOG00000012478(Shox2),	0.0182915769325686	0.205998627625541
GO:0030424	axon	cellular_component	69	1508	384	19765	ENSRNOG00000020277(Cntnap1),ENSRNOG00000008761(Ncs1),ENSRNOG00000019354(Ptch1),ENSRNOG00000005007(Scn3a),ENSRNOG00000004139(Ndel1),ENSRNOG00000019959(Kcnc3),ENSRNOG00000002126(Ncam2),ENSRNOG00000020310(Grik5),ENSRNOG00000011073(Htt),ENSRNOG00000015480(Prkcz),ENSRNOG00000014903(Zfyve27),ENSRNOG00000018200(Gad2),ENSRNOG00000013491(Setx),ENSRNOG00000008716(Nefh),ENSRNOG00000023467(Fam168b),ENSRNOG00…	1.92539910656706e-09	1.15257352671576e-06
GO:0005160	transforming growth factor beta receptor binding	molecular_function	7	1508	39	19765	ENSRNOG00000008620(Smad3),ENSRNOG00000007610(Gdf11),ENSRNOG00000007700(Inhbc),ENSRNOG00000030155(Bmp8a),ENSRNOG00000024562(Tgfbrap1),ENSRNOG00000002418(Tgfb2),ENSRNOG00000006046(Gdf7),	0.0332368654123202	0.290944079458578
GO:0007431	salivary gland development	biological_process	7	1508	39	19765	ENSRNOG00000019400(Dag1),ENSRNOG00000002418(Tgfb2),ENSRNOG00000025209(Plxnd1),ENSRNOG00000017003(Plxna1),ENSRNOG00000032208(Eda),ENSRNOG00000006526(Sema3c),ENSRNOG00000002414(Tfcp2l1),	0.0332368654123202	0.290944079458578
GO:0060070	canonical Wnt signaling pathway	biological_process	35	1508	195	19765	ENSRNOG00000037687(Rspo2),ENSRNOG00000007110(Ankrd6),ENSRNOG00000011216(Tbl1xr1),ENSRNOG00000017352(Ctdnep1),ENSRNOG00000016343(Dkk3),ENSRNOG00000009354(LOC100912697),ENSRNOG00000036676(Csnk1d),ENSRNOG00000009495(Src),ENSRNOG00000011305(Sox10),ENSRNOG00000048782(Wnt7a),ENSRNOG00000001708(Dvl3),ENSRNOG00000014916(Lats1),ENSRNOG00000053232(Ror2),ENSRNOG00000014969(Lzts2),ENSRNOG00000003807(Wnt9b),E…	1.52039855213277e-05	0.0012860588622497
GO:0010464	regulation of mesenchymal cell proliferation	biological_process	7	1508	39	19765	ENSRNOG00000012478(Shox2),ENSRNOG00000046211(Fbxw4),ENSRNOG00000015618(Wnt5a),ENSRNOG00000054508(Foxp2),ENSRNOG00000018059(Ihh),ENSRNOG00000023509(Irs2),ENSRNOG00000016313(Ctnnbip1),	0.0332368654123202	0.290944079458578
GO:0000045	autophagosome assembly	biological_process	12	1508	67	19765	ENSRNOG00000016670(Pip4k2a),ENSRNOG00000009137(Ubxn2b),ENSRNOG00000038459(Ulk3),ENSRNOG00000015158(Pikfyve),ENSRNOG00000013035(Rab33b),ENSRNOG00000037505(Ulk1),ENSRNOG00000018225(Tp53inp2),ENSRNOG00000018975(Atg9a),ENSRNOG00000000438(Rnf5),ENSRNOG00000007486(Atg7),ENSRNOG00000007756(Atg101),ENSRNOG00000005138(Pip4k2c),	0.00803872144197293	0.127149045246816
GO:0097192	extrinsic apoptotic signaling pathway in absence of ligand	biological_process	12	1508	67	19765	ENSRNOG00000007946(Bcl2l1),ENSRNOG00000002418(Tgfb2),ENSRNOG00000015732(Bcl2l2),ENSRNOG00000047035(Fadd),ENSRNOG00000010922(Ppp2r1b),ENSRNOG00000017787(Ripk1),ENSRNOG00000007352(Casp14),ENSRNOG00000000567(Unc5b),ENSRNOG00000029028(Mknk2),ENSRNOG00000016326(Cx3cl1),ENSRNOG00000011282(Ppp2r1a),ENSRNOG00000020417(Gsk3a),	0.00803872144197293	0.127149045246816
GO:0047496	vesicle transport along microtubule	biological_process	5	1508	28	19765	ENSRNOG00000015480(Prkcz),ENSRNOG00000016497(Bloc1s5),ENSRNOG00000004139(Ndel1),ENSRNOG00000006336(Fyco1),ENSRNOG00000011073(Htt),	0.0611999932246325	0.409860884056876
GO:0098815	modulation of excitatory postsynaptic potential	biological_process	5	1508	28	19765	ENSRNOG00000003812(Nlgn3),ENSRNOG00000011726(Grin1),ENSRNOG00000015480(Prkcz),ENSRNOG00000019193(Stx1b),ENSRNOG00000020653(S1pr2),	0.0611999932246325	0.409860884056876
GO:0070232	regulation of T cell apoptotic process	biological_process	5	1508	28	19765	ENSRNOG00000019057(Prkcq),ENSRNOG00000021243(Siglec1),ENSRNOG00000002418(Tgfb2),ENSRNOG00000015618(Wnt5a),ENSRNOG00000047035(Fadd),	0.0611999932246325	0.409860884056876
GO:0008146	sulfotransferase activity	molecular_function	10	1508	56	19765	ENSRNOG00000047369(LOC100910057),ENSRNOG00000014516(Hs6st1),ENSRNOG00000031833(RGD1562392),ENSRNOG00000003384(Hs3st3b1),ENSRNOG00000050885(LOC100910526),ENSRNOG00000042111(Sult1c2a),ENSRNOG00000007869(Wscd1),ENSRNOG00000022919(Chst8),ENSRNOG00000040215(LOC100910526),ENSRNOG00000000900(Tpst1),	0.0144212874712293	0.181890533389152
GO:0070936	protein K48-linked ubiquitination	biological_process	8	1508	45	19765	ENSRNOG00000039985(Ube2a),ENSRNOG00000031827(Arih2),ENSRNOG00000047171(Rnf8),ENSRNOG00000014859(Rnf152),ENSRNOG00000000438(Rnf5),ENSRNOG00000020950(Syvn1),ENSRNOG00000001222(Ube2g2),ENSRNOG00000001331(Rnf34),	0.0261185152852473	0.254704618984705
GO:0035315	hair cell differentiation	biological_process	8	1508	45	19765	ENSRNOG00000017753(Ercc2),ENSRNOG00000059984(Dll1),ENSRNOG00000002042(Gfi1),ENSRNOG00000005985(Kcnma1),ENSRNOG00000014511(Alg10),ENSRNOG00000018842(Pou4f3),ENSRNOG00000011852(Myo6),ENSRNOG00000014259(Mycl),	0.0261185152852473	0.254704618984705
GO:0019217	regulation of fatty acid metabolic process	biological_process	11	1508	62	19765	ENSRNOG00000002823(Mapk9),ENSRNOG00000014522(Mlycd),ENSRNOG00000016573(Dgat2),ENSRNOG00000006717(Ankrd26),ENSRNOG00000006069(Eif2ak3),ENSRNOG00000034116(Gk),ENSRNOG00000009615(Mtor),ENSRNOG00000018436(Apoa5),ENSRNOG00000023509(Irs2),ENSRNOG00000000658(Acacb),ENSRNOG00000012799(Prkaa1),	0.0113695021835398	0.160868119986013
GO:0032006	regulation of TOR signaling	biological_process	11	1508	62	19765	ENSRNOG00000000924(Slc7a1),ENSRNOG00000019316(Sh3bp4),ENSRNOG00000000406(Ros1),ENSRNOG00000007706(Prkaa2),ENSRNOG00000012799(Prkaa1),ENSRNOG00000003821(Rptor),ENSRNOG00000001235(Gna12),ENSRNOG00000018967(Wdr59),ENSRNOG00000020417(Gsk3a),ENSRNOG00000009851(Slc38a9),ENSRNOG00000014859(Rnf152),	0.0113695021835398	0.160868119986013
GO:0072676	lymphocyte migration	biological_process	11	1508	62	19765	ENSRNOG00000019675(Pycard),ENSRNOG00000015618(Wnt5a),ENSRNOG00000022256(Cxcl10),ENSRNOG00000047035(Fadd),ENSRNOG00000057040(Spns2),ENSRNOG00000007574(Padi2),ENSRNOG00000006975(Wasl),ENSRNOG00000013589(Cxcl12),ENSRNOG00000030021(Ccl6),ENSRNOG00000016326(Cx3cl1),ENSRNOG00000003305(Cxcr3),	0.0113695021835398	0.160868119986013
GO:0043130	ubiquitin binding	molecular_function	14	1508	79	19765	ENSRNOG00000009137(Ubxn2b),ENSRNOG00000015409(LOC100911959),ENSRNOG00000019933(Ubqln4),ENSRNOG00000018225(Tp53inp2),ENSRNOG00000020730(LOC498369),ENSRNOG00000038883(LOC294154),ENSRNOG00000016214(Agl),ENSRNOG00000021175(Otub1),ENSRNOG00000020254(Per2),ENSRNOG00000012004(Ubap1),ENSRNOG00000009117(Otub2),ENSRNOG00000054524(Tnip3),ENSRNOG00000017607(Faf2),ENSRNOG00000008620(Smad3),	0.00502457083396756	0.0944473677051583
GO:0001936	regulation of endothelial cell proliferation	biological_process	15	1508	85	19765	ENSRNOG00000009354(LOC100912697),ENSRNOG00000007081(Xdh),ENSRNOG00000013589(Cxcl12),ENSRNOG00000003832(Vash2),ENSRNOG00000005650(Pgf),ENSRNOG00000003694(Prox1),ENSRNOG00000009615(Mtor),ENSRNOG00000009037(Sulf1),ENSRNOG00000007036(Tgfbr1),ENSRNOG00000003821(Rptor),ENSRNOG00000003305(Cxcr3),ENSRNOG00000010716(Atoh8),ENSRNOG00000006399(Synj2bp),ENSRNOG00000011977(Sema5a),ENSRNOG00000015618(Wnt5a),	0.00397388327508758	0.0807434977721451
GO:0032757	positive regulation of interleukin-8 production	biological_process	6	1508	34	19765	ENSRNOG00000014124(Nod2),ENSRNOG00000017787(Ripk1),ENSRNOG00000015618(Wnt5a),ENSRNOG00000047035(Fadd),ENSRNOG00000018289(Park7),ENSRNOG00000001414(Serpine1),	0.0479120553228582	0.353079180419017
GO:0015459	potassium channel regulator activity	molecular_function	6	1508	34	19765	ENSRNOG00000015480(Prkcz),ENSRNOG00000048617(Ensa),ENSRNOG00000002653(Kcnk2),ENSRNOG00000014152(Kcnip3),ENSRNOG00000014511(Alg10),ENSRNOG00000017054(Kcne3),	0.0479120553228582	0.353079180419017
GO:0043616	keratinocyte proliferation	biological_process	6	1508	34	19765	ENSRNOG00000021274(Fermt1),ENSRNOG00000054420(Vdr),ENSRNOG00000014648(Efnb2),ENSRNOG00000005776(Bcl11b),ENSRNOG00000000503(Ppard),ENSRNOG00000019354(Ptch1),	0.0479120553228582	0.353079180419017
GO:0008514	organic anion transmembrane transporter activity	molecular_function	26	1508	148	19765	ENSRNOG00000011455(Slc36a4),ENSRNOG00000016163(Slc1a3),ENSRNOG00000010210(Slc7a11),ENSRNOG00000020450(Slc26a6),ENSRNOG00000018824(Slc7a5),ENSRNOG00000005794(Slc10a1),ENSRNOG00000005291(Slc38a1),ENSRNOG00000020345(Slc25a42),ENSRNOG00000050090(Slc6a17),ENSRNOG00000037871(Sfxn5),ENSRNOG00000032745(Slc17a3),ENSRNOG00000019118(Slc13a3),ENSRNOG00000003134(Slc4a4),ENSRNOG00000009005(Slco2a1),ENSRNOG0000…	0.00023118213969953	0.0105827024184808
GO:0001938	positive regulation of endothelial cell proliferation	biological_process	10	1508	57	19765	ENSRNOG00000009615(Mtor),ENSRNOG00000011977(Sema5a),ENSRNOG00000015618(Wnt5a),ENSRNOG00000003821(Rptor),ENSRNOG00000005650(Pgf),ENSRNOG00000003694(Prox1),ENSRNOG00000009354(LOC100912697),ENSRNOG00000007036(Tgfbr1),ENSRNOG00000013589(Cxcl12),ENSRNOG00000003832(Vash2),	0.0161260011908079	0.192768880594265
GO:0044325	ion channel binding	molecular_function	17	1508	97	19765	ENSRNOG00000009495(Src),ENSRNOG00000006375(Vdac1),ENSRNOG00000011073(Htt),ENSRNOG00000014152(Kcnip3),ENSRNOG00000011589(Camk2d),ENSRNOG00000015746(Kcng4),ENSRNOG00000030404(Arrb1),ENSRNOG00000003841(Kcnh1),ENSRNOG00000057221(Scn3b),ENSRNOG00000017054(Kcne3),ENSRNOG00000013324(Cdh5),ENSRNOG00000012323(Cherp),ENSRNOG00000053288(Ank3),ENSRNOG00000026455(Gpd1l),ENSRNOG00000004077(Kcnc2),ENSRNOG000000…	0.00248832548278415	0.0579764937336116
GO:0019395	fatty acid oxidation	biological_process	14	1508	80	19765	ENSRNOG00000000503(Ppard),ENSRNOG00000009615(Mtor),ENSRNOG00000008843(Eci1),ENSRNOG00000009845(Acadm),ENSRNOG00000027037(Alox12),ENSRNOG00000000658(Acacb),ENSRNOG00000040108(Cd36),ENSRNOG00000014522(Mlycd),ENSRNOG00000016573(Dgat2),ENSRNOG00000001770(Ehhadh),ENSRNOG00000019630(Hacl1),ENSRNOG00000023509(Irs2),ENSRNOG00000012799(Prkaa1),ENSRNOG00000042785(Sesn2),	0.00558214807848629	0.100092802642351
GO:0002548	monocyte chemotaxis	biological_process	7	1508	40	19765	ENSRNOG00000022256(Cxcl10),ENSRNOG00000026053(Grem1),ENSRNOG00000013589(Cxcl12),ENSRNOG00000001414(Serpine1),ENSRNOG00000049402(Nbl1),ENSRNOG00000016326(Cx3cl1),ENSRNOG00000030021(Ccl6),	0.0374725722761431	0.309566409185717
GO:0035137	hindlimb morphogenesis	biological_process	7	1508	40	19765	ENSRNOG00000010711(Dicer1),ENSRNOG00000048782(Wnt7a),ENSRNOG00000003845(Wnt3),ENSRNOG00000019354(Ptch1),ENSRNOG00000011829(Rpgrip1l),ENSRNOG00000037687(Rspo2),ENSRNOG00000026116(Sall3),	0.0374725722761431	0.309566409185717
GO:0004879	RNA polymerase II transcription factor activity, ligand-activated sequence-specific DNA binding	molecular_function	7	1508	40	19765	ENSRNOG00000046912(Nr1d2),ENSRNOG00000054420(Vdr),ENSRNOG00000019281(Glmp),ENSRNOG00000007197(Nr1h4),ENSRNOG00000008971(Hnf4g),ENSRNOG00000000503(Ppard),ENSRNOG00000009066(Thra),	0.0374725722761431	0.309566409185717
GO:0098531	transcription factor activity, direct ligand regulated sequence-specific DNA binding	molecular_function	7	1508	40	19765	ENSRNOG00000054420(Vdr),ENSRNOG00000046912(Nr1d2),ENSRNOG00000009066(Thra),ENSRNOG00000000503(Ppard),ENSRNOG00000008971(Hnf4g),ENSRNOG00000019281(Glmp),ENSRNOG00000007197(Nr1h4),	0.0374725722761431	0.309566409185717
GO:0006487	protein N-linked glycosylation	biological_process	11	1508	63	19765	ENSRNOG00000021886(B4galt7),ENSRNOG00000024954(Mgat5b),ENSRNOG00000059461(B4galt1),ENSRNOG00000012559(Man1b1),ENSRNOG00000017663(Dolpp1),ENSRNOG00000018047(Gorasp1),ENSRNOG00000001222(Ube2g2),ENSRNOG00000031896(Stt3a),ENSRNOG00000019128(LOC501189),ENSRNOG00000000800(Man1a1),ENSRNOG00000018276(Mgat4a),	0.0126797335228676	0.17101158799819
GO:0038066	p38MAPK cascade	biological_process	4	1508	23	19765	ENSRNOG00000013160(Sash1),ENSRNOG00000061424(Map3k3),ENSRNOG00000007081(Xdh),ENSRNOG00000004726(Mapkapk2),	0.0894583627816412	0.516060029033901
GO:0006376	mRNA splice site selection	biological_process	4	1508	23	19765	ENSRNOG00000013491(Setx),ENSRNOG00000011498(Psip1),ENSRNOG00000005218(Sf3a1),ENSRNOG00000000931(Sfswap),	0.0894583627816412	0.516060029033901
GO:0034629	cellular protein complex localization	biological_process	4	1508	23	19765	ENSRNOG00000006975(Wasl),ENSRNOG00000010620(Ndc1),ENSRNOG00000003334(Klhl21),ENSRNOG00000014836(Ralgapb),	0.0894583627816412	0.516060029033901
GO:0043027	cysteine-type endopeptidase inhibitor activity involved in apoptotic process	molecular_function	4	1508	23	19765	ENSRNOG00000015408(Vil1),ENSRNOG00000006632(Rps6ka3),ENSRNOG00000030404(Arrb1),ENSRNOG00000007946(Bcl2l1),	0.0894583627816412	0.516060029033901
GO:2000573	positive regulation of DNA biosynthetic process	biological_process	4	1508	23	19765	ENSRNOG00000007000(Grhl2),ENSRNOG00000009495(Src),ENSRNOG00000003629(Nvl),ENSRNOG00000026053(Grem1),	0.0894583627816412	0.516060029033901
GO:0010939	regulation of necrotic cell death	biological_process	4	1508	23	19765	ENSRNOG00000047035(Fadd),ENSRNOG00000012473(Cflar),ENSRNOG00000005724(Map3k7),ENSRNOG00000017787(Ripk1),	0.0894583627816412	0.516060029033901
GO:0046885	regulation of hormone biosynthetic process	biological_process	4	1508	23	19765	ENSRNOG00000020369(Igf2),ENSRNOG00000016343(Dkk3),ENSRNOG00000022372(Kdm1a),ENSRNOG00000030019(Atp1a1),	0.0894583627816412	0.516060029033901
GO:1902110	positive regulation of mitochondrial membrane permeability involved in apoptotic process	biological_process	4	1508	23	19765	ENSRNOG00000028640(Siva1),ENSRNOG00000016010(Mul1),ENSRNOG00000020417(Gsk3a),ENSRNOG00000009459(Slc35f6),	0.0894583627816412	0.516060029033901
GO:0060445	branching involved in salivary gland morphogenesis	biological_process	4	1508	23	19765	ENSRNOG00000017003(Plxna1),ENSRNOG00000025209(Plxnd1),ENSRNOG00000006526(Sema3c),ENSRNOG00000019400(Dag1),	0.0894583627816412	0.516060029033901
GO:0046825	regulation of protein export from nucleus	biological_process	4	1508	23	19765	ENSRNOG00000022141(Ctdspl2),ENSRNOG00000003988(Dnajc27),ENSRNOG00000018289(Park7),ENSRNOG00000031789(Rangap1),	0.0894583627816412	0.516060029033901
GO:0016891	endoribonuclease activity, producing 5'-phosphomonoesters	molecular_function	4	1508	23	19765	ENSRNOG00000018718(Rpp30),ENSRNOG00000000113(Elac1),ENSRNOG00000010711(Dicer1),ENSRNOG00000001199(Pop5),	0.0894583627816412	0.516060029033901
GO:0021695	cerebellar cortex development	biological_process	9	1508	52	19765	ENSRNOG00000010260(Dixdc1),ENSRNOG00000007486(Atg7),ENSRNOG00000048782(Wnt7a),ENSRNOG00000025612(Sez6l),ENSRNOG00000059984(Dll1),ENSRNOG00000003261(Usp9x),ENSRNOG00000027098(Sez6l2),ENSRNOG00000010176(Map2k1),ENSRNOG00000003694(Prox1),	0.0229487719140692	0.236226644226569
GO:0034707	chloride channel complex	cellular_component	5	1508	29	19765	ENSRNOG00000005491(Best3),ENSRNOG00000029682(Clic1),ENSRNOG00000013588(Glra1),ENSRNOG00000020346(Best1),ENSRNOG00000055583(Ttyh3),	0.0695730574219554	0.442696265623595
GO:0035115	embryonic forelimb morphogenesis	biological_process	5	1508	29	19765	ENSRNOG00000011829(Rpgrip1l),ENSRNOG00000037687(Rspo2),ENSRNOG00000012478(Shox2),ENSRNOG00000003845(Wnt3),ENSRNOG00000048782(Wnt7a),	0.0695730574219554	0.442696265623595
GO:0005272	sodium channel activity	molecular_function	5	1508	29	19765	ENSRNOG00000059765(Asic1),ENSRNOG00000057221(Scn3b),ENSRNOG00000019368(Scnn1a),ENSRNOG00000005007(Scn3a),ENSRNOG00000053122(Scn1a),	0.0695730574219554	0.442696265623595
GO:0019432	triglyceride biosynthetic process	biological_process	5	1508	29	19765	ENSRNOG00000016573(Dgat2),ENSRNOG00000000437(Agpat1),ENSRNOG00000001189(Sik1),ENSRNOG00000016636(Lpin3),ENSRNOG00000017352(Ctdnep1),	0.0695730574219554	0.442696265623595
GO:0043403	skeletal muscle tissue regeneration	biological_process	5	1508	29	19765	ENSRNOG00000011306(Myod1),ENSRNOG00000017516(Bcl9),ENSRNOG00000000503(Ppard),ENSRNOG00000010711(Dicer1),ENSRNOG00000048782(Wnt7a),	0.0695730574219554	0.442696265623595
GO:0098656	anion transmembrane transport	biological_process	40	1508	233	19765	ENSRNOG00000029682(Clic1),ENSRNOG00000017787(Ripk1),ENSRNOG00000013588(Glra1),ENSRNOG00000020650(Slc17a7),ENSRNOG00000007732(Slc35c1),ENSRNOG00000055583(Ttyh3),ENSRNOG00000003134(Slc4a4),ENSRNOG00000032745(Slc17a3),ENSRNOG00000005491(Best3),ENSRNOG00000018822(Slc5a5),ENSRNOG00000023509(Irs2),ENSRNOG00000019118(Slc13a3),ENSRNOG00000015262(Slc34a1),ENSRNOG00000005291(Slc38a1),ENSRNOG00000020345(Slc…	1.05186547507187e-05	0.000974478229405869
GO:0046854	phosphatidylinositol phosphorylation	biological_process	6	1508	35	19765	ENSRNOG00000016670(Pip4k2a),ENSRNOG00000020479(Pik3c2a),ENSRNOG00000016846(Pik3cd),ENSRNOG00000005138(Pip4k2c),ENSRNOG00000015158(Pikfyve),ENSRNOG00000020577(Pip5k1c),	0.0540820492461749	0.381565283076821
GO:0007435	salivary gland morphogenesis	biological_process	6	1508	35	19765	ENSRNOG00000006526(Sema3c),ENSRNOG00000017003(Plxna1),ENSRNOG00000032208(Eda),ENSRNOG00000025209(Plxnd1),ENSRNOG00000019400(Dag1),ENSRNOG00000002418(Tgfb2),	0.0540820492461749	0.381565283076821
GO:0072678	T cell migration	biological_process	6	1508	35	19765	ENSRNOG00000019675(Pycard),ENSRNOG00000022256(Cxcl10),ENSRNOG00000015618(Wnt5a),ENSRNOG00000047035(Fadd),ENSRNOG00000013589(Cxcl12),ENSRNOG00000003305(Cxcr3),	0.0540820492461749	0.381565283076821
GO:0032872	regulation of stress-activated MAPK cascade	biological_process	26	1508	152	19765	ENSRNOG00000017787(Ripk1),ENSRNOG00000021261(Rassf2),ENSRNOG00000015308(Pbk),ENSRNOG00000014987(Mdfi),ENSRNOG00000010260(Dixdc1),ENSRNOG00000005724(Map3k7),ENSRNOG00000007081(Xdh),ENSRNOG00000002823(Mapk9),ENSRNOG00000058805(Aida),ENSRNOG00000061424(Map3k3),ENSRNOG00000012422(Tnik),ENSRNOG00000053583(Mapk3),ENSRNOG00000046601(Unc5cl),ENSRNOG00000048315(Eif2ak2),ENSRNOG00000013160(Sash1),ENSRNOG00…	0.000339076209019311	0.0139613283523189
GO:2000179	positive regulation of neural precursor cell proliferation	biological_process	7	1508	41	19765	ENSRNOG00000003039(Wnt3a),ENSRNOG00000011789(Cdon),ENSRNOG00000016326(Cx3cl1),ENSRNOG00000003694(Prox1),ENSRNOG00000022372(Kdm1a),ENSRNOG00000011305(Sox10),ENSRNOG00000014963(Adgrg1),	0.0420799238781884	0.329442623360223
GO:0070231	T cell apoptotic process	biological_process	7	1508	41	19765	ENSRNOG00000047035(Fadd),ENSRNOG00000015618(Wnt5a),ENSRNOG00000002418(Tgfb2),ENSRNOG00000017787(Ripk1),ENSRNOG00000028640(Siva1),ENSRNOG00000019057(Prkcq),ENSRNOG00000021243(Siglec1),	0.0420799238781884	0.329442623360223
GO:0072583	clathrin-mediated endocytosis	biological_process	7	1508	41	19765	ENSRNOG00000015334(Fcho2),ENSRNOG00000010526(Dennd1a),ENSRNOG00000001091(Hip1r),ENSRNOG00000017506(Cltb),ENSRNOG00000018317(Aak1),ENSRNOG00000052887(Dnajc6),ENSRNOG00000003812(Nlgn3),	0.0420799238781884	0.329442623360223
GO:0005876	spindle microtubule	cellular_component	7	1508	41	19765	ENSRNOG00000003334(Klhl21),ENSRNOG00000004882(Capn6),ENSRNOG00000021847(Ska3),ENSRNOG00000012982(Map9),ENSRNOG00000036676(Csnk1d),ENSRNOG00000025981(Ska2),ENSRNOG00000011216(Tbl1xr1),	0.0420799238781884	0.329442623360223
GO:0042491	auditory receptor cell differentiation	biological_process	7	1508	41	19765	ENSRNOG00000059984(Dll1),ENSRNOG00000002042(Gfi1),ENSRNOG00000005985(Kcnma1),ENSRNOG00000011852(Myo6),ENSRNOG00000018842(Pou4f3),ENSRNOG00000014511(Alg10),ENSRNOG00000014259(Mycl),	0.0420799238781884	0.329442623360223
GO:0034440	lipid oxidation	biological_process	14	1508	82	19765	ENSRNOG00000008843(Eci1),ENSRNOG00000009615(Mtor),ENSRNOG00000000503(Ppard),ENSRNOG00000000658(Acacb),ENSRNOG00000027037(Alox12),ENSRNOG00000009845(Acadm),ENSRNOG00000019630(Hacl1),ENSRNOG00000001770(Ehhadh),ENSRNOG00000014522(Mlycd),ENSRNOG00000016573(Dgat2),ENSRNOG00000040108(Cd36),ENSRNOG00000042785(Sesn2),ENSRNOG00000012799(Prkaa1),ENSRNOG00000023509(Irs2),	0.00685064175315178	0.115144047781916
GO:0032233	positive regulation of actin filament bundle assembly	biological_process	8	1508	47	19765	ENSRNOG00000007948(Nf2),ENSRNOG00000015408(Vil1),ENSRNOG00000009001(Mtss1),ENSRNOG00000007374(Tac1),ENSRNOG00000009615(Mtor),ENSRNOG00000018184(Tpm1),ENSRNOG00000019057(Prkcq),ENSRNOG00000008620(Smad3),	0.032788412150197	0.291610769546095
GO:0055081	anion homeostasis	biological_process	8	1508	47	19765	ENSRNOG00000017766(Car12),ENSRNOG00000012799(Prkaa1),ENSRNOG00000001158(Abcg1),ENSRNOG00000017706(Pqlc2),ENSRNOG00000013704(Cps1),ENSRNOG00000015262(Slc34a1),ENSRNOG00000004626(Slc34a2),ENSRNOG00000016573(Dgat2),	0.032788412150197	0.291610769546095
GO:0006611	protein export from nucleus	biological_process	8	1508	47	19765	ENSRNOG00000023393(Nup214),ENSRNOG00000003988(Dnajc27),ENSRNOG00000031789(Rangap1),ENSRNOG00000000999(Smurf1),ENSRNOG00000018289(Park7),ENSRNOG00000008637(Strada),ENSRNOG00000004742(Chp1),ENSRNOG00000022141(Ctdspl2),	0.032788412150197	0.291610769546095
GO:0050770	regulation of axonogenesis	biological_process	26	1508	153	19765	ENSRNOG00000014751(Ret),ENSRNOG00000007133(Plxnb2),ENSRNOG00000011726(Grin1),ENSRNOG00000010260(Dixdc1),ENSRNOG00000000999(Smurf1),ENSRNOG00000012478(Shox2),ENSRNOG00000004812(Sema6d),ENSRNOG00000029510(Plxnb1),ENSRNOG00000003039(Wnt3a),ENSRNOG00000003845(Wnt3),ENSRNOG00000003749(Xk),ENSRNOG00000011977(Sema5a),ENSRNOG00000015618(Wnt5a),ENSRNOG00000015602(Cdh2),ENSRNOG00000010176(Map2k1),ENSRNOG00…	0.000372233632335789	0.0148549852658313
GO:0002040	sprouting angiogenesis	biological_process	9	1508	53	19765	ENSRNOG00000026053(Grem1),ENSRNOG00000006399(Synj2bp),ENSRNOG00000014648(Efnb2),ENSRNOG00000011977(Sema5a),ENSRNOG00000045952(Ephb4),ENSRNOG00000009354(LOC100912697),ENSRNOG00000059984(Dll1),ENSRNOG00000005854(Angpt1),ENSRNOG00000005650(Pgf),	0.0255885854673238	0.252703517901921
GO:0010595	positive regulation of endothelial cell migration	biological_process	9	1508	53	19765	ENSRNOG00000027037(Alox12),ENSRNOG00000005854(Angpt1),ENSRNOG00000003694(Prox1),ENSRNOG00000010716(Atoh8),ENSRNOG00000015618(Wnt5a),ENSRNOG00000011977(Sema5a),ENSRNOG00000019253(Bcar1),ENSRNOG00000013160(Sash1),ENSRNOG00000048782(Wnt7a),	0.0255885854673238	0.252703517901921
GO:0001755	neural crest cell migration	biological_process	9	1508	53	19765	ENSRNOG00000011977(Sema5a),ENSRNOG00000031232(Nrp2),ENSRNOG00000046922(Phactr4),ENSRNOG00000011305(Sox10),ENSRNOG00000006784(Sema4f),ENSRNOG00000014751(Ret),ENSRNOG00000017704(Sema3f),ENSRNOG00000004812(Sema6d),ENSRNOG00000006526(Sema3c),	0.0255885854673238	0.252703517901921
GO:0001959	regulation of cytokine-mediated signaling pathway	biological_process	11	1508	65	19765	ENSRNOG00000020769(Crebrf),ENSRNOG00000039852(Cactin),ENSRNOG00000007574(Padi2),ENSRNOG00000047035(Fadd),ENSRNOG00000015618(Wnt5a),ENSRNOG00000005854(Angpt1),ENSRNOG00000019950(Peli3),ENSRNOG00000025925(Txk),ENSRNOG00000002042(Gfi1),ENSRNOG00000016010(Mul1),ENSRNOG00000020716(Axl),	0.0156560818763255	0.190071184339415
GO:0051149	positive regulation of muscle cell differentiation	biological_process	11	1508	65	19765	ENSRNOG00000003694(Prox1),ENSRNOG00000011306(Myod1),ENSRNOG00000003039(Wnt3a),ENSRNOG00000013589(Cxcl12),ENSRNOG00000012478(Shox2),ENSRNOG00000009615(Mtor),ENSRNOG00000009066(Thra),ENSRNOG00000026053(Grem1),ENSRNOG00000014648(Efnb2),ENSRNOG00000015441(Il4r),ENSRNOG00000014234(Hif1an),	0.0156560818763255	0.190071184339415
GO:0002028	regulation of sodium ion transport	biological_process	12	1508	71	19765	ENSRNOG00000011425(Ptpn3),ENSRNOG00000055371(Sptbn4),ENSRNOG00000017227(Ppme1),ENSRNOG00000026455(Gpd1l),ENSRNOG00000002934(Atp1b1),ENSRNOG00000057221(Scn3b),ENSRNOG00000016412(Fxyd6),ENSRNOG00000001189(Sik1),ENSRNOG00000011589(Camk2d),ENSRNOG00000001130(Nos1),ENSRNOG00000004742(Chp1),ENSRNOG00000030019(Atp1a1),	0.0122720552134333	0.167840305221332
GO:0006612	protein targeting to membrane	biological_process	16	1508	95	19765	ENSRNOG00000000096(Pdzk1),ENSRNOG00000004742(Chp1),ENSRNOG00000013743(Sec61a1),ENSRNOG00000010484(Zdhhc21),ENSRNOG00000012442(Cemip),ENSRNOG00000009760(Palm),ENSRNOG00000012157(Snrnp200),ENSRNOG00000017751(Arl6ip1),ENSRNOG00000019354(Ptch1),ENSRNOG00000000314(Sec63),ENSRNOG00000018009(Rab8b),ENSRNOG00000004581(Zdhhc9),ENSRNOG00000019825(Zdhhc24),ENSRNOG00000017342(Zdhhc7),ENSRNOG00000049982(Pex26…	0.00468759796971771	0.0907435009958786
GO:0006694	steroid biosynthetic process	biological_process	17	1508	101	19765	ENSRNOG00000051819(Sdr42e1),ENSRNOG00000053675(Dhh),ENSRNOG00000054420(Vdr),ENSRNOG00000002042(Gfi1),ENSRNOG00000003694(Prox1),ENSRNOG00000001158(Abcg1),ENSRNOG00000006787(Dhcr24),ENSRNOG00000016343(Dkk3),ENSRNOG00000030019(Atp1a1),ENSRNOG00000019080(Hsd3b7),ENSRNOG00000042044(Stard3),ENSRNOG00000007197(Nr1h4),ENSRNOG00000056728(G6pdx),ENSRNOG00000020369(Igf2),ENSRNOG00000012799(Prkaa1),ENSRNOG00…	0.00369436806684576	0.0762588124567471
GO:0010543	regulation of platelet activation	biological_process	4	1508	24	19765	ENSRNOG00000008187(Ubash3b),ENSRNOG00000027037(Alox12),ENSRNOG00000003259(C1qtnf1),ENSRNOG00000019057(Prkcq),	0.102011457313912	0.562218952419874
GO:0001953	negative regulation of cell-matrix adhesion	biological_process	4	1508	24	19765	ENSRNOG00000001414(Serpine1),ENSRNOG00000020590(Adam15),ENSRNOG00000007637(Acer2),ENSRNOG00000009495(Src),	0.102011457313912	0.562218952419874
GO:0030199	collagen fibril organization	biological_process	5	1508	30	19765	ENSRNOG00000016831(Serpinh1),ENSRNOG00000026053(Grem1),ENSRNOG00000002418(Tgfb2),ENSRNOG00000002947(Dpt),ENSRNOG00000053991(P3h1),	0.0786491577762415	0.475561574059605
GO:0042733	embryonic digit morphogenesis	biological_process	10	1508	60	19765	ENSRNOG00000015618(Wnt5a),ENSRNOG00000001235(Gna12),ENSRNOG00000046211(Fbxw4),ENSRNOG00000007000(Grhl2),ENSRNOG00000048782(Wnt7a),ENSRNOG00000053084(Fuz),ENSRNOG00000059589(Lmbr1),ENSRNOG00000014241(Ece1),ENSRNOG00000018059(Ihh),ENSRNOG00000053232(Ror2),	0.022187853754325	0.23428205958773
GO:1901021	positive regulation of calcium ion transmembrane transporter activity	biological_process	4	1508	24	19765	ENSRNOG00000017054(Kcne3),ENSRNOG00000011073(Htt),ENSRNOG00000002934(Atp1b1),ENSRNOG00000020425(Stim1),	0.102011457313912	0.562218952419874
GO:0019915	lipid storage	biological_process	9	1508	54	19765	ENSRNOG00000000658(Acacb),ENSRNOG00000011728(Fto),ENSRNOG00000001158(Abcg1),ENSRNOG00000007400(Srebf2),ENSRNOG00000004839(B4galnt1),ENSRNOG00000021475(Ldah),ENSRNOG00000001585(Nrip1),ENSRNOG00000016573(Dgat2),ENSRNOG00000009244(Abhd4),	0.0284500483871482	0.267066678587198
GO:0050810	regulation of steroid biosynthetic process	biological_process	9	1508	54	19765	ENSRNOG00000007197(Nr1h4),ENSRNOG00000053675(Dhh),ENSRNOG00000003694(Prox1),ENSRNOG00000001158(Abcg1),ENSRNOG00000002042(Gfi1),ENSRNOG00000054420(Vdr),ENSRNOG00000020369(Igf2),ENSRNOG00000030019(Atp1a1),ENSRNOG00000016343(Dkk3),	0.0284500483871482	0.267066678587198
GO:0051647	nucleus localization	biological_process	4	1508	24	19765	ENSRNOG00000016423(Tacc1),ENSRNOG00000020457(Tacc2),ENSRNOG00000019298(Dctn4),ENSRNOG00000016595(Hhex),	0.102011457313912	0.562218952419874
GO:0007520	myoblast fusion	biological_process	6	1508	36	19765	ENSRNOG00000015441(Il4r),ENSRNOG00000022256(Cxcl10),ENSRNOG00000024201(Fer1l5),ENSRNOG00000013589(Cxcl12),ENSRNOG00000011789(Cdon),ENSRNOG00000011306(Myod1),	0.0607701006827385	0.408387671427523
GO:1902305	regulation of sodium ion transmembrane transport	biological_process	7	1508	42	19765	ENSRNOG00000004742(Chp1),ENSRNOG00000016412(Fxyd6),ENSRNOG00000011589(Camk2d),ENSRNOG00000026455(Gpd1l),ENSRNOG00000011425(Ptpn3),ENSRNOG00000057221(Scn3b),ENSRNOG00000002934(Atp1b1),	0.0470741272572851	0.34855457499162
GO:0001505	regulation of neurotransmitter levels	biological_process	27	1508	162	19765	ENSRNOG00000008237(Unc13b),ENSRNOG00000007031(Trim9),ENSRNOG00000019193(Stx1b),ENSRNOG00000019163(Syt6),ENSRNOG00000021103(Nrxn2),ENSRNOG00000018289(Park7),ENSRNOG00000026036(Pdyn),ENSRNOG00000011582(Rab3d),ENSRNOG00000059765(Asic1),ENSRNOG00000002919(Gfap),ENSRNOG00000027264(Dagla),ENSRNOG00000020254(Per2),ENSRNOG00000020650(Slc17a7),ENSRNOG00000008915(Prima1),ENSRNOG00000018009(Rab8b),ENSRNOG00…	0.000388197328752562	0.0151047580617622
GO:0005343	organic acid:sodium symporter activity	molecular_function	4	1508	24	19765	ENSRNOG00000019118(Slc13a3),ENSRNOG00000005794(Slc10a1),ENSRNOG00000019484(Slc6a9),ENSRNOG00000016163(Slc1a3),	0.102011457313912	0.562218952419874
GO:0048521	negative regulation of behavior	biological_process	11	1508	66	19765	ENSRNOG00000003845(Wnt3),ENSRNOG00000007574(Padi2),ENSRNOG00000015618(Wnt5a),ENSRNOG00000011977(Sema5a),ENSRNOG00000049402(Nbl1),ENSRNOG00000006526(Sema3c),ENSRNOG00000006784(Sema4f),ENSRNOG00000004812(Sema6d),ENSRNOG00000017704(Sema3f),ENSRNOG00000026053(Grem1),ENSRNOG00000003039(Wnt3a),	0.0173359706720429	0.200756731800354
GO:0060711	labyrinthine layer development	biological_process	8	1508	48	19765	ENSRNOG00000007000(Grhl2),ENSRNOG00000005903(St14),ENSRNOG00000014516(Hs6st1),ENSRNOG00000010176(Map2k1),ENSRNOG00000004068(Ncoa1),ENSRNOG00000032759(Cdx2),ENSRNOG00000001126(Fbxw8),ENSRNOG00000057814(Nsdhl),	0.0365545013952053	0.30522224233636
GO:0033173	calcineurin-NFAT signaling cascade	biological_process	4	1508	24	19765	ENSRNOG00000054264(Nfatc3),ENSRNOG00000011879(Nfat5),ENSRNOG00000004742(Chp1),ENSRNOG00000020482(Nfatc4),	0.102011457313912	0.562218952419874
GO:0008347	glial cell migration	biological_process	7	1508	42	19765	ENSRNOG00000012934(Arhgef7),ENSRNOG00000013902(P2ry12),ENSRNOG00000014963(Adgrg1),ENSRNOG00000014232(P2ry1),ENSRNOG00000002418(Tgfb2),ENSRNOG00000013064(Lrp8),ENSRNOG00000043304(Apcdd1),	0.0470741272572851	0.34855457499162
GO:0005326	neurotransmitter transporter activity	molecular_function	4	1508	24	19765	ENSRNOG00000026501(Slc6a19),ENSRNOG00000050090(Slc6a17),ENSRNOG00000017506(Cltb),ENSRNOG00000019484(Slc6a9),	0.102011457313912	0.562218952419874
GO:0007528	neuromuscular junction development	biological_process	7	1508	42	19765	ENSRNOG00000018839(Ntrk2),ENSRNOG00000006226(Cacng2),ENSRNOG00000016281(Col4a1),ENSRNOG00000008210(Ky),ENSRNOG00000020205(Agrn),ENSRNOG00000001785(Etv5),ENSRNOG00000008237(Unc13b),	0.0470741272572851	0.34855457499162
GO:0006836	neurotransmitter transport	biological_process	27	1508	162	19765	ENSRNOG00000001867(Snap29),ENSRNOG00000026501(Slc6a19),ENSRNOG00000020279(Syt11),ENSRNOG00000017506(Cltb),ENSRNOG00000019484(Slc6a9),ENSRNOG00000018839(Ntrk2),ENSRNOG00000019959(Kcnc3),ENSRNOG00000026432(Syt7),ENSRNOG00000048782(Wnt7a),ENSRNOG00000001130(Nos1),ENSRNOG00000020310(Grik5),ENSRNOG00000018009(Rab8b),ENSRNOG00000009967(Otof),ENSRNOG00000020254(Per2),ENSRNOG00000002919(Gfap),ENSRNOG0000…	0.000388197328752562	0.0151047580617622
GO:0051403	stress-activated MAPK cascade	biological_process	30	1508	180	19765	ENSRNOG00000021261(Rassf2),ENSRNOG00000017787(Ripk1),ENSRNOG00000010260(Dixdc1),ENSRNOG00000005724(Map3k7),ENSRNOG00000015308(Pbk),ENSRNOG00000014987(Mdfi),ENSRNOG00000007081(Xdh),ENSRNOG00000025423(Map3k13),ENSRNOG00000002823(Mapk9),ENSRNOG00000058805(Aida),ENSRNOG00000004726(Mapkapk2),ENSRNOG00000053583(Mapk3),ENSRNOG00000046601(Unc5cl),ENSRNOG00000053232(Ror2),ENSRNOG00000012422(Tnik),ENSRNOG0…	0.000193940259301185	0.00937418073218525
GO:0007032	endosome organization	biological_process	5	1508	30	19765	ENSRNOG00000010733(Vps11),ENSRNOG00000017408(Fam160a2),ENSRNOG00000003402(Stx6),ENSRNOG00000026226(Hook1),ENSRNOG00000027724(Plekhf1),	0.0786491577762415	0.475561574059605
GO:0045880	positive regulation of smoothened signaling pathway	biological_process	4	1508	24	19765	ENSRNOG00000016913(Stk36),ENSRNOG00000012478(Shox2),ENSRNOG00000038459(Ulk3),ENSRNOG00000007564(Evc),	0.102011457313912	0.562218952419874
GO:0031345	negative regulation of cell projection organization	biological_process	22	1508	132	19765	ENSRNOG00000006784(Sema4f),ENSRNOG00000017704(Sema3f),ENSRNOG00000031129(Carm1),ENSRNOG00000002652(Rap1gap2),ENSRNOG00000020482(Nfatc4),ENSRNOG00000003845(Wnt3),ENSRNOG00000018706(Il15ra),ENSRNOG00000011977(Sema5a),ENSRNOG00000015618(Wnt5a),ENSRNOG00000018047(Gorasp1),ENSRNOG00000003812(Nlgn3),ENSRNOG00000006526(Sema3c),ENSRNOG00000013825(Rap1gap),ENSRNOG00000004812(Sema6d),ENSRNOG00000001143(Cit…	0.00124589858789369	0.0351289232282198
GO:0021697	cerebellar cortex formation	biological_process	4	1508	24	19765	ENSRNOG00000059984(Dll1),ENSRNOG00000048782(Wnt7a),ENSRNOG00000003694(Prox1),ENSRNOG00000010176(Map2k1),	0.102011457313912	0.562218952419874
GO:0046330	positive regulation of JNK cascade	biological_process	15	1508	90	19765	ENSRNOG00000048782(Wnt7a),ENSRNOG00000030017(Ercc6),ENSRNOG00000014124(Nod2),ENSRNOG00000001708(Dvl3),ENSRNOG00000016010(Mul1),ENSRNOG00000007110(Ankrd6),ENSRNOG00000017787(Ripk1),ENSRNOG00000013160(Sash1),ENSRNOG00000021261(Rassf2),ENSRNOG00000014987(Mdfi),ENSRNOG00000015618(Wnt5a),ENSRNOG00000010260(Dixdc1),ENSRNOG00000005724(Map3k7),ENSRNOG00000012422(Tnik),ENSRNOG00000046601(Unc5cl),	0.0065584607114192	0.11119377180014
GO:0006084	acetyl-CoA metabolic process	biological_process	4	1508	24	19765	ENSRNOG00000014522(Mlycd),ENSRNOG00000013376(Mvd),ENSRNOG00000000658(Acacb),ENSRNOG00000045636(Fasn),	0.102011457313912	0.562218952419874
GO:0022406	membrane docking	biological_process	10	1508	60	19765	ENSRNOG00000031890(Ncam1),ENSRNOG00000008237(Unc13b),ENSRNOG00000019193(Stx1b),ENSRNOG00000056889(Vps33a),ENSRNOG00000020392(Stxbp3),ENSRNOG00000004742(Chp1),ENSRNOG00000018009(Rab8b),ENSRNOG00000010733(Vps11),ENSRNOG00000047088(Rab10),ENSRNOG00000011582(Rab3d),	0.022187853754325	0.23428205958773
GO:0030516	regulation of axon extension	biological_process	15	1508	90	19765	ENSRNOG00000003845(Wnt3),ENSRNOG00000011977(Sema5a),ENSRNOG00000015618(Wnt5a),ENSRNOG00000000999(Smurf1),ENSRNOG00000029910(Golga4),ENSRNOG00000006526(Sema3c),ENSRNOG00000017003(Plxna1),ENSRNOG00000017704(Sema3f),ENSRNOG00000004812(Sema6d),ENSRNOG00000006784(Sema4f),ENSRNOG00000025209(Plxnd1),ENSRNOG00000004139(Ndel1),ENSRNOG00000017428(Map1b),ENSRNOG00000013589(Cxcl12),ENSRNOG00000003039(Wnt3a),	0.0065584607114192	0.11119377180014
GO:0061138	morphogenesis of a branching epithelium	biological_process	33	1508	198	19765	ENSRNOG00000054264(Nfatc3),ENSRNOG00000026053(Grem1),ENSRNOG00000007000(Grhl2),ENSRNOG00000016281(Col4a1),ENSRNOG00000059461(B4galt1),ENSRNOG00000018059(Ihh),ENSRNOG00000016280(Btrc),ENSRNOG00000005903(St14),ENSRNOG00000016595(Hhex),ENSRNOG00000019400(Dag1),ENSRNOG00000006046(Gdf7),ENSRNOG00000060544(Kdm5b),ENSRNOG00000019354(Ptch1),ENSRNOG00000009495(Src),ENSRNOG00000025209(Plxnd1),ENSRNOG000000…	9.72238958173286e-05	0.00564624147201829
GO:0051055	negative regulation of lipid biosynthetic process	biological_process	6	1508	36	19765	ENSRNOG00000007197(Nr1h4),ENSRNOG00000030019(Atp1a1),ENSRNOG00000016343(Dkk3),ENSRNOG00000003694(Prox1),ENSRNOG00000002042(Gfi1),ENSRNOG00000001189(Sik1),	0.0607701006827385	0.408387671427523
GO:0090090	negative regulation of canonical Wnt signaling pathway	biological_process	13	1508	78	19765	ENSRNOG00000016343(Dkk3),ENSRNOG00000007110(Ankrd6),ENSRNOG00000026053(Grem1),ENSRNOG00000011305(Sox10),ENSRNOG00000014969(Lzts2),ENSRNOG00000004837(Limd1),ENSRNOG00000053232(Ror2),ENSRNOG00000033791(Apc2),ENSRNOG00000014916(Lats1),ENSRNOG00000008168(Wnt5b),ENSRNOG00000015602(Cdh2),ENSRNOG00000053084(Fuz),ENSRNOG00000013703(Siah2),	0.0106341025306824	0.156435890158357
GO:0010977	negative regulation of neuron projection development	biological_process	19	1508	115	19765	ENSRNOG00000018047(Gorasp1),ENSRNOG00000006526(Sema3c),ENSRNOG00000003812(Nlgn3),ENSRNOG00000003845(Wnt3),ENSRNOG00000020482(Nfatc4),ENSRNOG00000002652(Rap1gap2),ENSRNOG00000015618(Wnt5a),ENSRNOG00000011977(Sema5a),ENSRNOG00000002919(Gfap),ENSRNOG00000018706(Il15ra),ENSRNOG00000002042(Gfi1),ENSRNOG00000001195(Trpv4),ENSRNOG00000003039(Wnt3a),ENSRNOG00000020417(Gsk3a),ENSRNOG00000001143(Cit),ENSRN…	0.00277101098104454	0.0625043694333002
GO:0001763	morphogenesis of a branching structure	biological_process	35	1508	212	19765	ENSRNOG00000009037(Sulf1),ENSRNOG00000003807(Wnt9b),ENSRNOG00000006526(Sema3c),ENSRNOG00000020482(Nfatc4),ENSRNOG00000010711(Dicer1),ENSRNOG00000015971(Slc12a2),ENSRNOG00000001149(Pxn),ENSRNOG00000001785(Etv5),ENSRNOG00000015618(Wnt5a),ENSRNOG00000011977(Sema5a),ENSRNOG00000054420(Vdr),ENSRNOG00000005650(Pgf),ENSRNOG00000037687(Rspo2),ENSRNOG00000003694(Prox1),ENSRNOG00000020915(Setd2),ENSRNOG000…	7.31447701661887e-05	0.00451756032883556
GO:0005096	GTPase activator activity	molecular_function	26	1508	158	19765	ENSRNOG00000014836(Ralgapb),ENSRNOG00000008517(Cdc42ep1),ENSRNOG00000038102(Elmod3),ENSRNOG00000002652(Rap1gap2),ENSRNOG00000028176(Elmod2),ENSRNOG00000016610(Arhgap1),ENSRNOG00000061270(Git1),ENSRNOG00000030404(Arrb1),ENSRNOG00000012002(Iqgap1),ENSRNOG00000005391(Prex2),ENSRNOG00000002773(Rgs4),ENSRNOG00000031789(Rangap1),ENSRNOG00000025624(Arhgap20),ENSRNOG00000054033(Adap1),ENSRNOG00000013825(…	0.00058514122604965	0.0205115721671999
GO:0000209	protein polyubiquitination	biological_process	23	1508	140	19765	ENSRNOG00000031827(Arih2),ENSRNOG00000036686(Anapc11),ENSRNOG00000009280(Mkrn1),ENSRNOG00000002875(Klhl20),ENSRNOG00000014859(Rnf152),ENSRNOG00000009968(Ercc8),ENSRNOG00000000999(Smurf1),ENSRNOG00000021175(Otub1),ENSRNOG00000001222(Ube2g2),ENSRNOG00000017329(LOC688176),ENSRNOG00000016280(Btrc),ENSRNOG00000004232(G2e3),ENSRNOG00000019749(Ube2j2),ENSRNOG00000004395(Fbxw11),ENSRNOG00000007370(Rnf144…	0.00118017264427788	0.0335186259772645
GO:1900076	regulation of cellular response to insulin stimulus	biological_process	9	1508	55	19765	ENSRNOG00000029543(Cish),ENSRNOG00000015480(Prkcz),ENSRNOG00000019057(Prkcq),ENSRNOG00000029735(Pid1),ENSRNOG00000020369(Igf2),ENSRNOG00000012799(Prkaa1),ENSRNOG00000006717(Ankrd26),ENSRNOG00000009495(Src),ENSRNOG00000020417(Gsk3a),	0.0315437148230993	0.283456338052378
GO:0010717	regulation of epithelial to mesenchymal transition	biological_process	9	1508	55	19765	ENSRNOG00000016066(Bambi),ENSRNOG00000016879(Ldlrad4),ENSRNOG00000053084(Fuz),ENSRNOG00000026053(Grem1),ENSRNOG00000002418(Tgfb2),ENSRNOG00000019400(Dag1),ENSRNOG00000004141(Vasn),ENSRNOG00000008620(Smad3),ENSRNOG00000007036(Tgfbr1),	0.0315437148230993	0.283456338052378
GO:0016055	Wnt signaling pathway	biological_process	50	1508	306	19765	ENSRNOG00000008168(Wnt5b),ENSRNOG00000003807(Wnt9b),ENSRNOG00000016915(Barx1),ENSRNOG00000014969(Lzts2),ENSRNOG00000057031(Six3),ENSRNOG00000053232(Ror2),ENSRNOG00000012799(Prkaa1),ENSRNOG00000014916(Lats1),ENSRNOG00000002339(Mark1),ENSRNOG00000016313(Ctnnbip1),ENSRNOG00000017352(Ctdnep1),ENSRNOG00000007110(Ankrd6),ENSRNOG00000037687(Rspo2),ENSRNOG00000010260(Dixdc1),ENSRNOG00000004725(Cela1),ENS…	3.37032145495324e-06	0.000369406219189382
GO:0050691	regulation of defense response to virus by host	biological_process	16	1508	98	19765	ENSRNOG00000002215(Mylk),ENSRNOG00000016010(Mul1),ENSRNOG00000033984(Ifnlr1),ENSRNOG00000016163(Slc1a3),ENSRNOG00000002934(Atp1b1),ENSRNOG00000012213(Nthl1),ENSRNOG00000009001(Mtss1),ENSRNOG00000028341(Alkbh5),ENSRNOG00000053122(Scn1a),ENSRNOG00000022636(Alpk1),ENSRNOG00000007732(Slc35c1),ENSRNOG00000019675(Pycard),ENSRNOG00000000999(Smurf1),ENSRNOG00000008103(Mdh1),ENSRNOG00000012422(Tnik),ENSRN…	0.00622201953263875	0.107599457784433
GO:0010565	regulation of cellular ketone metabolic process	biological_process	16	1508	98	19765	ENSRNOG00000009615(Mtor),ENSRNOG00000034116(Gk),ENSRNOG00000002823(Mapk9),ENSRNOG00000003694(Prox1),ENSRNOG00000000658(Acacb),ENSRNOG00000018289(Park7),ENSRNOG00000016343(Dkk3),ENSRNOG00000007197(Nr1h4),ENSRNOG00000006069(Eif2ak3),ENSRNOG00000006717(Ankrd26),ENSRNOG00000016573(Dgat2),ENSRNOG00000014522(Mlycd),ENSRNOG00000005985(Kcnma1),ENSRNOG00000012799(Prkaa1),ENSRNOG00000023509(Irs2),ENSRNOG00…	0.00622201953263875	0.107599457784433
GO:0051881	regulation of mitochondrial membrane potential	biological_process	8	1508	49	19765	ENSRNOG00000029682(Clic1),ENSRNOG00000011073(Htt),ENSRNOG00000009495(Src),ENSRNOG00000017854(Ucp2),ENSRNOG00000016010(Mul1),ENSRNOG00000029735(Pid1),ENSRNOG00000027037(Alox12),ENSRNOG00000018289(Park7),	0.0406249048805792	0.32491573461528
GO:0042446	hormone biosynthetic process	biological_process	7	1508	43	19765	ENSRNOG00000016343(Dkk3),ENSRNOG00000022919(Chst8),ENSRNOG00000030019(Atp1a1),ENSRNOG00000009630(Hsd17b12),ENSRNOG00000020369(Igf2),ENSRNOG00000022372(Kdm1a),ENSRNOG00000042044(Stard3),	0.0524696788729806	0.375293236203617
GO:0046777	protein autophosphorylation	biological_process	33	1508	203	19765	ENSRNOG00000047356(Abl1),ENSRNOG00000000543(Frk),ENSRNOG00000001189(Sik1),ENSRNOG00000053583(Mapk3),ENSRNOG00000061424(Map3k3),ENSRNOG00000012422(Tnik),ENSRNOG00000019294(Stk16),ENSRNOG00000006069(Eif2ak3),ENSRNOG00000048315(Eif2ak2),ENSRNOG00000007467(Ace),ENSRNOG00000037505(Ulk1),ENSRNOG00000018839(Ntrk2),ENSRNOG00000047907(LOC100912585),ENSRNOG00000014832(Mapkapk3),ENSRNOG00000009495(Src),ENSR…	0.000149726423113047	0.00781993976285726
GO:0060560	developmental growth involved in morphogenesis	biological_process	33	1508	203	19765	ENSRNOG00000029510(Plxnb1),ENSRNOG00000000879(Slc9a6),ENSRNOG00000015493(Emx1),ENSRNOG00000001374(Rasal1),ENSRNOG00000004812(Sema6d),ENSRNOG00000003261(Usp9x),ENSRNOG00000003039(Wnt3a),ENSRNOG00000004756(Syt2),ENSRNOG00000031232(Nrp2),ENSRNOG00000004281(Cobl),ENSRNOG00000000522(Cpne5),ENSRNOG00000000999(Smurf1),ENSRNOG00000006393(Sirt6),ENSRNOG00000004139(Ndel1),ENSRNOG00000060544(Kdm5b),ENSRNOG0…	0.000149726423113047	0.00781993976285726
GO:0009798	axis specification	biological_process	13	1508	80	19765	ENSRNOG00000009354(LOC100912697),ENSRNOG00000048782(Wnt7a),ENSRNOG00000019354(Ptch1),ENSRNOG00000032759(Cdx2),ENSRNOG00000024429(Peg12),ENSRNOG00000057031(Six3),ENSRNOG00000016595(Hhex),ENSRNOG00000059984(Dll1),ENSRNOG00000036816(Wls),ENSRNOG00000003845(Wnt3),ENSRNOG00000015618(Wnt5a),ENSRNOG00000014987(Mdfi),ENSRNOG00000004281(Cobl),	0.0128901813927696	0.172060706000915
GO:2000177	regulation of neural precursor cell proliferation	biological_process	13	1508	80	19765	ENSRNOG00000015602(Cdh2),ENSRNOG00000057031(Six3),ENSRNOG00000014963(Adgrg1),ENSRNOG00000011305(Sox10),ENSRNOG00000015493(Emx1),ENSRNOG00000007948(Nf2),ENSRNOG00000022372(Kdm1a),ENSRNOG00000016021(Lims2),ENSRNOG00000050519(Rhoa),ENSRNOG00000016326(Cx3cl1),ENSRNOG00000003694(Prox1),ENSRNOG00000011789(Cdon),ENSRNOG00000003039(Wnt3a),	0.0128901813927696	0.172060706000915
GO:0030195	negative regulation of blood coagulation	biological_process	6	1508	37	19765	ENSRNOG00000001414(Serpine1),ENSRNOG00000027037(Alox12),ENSRNOG00000008187(Ubash3b),ENSRNOG00000004687(Thbd),ENSRNOG00000014118(Klkb1),ENSRNOG00000003259(C1qtnf1),	0.067991717064472	0.436921174397788
GO:0007628	adult walking behavior	biological_process	6	1508	37	19765	ENSRNOG00000028688(Ctns),ENSRNOG00000053122(Scn1a),ENSRNOG00000055371(Sptbn4),ENSRNOG00000005985(Kcnma1),ENSRNOG00000013588(Glra1),ENSRNOG00000007486(Atg7),	0.067991717064472	0.436921174397788
GO:0008333	endosome to lysosome transport	biological_process	6	1508	37	19765	ENSRNOG00000032759(Cdx2),ENSRNOG00000031814(Sort1),ENSRNOG00000024562(Tgfbrap1),ENSRNOG00000019262(Trak1),ENSRNOG00000026226(Hook1),ENSRNOG00000017408(Fam160a2),	0.067991717064472	0.436921174397788
GO:0009791	post-embryonic development	biological_process	18	1508	111	19765	ENSRNOG00000016656(Nkx2-3),ENSRNOG00000003261(Usp9x),ENSRNOG00000009845(Acadm),ENSRNOG00000059005(Kcnj1),ENSRNOG00000010086(Plagl2),ENSRNOG00000015493(Emx1),ENSRNOG00000060544(Kdm5b),ENSRNOG00000020663(Pygo2),ENSRNOG00000009615(Mtor),ENSRNOG00000017753(Ercc2),ENSRNOG00000004725(Cela1),ENSRNOG00000006526(Sema3c),ENSRNOG00000016913(Stk36),ENSRNOG00000054508(Foxp2),ENSRNOG00000005776(Bcl11b),ENSRNOG…	0.00421658747807831	0.0839219533360751
GO:0008088	axo-dendritic transport	biological_process	6	1508	37	19765	ENSRNOG00000011073(Htt),ENSRNOG00000057626(Kif1b),ENSRNOG00000004139(Ndel1),ENSRNOG00000020299(Klc2),ENSRNOG00000012207(Dst),ENSRNOG00000016497(Bloc1s5),	0.067991717064472	0.436921174397788
GO:0048662	negative regulation of smooth muscle cell proliferation	biological_process	6	1508	37	19765	ENSRNOG00000009468(Il12a),ENSRNOG00000016313(Ctnnbip1),ENSRNOG00000004317(Vipr2),ENSRNOG00000046424(LOC100911485),ENSRNOG00000016756(Ptgir),ENSRNOG00000000503(Ppard),	0.067991717064472	0.436921174397788
GO:0046834	lipid phosphorylation	biological_process	6	1508	37	19765	ENSRNOG00000020479(Pik3c2a),ENSRNOG00000016670(Pip4k2a),ENSRNOG00000016846(Pik3cd),ENSRNOG00000015158(Pikfyve),ENSRNOG00000005138(Pip4k2c),ENSRNOG00000020577(Pip5k1c),	0.067991717064472	0.436921174397788
GO:0035136	forelimb morphogenesis	biological_process	6	1508	37	19765	ENSRNOG00000026116(Sall3),ENSRNOG00000037687(Rspo2),ENSRNOG00000011829(Rpgrip1l),ENSRNOG00000012478(Shox2),ENSRNOG00000003845(Wnt3),ENSRNOG00000048782(Wnt7a),	0.067991717064472	0.436921174397788
GO:0006626	protein targeting to mitochondrion	biological_process	18	1508	111	19765	ENSRNOG00000018851(Ppp2r2b),ENSRNOG00000019097(Bap1),ENSRNOG00000005850(Gdap1),ENSRNOG00000020442(Ubl5),ENSRNOG00000015914(U2af2),ENSRNOG00000031171(Wdr46),ENSRNOG00000007400(Srebf2),ENSRNOG00000020630(Il9r),ENSRNOG00000019749(Ube2j2),ENSRNOG00000002823(Mapk9),ENSRNOG00000023095(Npepps),ENSRNOG00000020417(Gsk3a),ENSRNOG00000010008(Polr3a),ENSRNOG00000031827(Arih2),ENSRNOG00000008222(Timm9),ENSRNO…	0.00421658747807831	0.0839219533360751
GO:0006906	vesicle fusion	biological_process	11	1508	68	19765	ENSRNOG00000019193(Stx1b),ENSRNOG00000020310(Grik5),ENSRNOG00000007031(Trim9),ENSRNOG00000011391(Rbsn),ENSRNOG00000010733(Vps11),ENSRNOG00000003506(Gosr2),ENSRNOG00000024562(Tgfbrap1),ENSRNOG00000018009(Rab8b),ENSRNOG00000016212(Ankfy1),ENSRNOG00000003402(Stx6),ENSRNOG00000001867(Snap29),	0.0211143751460962	0.2250850238177
GO:0031098	stress-activated protein kinase signaling cascade	biological_process	33	1508	204	19765	ENSRNOG00000053232(Ror2),ENSRNOG00000012422(Tnik),ENSRNOG00000061424(Map3k3),ENSRNOG00000046601(Unc5cl),ENSRNOG00000053583(Mapk3),ENSRNOG00000015618(Wnt5a),ENSRNOG00000004639(Traf6),ENSRNOG00000002418(Tgfb2),ENSRNOG00000048315(Eif2ak2),ENSRNOG00000013160(Sash1),ENSRNOG00000032828(Mapk8ip2),ENSRNOG00000016010(Mul1),ENSRNOG00000007110(Ankrd6),ENSRNOG00000004482(Ccdc88c),ENSRNOG00000020730(LOC498369…	0.000162888399963521	0.00828495116677202
GO:0043195	terminal bouton	cellular_component	11	1508	68	19765	ENSRNOG00000003402(Stx6),ENSRNOG00000008552(P2rx3),ENSRNOG00000005985(Kcnma1),ENSRNOG00000004077(Kcnc2),ENSRNOG00000011726(Grin1),ENSRNOG00000052204(Tbc1d24),ENSRNOG00000016977(Calb2),ENSRNOG00000018839(Ntrk2),ENSRNOG00000029912(Sept5),ENSRNOG00000020310(Grik5),ENSRNOG00000026432(Syt7),	0.0211143751460962	0.2250850238177
GO:0033135	regulation of peptidyl-serine phosphorylation	biological_process	16	1508	99	19765	ENSRNOG00000014751(Ret),ENSRNOG00000021261(Rassf2),ENSRNOG00000030404(Arrb1),ENSRNOG00000017155(Nck2),ENSRNOG00000055371(Sptbn4),ENSRNOG00000026455(Gpd1l),ENSRNOG00000015618(Wnt5a),ENSRNOG00000005854(Angpt1),ENSRNOG00000012799(Prkaa1),ENSRNOG00000024390(Osm),ENSRNOG00000014916(Lats1),ENSRNOG00000020417(Gsk3a),ENSRNOG00000017297(Cab39),ENSRNOG00000018839(Ntrk2),ENSRNOG00000018289(Park7),ENSRNOG000…	0.0068177098391826	0.114838567031426
GO:0061647	histone H3-K9 modification	biological_process	5	1508	31	19765	ENSRNOG00000031896(Stt3a),ENSRNOG00000049221(Kdm4b),ENSRNOG00000022372(Kdm1a),ENSRNOG00000007814(Kdm3a),ENSRNOG00000006393(Sirt6),	0.0884419868600375	0.514776022247429
GO:0005720	nuclear heterochromatin	cellular_component	5	1508	31	19765	ENSRNOG00000012942(Satb1),ENSRNOG00000049221(Kdm4b),ENSRNOG00000015921(Esco2),ENSRNOG00000006393(Sirt6),ENSRNOG00000011498(Psip1),	0.0884419868600375	0.514776022247429
GO:0051281	positive regulation of release of sequestered calcium ion into cytosol	biological_process	5	1508	31	19765	ENSRNOG00000011073(Htt),ENSRNOG00000012442(Cemip),ENSRNOG00000054902(Trpc1),ENSRNOG00000003305(Cxcr3),ENSRNOG00000022256(Cxcl10),	0.0884419868600375	0.514776022247429
GO:0035116	embryonic hindlimb morphogenesis	biological_process	5	1508	31	19765	ENSRNOG00000037687(Rspo2),ENSRNOG00000048782(Wnt7a),ENSRNOG00000010711(Dicer1),ENSRNOG00000003845(Wnt3),ENSRNOG00000011829(Rpgrip1l),	0.0884419868600375	0.514776022247429
GO:0004712	protein serine/threonine/tyrosine kinase activity	molecular_function	5	1508	31	19765	ENSRNOG00000010176(Map2k1),ENSRNOG00000061424(Map3k3),ENSRNOG00000007706(Prkaa2),ENSRNOG00000005724(Map3k7),ENSRNOG00000013194(Rps6ka2),	0.0884419868600375	0.514776022247429
GO:0005484	SNAP receptor activity	molecular_function	5	1508	31	19765	ENSRNOG00000013165(Bet1l),ENSRNOG00000003402(Stx6),ENSRNOG00000001867(Snap29),ENSRNOG00000003506(Gosr2),ENSRNOG00000019193(Stx1b),	0.0884419868600375	0.514776022247429
GO:0046688	response to copper ion	biological_process	5	1508	31	19765	ENSRNOG00000047314(Tk1),ENSRNOG00000009845(Acadm),ENSRNOG00000003869(Sod3),ENSRNOG00000054378(Aqp2),ENSRNOG00000018289(Park7),	0.0884419868600375	0.514776022247429
GO:0005834	heterotrimeric G-protein complex	cellular_component	5	1508	31	19765	ENSRNOG00000048980(Gng2),ENSRNOG00000025040(Gng10),ENSRNOG00000008082(Rgs6),ENSRNOG00000021984(Rgs7),ENSRNOG00000001235(Gna12),	0.0884419868600375	0.514776022247429
GO:1901031	regulation of response to reactive oxygen species	biological_process	5	1508	31	19765	ENSRNOG00000047356(Abl1),ENSRNOG00000000571(Psap),ENSRNOG00000018289(Park7),ENSRNOG00000042785(Sesn2),ENSRNOG00000008173(Sesn3),	0.0884419868600375	0.514776022247429
GO:0045923	positive regulation of fatty acid metabolic process	biological_process	5	1508	31	19765	ENSRNOG00000018436(Apoa5),ENSRNOG00000002823(Mapk9),ENSRNOG00000014522(Mlycd),ENSRNOG00000023509(Irs2),ENSRNOG00000012799(Prkaa1),	0.0884419868600375	0.514776022247429
GO:0005158	insulin receptor binding	molecular_function	5	1508	31	19765	ENSRNOG00000023509(Irs2),ENSRNOG00000022419(Dok7),ENSRNOG00000013922(Dok2),ENSRNOG00000020369(Igf2),ENSRNOG00000009495(Src),	0.0884419868600375	0.514776022247429
GO:0007269	neurotransmitter secretion	biological_process	19	1508	118	19765	ENSRNOG00000008237(Unc13b),ENSRNOG00000019959(Kcnc3),ENSRNOG00000019193(Stx1b),ENSRNOG00000026432(Syt7),ENSRNOG00000048782(Wnt7a),ENSRNOG00000020310(Grik5),ENSRNOG00000007031(Trim9),ENSRNOG00000021103(Nrxn2),ENSRNOG00000019163(Syt6),ENSRNOG00000017506(Cltb),ENSRNOG00000019484(Slc6a9),ENSRNOG00000059765(Asic1),ENSRNOG00000018839(Ntrk2),ENSRNOG00000011582(Rab3d),ENSRNOG00000026036(Pdyn),ENSRNOG0000…	0.00362949027540426	0.0751188652212659
GO:0010634	positive regulation of epithelial cell migration	biological_process	14	1508	87	19765	ENSRNOG00000011977(Sema5a),ENSRNOG00000015618(Wnt5a),ENSRNOG00000010716(Atoh8),ENSRNOG00000002418(Tgfb2),ENSRNOG00000056550(Epb41l4b),ENSRNOG00000013160(Sash1),ENSRNOG00000005854(Angpt1),ENSRNOG00000007374(Tac1),ENSRNOG00000048782(Wnt7a),ENSRNOG00000019253(Bcar1),ENSRNOG00000009495(Src),ENSRNOG00000015408(Vil1),ENSRNOG00000027037(Alox12),ENSRNOG00000003694(Prox1),	0.0110782865908735	0.158476518842238
GO:0008344	adult locomotory behavior	biological_process	14	1508	87	19765	ENSRNOG00000025612(Sez6l),ENSRNOG00000013589(Cxcl12),ENSRNOG00000018289(Park7),ENSRNOG00000028688(Ctns),ENSRNOG00000021087(Lgi4),ENSRNOG00000003972(Tshr),ENSRNOG00000027098(Sez6l2),ENSRNOG00000055371(Sptbn4),ENSRNOG00000005985(Kcnma1),ENSRNOG00000053122(Scn1a),ENSRNOG00000005391(Prex2),ENSRNOG00000011726(Grin1),ENSRNOG00000007486(Atg7),ENSRNOG00000013588(Glra1),	0.0110782865908735	0.158476518842238
GO:0060443	mammary gland morphogenesis	biological_process	9	1508	56	19765	ENSRNOG00000054420(Vdr),ENSRNOG00000059461(B4galt1),ENSRNOG00000016280(Btrc),ENSRNOG00000009495(Src),ENSRNOG00000015971(Slc12a2),ENSRNOG00000060544(Kdm5b),ENSRNOG00000001785(Etv5),ENSRNOG00000019354(Ptch1),ENSRNOG00000015618(Wnt5a),	0.0348800286380012	0.295682334271161
GO:0051782	negative regulation of cell division	biological_process	9	1508	56	19765	ENSRNOG00000013194(Rps6ka2),ENSRNOG00000003977(Dusp1),ENSRNOG00000019354(Ptch1),ENSRNOG00000031896(Stt3a),ENSRNOG00000007291(Terf1),ENSRNOG00000021201(Txnip),ENSRNOG00000025222(Pcid2),ENSRNOG00000024390(Osm),ENSRNOG00000003590(Tom1l2),	0.0348800286380012	0.295682334271161
GO:0051153	regulation of striated muscle cell differentiation	biological_process	13	1508	81	19765	ENSRNOG00000020417(Gsk3a),ENSRNOG00000009615(Mtor),ENSRNOG00000012478(Shox2),ENSRNOG00000014648(Efnb2),ENSRNOG00000015441(Il4r),ENSRNOG00000009066(Thra),ENSRNOG00000026053(Grem1),ENSRNOG00000003694(Prox1),ENSRNOG00000013589(Cxcl12),ENSRNOG00000003039(Wnt3a),ENSRNOG00000011306(Myod1),ENSRNOG00000022256(Cxcl10),ENSRNOG00000001189(Sik1),	0.0141532982619012	0.180263448566473
GO:0046621	negative regulation of organ growth	biological_process	4	1508	25	19765	ENSRNOG00000020417(Gsk3a),ENSRNOG00000013248(Wwc2),ENSRNOG00000002653(Kcnk2),ENSRNOG00000006717(Ankrd26),	0.115540805293944	0.607115831733609
GO:0018105	peptidyl-serine phosphorylation	biological_process	32	1508	200	19765	ENSRNOG00000009615(Mtor),ENSRNOG00000009495(Src),ENSRNOG00000027066(Stk32a),ENSRNOG00000014832(Mapkapk3),ENSRNOG00000007706(Prkaa2),ENSRNOG00000018839(Ntrk2),ENSRNOG00000037505(Ulk1),ENSRNOG00000015480(Prkcz),ENSRNOG00000036676(Csnk1d),ENSRNOG00000030404(Arrb1),ENSRNOG00000015618(Wnt5a),ENSRNOG00000055371(Sptbn4),ENSRNOG00000017155(Nck2),ENSRNOG00000014916(Lats1),ENSRNOG00000012799(Prkaa1),ENSRNO…	0.000242353285915969	0.0109650771569655
GO:0060412	ventricular septum morphogenesis	biological_process	4	1508	25	19765	ENSRNOG00000024207(Fgfrl1),ENSRNOG00000003694(Prox1),ENSRNOG00000015618(Wnt5a),ENSRNOG00000038140(Whsc1),	0.115540805293944	0.607115831733609
GO:0010171	body morphogenesis	biological_process	8	1508	50	19765	ENSRNOG00000017773(Crispld1),ENSRNOG00000011789(Cdon),ENSRNOG00000018059(Ihh),ENSRNOG00000025174(Kat6a),ENSRNOG00000003845(Wnt3),ENSRNOG00000053084(Fuz),ENSRNOG00000019400(Dag1),ENSRNOG00000002418(Tgfb2),	0.045011863413488	0.341073340880003
GO:0008066	glutamate receptor activity	molecular_function	4	1508	25	19765	ENSRNOG00000011726(Grin1),ENSRNOG00000014290(Grm1),ENSRNOG00000055499(Grid1),ENSRNOG00000020310(Grik5),	0.115540805293944	0.607115831733609
GO:0001786	phosphatidylserine binding	molecular_function	4	1508	25	19765	ENSRNOG00000015334(Fcho2),ENSRNOG00000002339(Mark1),ENSRNOG00000020716(Axl),ENSRNOG00000011435(Osbpl10),	0.115540805293944	0.607115831733609
GO:0061631	ubiquitin conjugating enzyme activity	molecular_function	4	1508	25	19765	ENSRNOG00000019749(Ube2j2),ENSRNOG00000001222(Ube2g2),ENSRNOG00000034075(Ube2ql1),ENSRNOG00000039985(Ube2a),	0.115540805293944	0.607115831733609
GO:1904427	positive regulation of calcium ion transmembrane transport	biological_process	8	1508	50	19765	ENSRNOG00000003305(Cxcr3),ENSRNOG00000054902(Trpc1),ENSRNOG00000020425(Stim1),ENSRNOG00000017054(Kcne3),ENSRNOG00000002934(Atp1b1),ENSRNOG00000011073(Htt),ENSRNOG00000012442(Cemip),ENSRNOG00000022256(Cxcl10),	0.045011863413488	0.341073340880003
GO:0045746	negative regulation of Notch signaling pathway	biological_process	4	1508	25	19765	ENSRNOG00000001520(Dlx1),ENSRNOG00000007732(Slc35c1),ENSRNOG00000014234(Hif1an),ENSRNOG00000009354(LOC100912697),	0.115540805293944	0.607115831733609
GO:0072091	regulation of stem cell proliferation	biological_process	16	1508	100	19765	ENSRNOG00000020669(Ovol1),ENSRNOG00000057031(Six3),ENSRNOG00000023509(Irs2),ENSRNOG00000046211(Fbxw4),ENSRNOG00000048315(Eif2ak2),ENSRNOG00000054508(Foxp2),ENSRNOG00000015618(Wnt5a),ENSRNOG00000016326(Cx3cl1),ENSRNOG00000007467(Ace),ENSRNOG00000016313(Ctnnbip1),ENSRNOG00000018059(Ihh),ENSRNOG00000012478(Shox2),ENSRNOG00000011305(Sox10),ENSRNOG00000007948(Nf2),ENSRNOG00000006393(Sirt6),ENSRNOG0000…	0.00745972694698243	0.120689386905233
GO:0003785	actin monomer binding	molecular_function	4	1508	25	19765	ENSRNOG00000028856(Pknox2),ENSRNOG00000004281(Cobl),ENSRNOG00000059801(Lima1),ENSRNOG00000009001(Mtss1),	0.115540805293944	0.607115831733609
GO:0016814	hydrolase activity, acting on carbon-nitrogen (but not peptide) bonds, in cyclic amidines	molecular_function	4	1508	25	19765	ENSRNOG00000015677(LOC100909857),ENSRNOG00000019240(Ampd2),ENSRNOG00000013215(Dctd),ENSRNOG00000001227(Adarb1),	0.115540805293944	0.607115831733609
GO:0050892	intestinal absorption	biological_process	4	1508	25	19765	ENSRNOG00000004414(F11r),ENSRNOG00000005420(Abcg8),ENSRNOG00000015408(Vil1),ENSRNOG00000054420(Vdr),	0.115540805293944	0.607115831733609
GO:0070888	E-box binding	molecular_function	4	1508	25	19765	ENSRNOG00000020434(Ascl2),ENSRNOG00000007400(Srebf2),ENSRNOG00000010716(Atoh8),ENSRNOG00000002175(Clock),	0.115540805293944	0.607115831733609
GO:0042982	amyloid precursor protein metabolic process	biological_process	4	1508	25	19765	ENSRNOG00000026466(Lrrtm3),ENSRNOG00000001158(Abcg1),ENSRNOG00000006787(Dhcr24),ENSRNOG00000013076(Csnk1e),	0.115540805293944	0.607115831733609
GO:0001726	ruffle	cellular_component	19	1508	119	19765	ENSRNOG00000016610(Arhgap1),ENSRNOG00000009570(Pdxp),ENSRNOG00000011852(Myo6),ENSRNOG00000004281(Cobl),ENSRNOG00000012002(Iqgap1),ENSRNOG00000018184(Tpm1),ENSRNOG00000047356(Abl1),ENSRNOG00000019253(Bcar1),ENSRNOG00000009495(Src),ENSRNOG00000015408(Vil1),ENSRNOG00000007764(Frmd4b),ENSRNOG00000011987(Cd2ap),ENSRNOG00000001143(Cit),ENSRNOG00000007948(Nf2),ENSRNOG00000001195(Trpv4),ENSRNOG0000005051…	0.00396157072352458	0.080704040236828
GO:0048754	branching morphogenesis of an epithelial tube	biological_process	26	1508	163	19765	ENSRNOG00000060544(Kdm5b),ENSRNOG00000006046(Gdf7),ENSRNOG00000019400(Dag1),ENSRNOG00000019354(Ptch1),ENSRNOG00000025209(Plxnd1),ENSRNOG00000009495(Src),ENSRNOG00000016313(Ctnnbip1),ENSRNOG00000013589(Cxcl12),ENSRNOG00000054420(Vdr),ENSRNOG00000005650(Pgf),ENSRNOG00000037687(Rspo2),ENSRNOG00000001149(Pxn),ENSRNOG00000001785(Etv5),ENSRNOG00000011977(Sema5a),ENSRNOG00000015618(Wnt5a),ENSRNOG0000001…	0.000899301412678982	0.0277712841010629
GO:0036503	ERAD pathway	biological_process	11	1508	69	19765	ENSRNOG00000000438(Rnf5),ENSRNOG00000001222(Ube2g2),ENSRNOG00000017329(LOC688176),ENSRNOG00000036698(Nploc4),ENSRNOG00000020950(Syvn1),ENSRNOG00000017607(Faf2),ENSRNOG00000012559(Man1b1),ENSRNOG00000019749(Ube2j2),ENSRNOG00000015109(Ubxn8),ENSRNOG00000005551(Derl1),ENSRNOG00000001293(Get4),	0.0232272007156529	0.237210073450408
GO:0001738	morphogenesis of a polarized epithelium	biological_process	7	1508	44	19765	ENSRNOG00000053232(Ror2),ENSRNOG00000007110(Ankrd6),ENSRNOG00000003807(Wnt9b),ENSRNOG00000053084(Fuz),ENSRNOG00000015618(Wnt5a),ENSRNOG00000001708(Dvl3),ENSRNOG00000011829(Rpgrip1l),	0.0582802848928775	0.398889337762861
GO:0048641	regulation of skeletal muscle tissue development	biological_process	7	1508	44	19765	ENSRNOG00000012478(Shox2),ENSRNOG00000012799(Prkaa1),ENSRNOG00000046912(Nr1d2),ENSRNOG00000011789(Cdon),ENSRNOG00000003039(Wnt3a),ENSRNOG00000049437(Gpc1),ENSRNOG00000059984(Dll1),	0.0582802848928775	0.398889337762861
GO:0043507	positive regulation of JUN kinase activity	biological_process	7	1508	44	19765	ENSRNOG00000016010(Mul1),ENSRNOG00000013160(Sash1),ENSRNOG00000030017(Ercc6),ENSRNOG00000001708(Dvl3),ENSRNOG00000005724(Map3k7),ENSRNOG00000014987(Mdfi),ENSRNOG00000015618(Wnt5a),	0.0582802848928775	0.398889337762861
GO:0035019	somatic stem cell population maintenance	biological_process	7	1508	44	19765	ENSRNOG00000003205(Ldb2),ENSRNOG00000048782(Wnt7a),ENSRNOG00000020434(Ascl2),ENSRNOG00000017516(Bcl9),ENSRNOG00000025174(Kat6a),ENSRNOG00000032759(Cdx2),ENSRNOG00000003807(Wnt9b),	0.0582802848928775	0.398889337762861
GO:0031234	extrinsic component of cytoplasmic side of plasma membrane	cellular_component	14	1508	88	19765	ENSRNOG00000008082(Rgs6),ENSRNOG00000025925(Txk),ENSRNOG00000025040(Gng10),ENSRNOG00000009495(Src),ENSRNOG00000022704(Esyt3),ENSRNOG00000016671(Dtna),ENSRNOG00000001065(Cyth3),ENSRNOG00000048980(Gng2),ENSRNOG00000001235(Gna12),ENSRNOG00000010971(Snx18),ENSRNOG00000012002(Iqgap1),ENSRNOG00000021984(Rgs7),ENSRNOG00000000543(Frk),ENSRNOG00000047356(Abl1),	0.0121346747070848	0.167136351452272
GO:0008509	anion transmembrane transporter activity	molecular_function	38	1508	239	19765	ENSRNOG00000003134(Slc4a4),ENSRNOG00000055583(Ttyh3),ENSRNOG00000029682(Clic1),ENSRNOG00000013588(Glra1),ENSRNOG00000020650(Slc17a7),ENSRNOG00000019118(Slc13a3),ENSRNOG00000018822(Slc5a5),ENSRNOG00000005491(Best3),ENSRNOG00000037871(Sfxn5),ENSRNOG00000032745(Slc17a3),ENSRNOG00000006375(Vdac1),ENSRNOG00000015262(Slc34a1),ENSRNOG00000005291(Slc38a1),ENSRNOG00000020345(Slc25a42),ENSRNOG00000050090(S…	7.78575054574388e-05	0.00473349302710772
GO:0001756	somitogenesis	biological_process	10	1508	63	19765	ENSRNOG00000008620(Smad3),ENSRNOG00000053232(Ror2),ENSRNOG00000009354(LOC100912697),ENSRNOG00000059984(Dll1),ENSRNOG00000006526(Sema3c),ENSRNOG00000032759(Cdx2),ENSRNOG00000003039(Wnt3a),ENSRNOG00000010104(Pofut1),ENSRNOG00000004281(Cobl),ENSRNOG00000015618(Wnt5a),	0.0298526263755435	0.274601818504113
GO:0035567	non-canonical Wnt signaling pathway	biological_process	6	1508	38	19765	ENSRNOG00000003807(Wnt9b),ENSRNOG00000007110(Ankrd6),ENSRNOG00000053232(Ror2),ENSRNOG00000001708(Dvl3),ENSRNOG00000015618(Wnt5a),ENSRNOG00000048782(Wnt7a),	0.0757608324770585	0.467913332013071
GO:0017158	regulation of calcium ion-dependent exocytosis	biological_process	9	1508	57	19765	ENSRNOG00000020279(Syt11),ENSRNOG00000059461(B4galt1),ENSRNOG00000019163(Syt6),ENSRNOG00000020392(Stxbp3),ENSRNOG00000013588(Glra1),ENSRNOG00000026432(Syt7),ENSRNOG00000019193(Stx1b),ENSRNOG00000020310(Grik5),ENSRNOG00000007031(Trim9),	0.0384692814742712	0.31512415624503
GO:0022612	gland morphogenesis	biological_process	21	1508	133	19765	ENSRNOG00000054420(Vdr),ENSRNOG00000016021(Lims2),ENSRNOG00000003694(Prox1),ENSRNOG00000019400(Dag1),ENSRNOG00000060544(Kdm5b),ENSRNOG00000006046(Gdf7),ENSRNOG00000019354(Ptch1),ENSRNOG00000009495(Src),ENSRNOG00000025209(Plxnd1),ENSRNOG00000017003(Plxna1),ENSRNOG00000009037(Sulf1),ENSRNOG00000006526(Sema3c),ENSRNOG00000001785(Etv5),ENSRNOG00000002418(Tgfb2),ENSRNOG00000015618(Wnt5a),ENSRNOG000000…	0.00292000422466653	0.0643724444089375
GO:0006635	fatty acid beta-oxidation	biological_process	9	1508	57	19765	ENSRNOG00000000658(Acacb),ENSRNOG00000042785(Sesn2),ENSRNOG00000009845(Acadm),ENSRNOG00000023509(Irs2),ENSRNOG00000001770(Ehhadh),ENSRNOG00000009615(Mtor),ENSRNOG00000008843(Eci1),ENSRNOG00000000503(Ppard),ENSRNOG00000014522(Mlycd),	0.0384692814742712	0.31512415624503
GO:0043666	regulation of phosphoprotein phosphatase activity	biological_process	9	1508	57	19765	ENSRNOG00000015540(Ppp6r3),ENSRNOG00000011282(Ppp2r1a),ENSRNOG00000010922(Ppp2r1b),ENSRNOG00000011073(Htt),ENSRNOG00000017227(Ppme1),ENSRNOG00000018851(Ppp2r2b),ENSRNOG00000016940(Ppp2r2d),ENSRNOG00000005045(Ppp2r5e),ENSRNOG00000048617(Ensa),	0.0384692814742712	0.31512415624503
GO:0048247	lymphocyte chemotaxis	biological_process	6	1508	38	19765	ENSRNOG00000007574(Padi2),ENSRNOG00000015618(Wnt5a),ENSRNOG00000022256(Cxcl10),ENSRNOG00000030021(Ccl6),ENSRNOG00000003305(Cxcr3),ENSRNOG00000016326(Cx3cl1),	0.0757608324770585	0.467913332013071
GO:0016706	oxidoreductase activity, acting on paired donors, with incorporation or reduction of molecular oxygen, 2-oxoglutarate as one donor, and incorporation of one atom each of oxygen into both donors	molecular_function	6	1508	38	19765	ENSRNOG00000011728(Fto),ENSRNOG00000060544(Kdm5b),ENSRNOG00000033663(P4ha2),ENSRNOG00000028341(Alkbh5),ENSRNOG00000059519(Bbox1),ENSRNOG00000014234(Hif1an),	0.0757608324770585	0.467913332013071
GO:0014032	neural crest cell development	biological_process	11	1508	70	19765	ENSRNOG00000011977(Sema5a),ENSRNOG00000031232(Nrp2),ENSRNOG00000046922(Phactr4),ENSRNOG00000010711(Dicer1),ENSRNOG00000014751(Ret),ENSRNOG00000006526(Sema3c),ENSRNOG00000053583(Mapk3),ENSRNOG00000011305(Sox10),ENSRNOG00000017704(Sema3f),ENSRNOG00000004812(Sema6d),ENSRNOG00000006784(Sema4f),	0.0254987318906231	0.252136126522019
GO:0016614	oxidoreductase activity, acting on CH-OH group of donors	molecular_function	19	1508	121	19765	ENSRNOG00000033923(Aox2),ENSRNOG00000017523(H6pd),ENSRNOG00000015020(Idh1),ENSRNOG00000051819(Sdr42e1),ENSRNOG00000058568(Dhrs9),ENSRNOG00000006787(Dhcr24),ENSRNOG00000019080(Hsd3b7),ENSRNOG00000007081(Xdh),ENSRNOG00000001770(Ehhadh),ENSRNOG00000003065(Glyr1),ENSRNOG00000026455(Gpd1l),ENSRNOG00000057626(Kif1b),ENSRNOG00000008103(Mdh1),ENSRNOG00000045636(Fasn),ENSRNOG00000033824(Gpd2),ENSRNOG00000…	0.00470316133209643	0.0908188622490681
GO:0010830	regulation of myotube differentiation	biological_process	8	1508	51	19765	ENSRNOG00000012478(Shox2),ENSRNOG00000009615(Mtor),ENSRNOG00000009066(Thra),ENSRNOG00000015441(Il4r),ENSRNOG00000022256(Cxcl10),ENSRNOG00000001189(Sik1),ENSRNOG00000011306(Myod1),ENSRNOG00000013589(Cxcl12),	0.0497272080865837	0.361660872270836
GO:0060395	SMAD protein signal transduction	biological_process	8	1508	51	19765	ENSRNOG00000053232(Ror2),ENSRNOG00000007610(Gdf11),ENSRNOG00000008620(Smad3),ENSRNOG00000007700(Inhbc),ENSRNOG00000002418(Tgfb2),ENSRNOG00000006046(Gdf7),ENSRNOG00000010716(Atoh8),ENSRNOG00000030155(Bmp8a),	0.0497272080865837	0.361660872270836
GO:2001238	positive regulation of extrinsic apoptotic signaling pathway	biological_process	8	1508	51	19765	ENSRNOG00000021243(Siglec1),ENSRNOG00000006019(G0s2),ENSRNOG00000003745(Atf3),ENSRNOG00000010922(Ppp2r1b),ENSRNOG00000011282(Ppp2r1a),ENSRNOG00000017787(Ripk1),ENSRNOG00000002418(Tgfb2),ENSRNOG00000047035(Fadd),	0.0497272080865837	0.361660872270836
GO:0031256	leading edge membrane	cellular_component	16	1508	102	19765	ENSRNOG00000033791(Apc2),ENSRNOG00000036816(Wls),ENSRNOG00000018184(Tpm1),ENSRNOG00000009570(Pdxp),ENSRNOG00000005457(Lamp5),ENSRNOG00000011852(Myo6),ENSRNOG00000003841(Kcnh1),ENSRNOG00000004077(Kcnc2),ENSRNOG00000011726(Grin1),ENSRNOG00000001195(Trpv4),ENSRNOG00000050519(Rhoa),ENSRNOG00000009756(Pacsin2),ENSRNOG00000009495(Src),ENSRNOG00000000774(Gabbr1),ENSRNOG00000019959(Kcnc3),ENSRNOG00000009…	0.00889345550606841	0.136237934543749
GO:0010769	regulation of cell morphogenesis involved in differentiation	biological_process	47	1508	300	19765	ENSRNOG00000006526(Sema3c),ENSRNOG00000003807(Wnt9b),ENSRNOG00000010244(Sarm1),ENSRNOG00000010176(Map2k1),ENSRNOG00000018047(Gorasp1),ENSRNOG00000004139(Ndel1),ENSRNOG00000017704(Sema3f),ENSRNOG00000006784(Sema4f),ENSRNOG00000007036(Tgfbr1),ENSRNOG00000001126(Fbxw8),ENSRNOG00000010260(Dixdc1),ENSRNOG00000007766(Pqbp1),ENSRNOG00000026053(Grem1),ENSRNOG00000002823(Mapk9),ENSRNOG00000004141(Vasn),EN…	1.74053378972526e-05	0.0013963746341899
GO:0004180	carboxypeptidase activity	molecular_function	5	1508	32	19765	ENSRNOG00000010463(Cpa4),ENSRNOG00000007467(Ace),ENSRNOG00000021220(Cpxm1),ENSRNOG00000015591(Cndp2),ENSRNOG00000034134(Cpm),	0.0989622838226263	0.551665109389454
GO:0015301	anion:anion antiporter activity	molecular_function	5	1508	32	19765	ENSRNOG00000010210(Slc7a11),ENSRNOG00000058692(Slc26a4),ENSRNOG00000020450(Slc26a6),ENSRNOG00000010378(Slc4a5),ENSRNOG00000003134(Slc4a4),	0.0989622838226263	0.551665109389454
GO:0031985	Golgi cisterna	cellular_component	10	1508	64	19765	ENSRNOG00000059461(B4galt1),ENSRNOG00000055853(Gorasp2),ENSRNOG00000000257(Smpd3),ENSRNOG00000011352(Furin),ENSRNOG00000008761(Ncs1),ENSRNOG00000019979(B3galt6),ENSRNOG00000053075(B4galnt4),ENSRNOG00000001143(Cit),ENSRNOG00000031814(Sort1),ENSRNOG00000047620(Golph3l),	0.032804217334593	0.290754463892714
GO:0001937	negative regulation of endothelial cell proliferation	biological_process	5	1508	32	19765	ENSRNOG00000007081(Xdh),ENSRNOG00000009037(Sulf1),ENSRNOG00000003305(Cxcr3),ENSRNOG00000006399(Synj2bp),ENSRNOG00000010716(Atoh8),	0.0989622838226263	0.551665109389454
GO:0006111	regulation of gluconeogenesis	biological_process	5	1508	32	19765	ENSRNOG00000042785(Sesn2),ENSRNOG00000001189(Sik1),ENSRNOG00000012799(Prkaa1),ENSRNOG00000009845(Acadm),ENSRNOG00000016573(Dgat2),	0.0989622838226263	0.551665109389454
GO:0051213	dioxygenase activity	molecular_function	10	1508	64	19765	ENSRNOG00000059519(Bbox1),ENSRNOG00000028341(Alkbh5),ENSRNOG00000061004(Asphd2),ENSRNOG00000008950(Adi1),ENSRNOG00000011728(Fto),ENSRNOG00000060544(Kdm5b),ENSRNOG00000014234(Hif1an),ENSRNOG00000033663(P4ha2),ENSRNOG00000027037(Alox12),ENSRNOG00000036668(Ogfod3),	0.032804217334593	0.290754463892714
GO:0006695	cholesterol biosynthetic process	biological_process	5	1508	32	19765	ENSRNOG00000057814(Nsdhl),ENSRNOG00000056728(G6pdx),ENSRNOG00000001158(Abcg1),ENSRNOG00000006787(Dhcr24),ENSRNOG00000012799(Prkaa1),	0.0989622838226263	0.551665109389454
GO:0048013	ephrin receptor signaling pathway	biological_process	5	1508	32	19765	ENSRNOG00000061270(Git1),ENSRNOG00000017155(Nck2),ENSRNOG00000014648(Efnb2),ENSRNOG00000045952(Ephb4),ENSRNOG00000016203(Efna2),	0.0989622838226263	0.551665109389454
GO:0001709	cell fate determination	biological_process	5	1508	32	19765	ENSRNOG00000018147(Nkx6-3),ENSRNOG00000011306(Myod1),ENSRNOG00000003694(Prox1),ENSRNOG00000019354(Ptch1),ENSRNOG00000003745(Atf3),	0.0989622838226263	0.551665109389454
GO:0017156	calcium ion regulated exocytosis	biological_process	15	1508	96	19765	ENSRNOG00000013588(Glra1),ENSRNOG00000020279(Syt11),ENSRNOG00000018009(Rab8b),ENSRNOG00000009967(Otof),ENSRNOG00000001867(Snap29),ENSRNOG00000007031(Trim9),ENSRNOG00000020310(Grik5),ENSRNOG00000026432(Syt7),ENSRNOG00000019193(Stx1b),ENSRNOG00000008237(Unc13b),ENSRNOG00000011582(Rab3d),ENSRNOG00000020392(Stxbp3),ENSRNOG00000059461(B4galt1),ENSRNOG00000004742(Chp1),ENSRNOG00000019163(Syt6),	0.0113433259684576	0.161083508552075
GO:0097202	activation of cysteine-type endopeptidase activity	biological_process	10	1508	64	19765	ENSRNOG00000016010(Mul1),ENSRNOG00000007081(Xdh),ENSRNOG00000002823(Mapk9),ENSRNOG00000008620(Smad3),ENSRNOG00000014751(Ret),ENSRNOG00000006069(Eif2ak3),ENSRNOG00000007352(Casp14),ENSRNOG00000047035(Fadd),ENSRNOG00000007637(Acer2),ENSRNOG00000019675(Pycard),	0.032804217334593	0.290754463892714
GO:0001078	transcriptional repressor activity, RNA polymerase II core promoter proximal region sequence-specific binding	molecular_function	15	1508	96	19765	ENSRNOG00000014152(Kcnip3),ENSRNOG00000017720(Mxd1),ENSRNOG00000005330(Crebbp),ENSRNOG00000002042(Gfi1),ENSRNOG00000003694(Prox1),ENSRNOG00000014132(Mypop),ENSRNOG00000003745(Atf3),ENSRNOG00000020482(Nfatc4),ENSRNOG00000020434(Ascl2),ENSRNOG00000054508(Foxp2),ENSRNOG00000009015(Nfx1),ENSRNOG00000011544(Zfp219),ENSRNOG00000020669(Ovol1),ENSRNOG00000016595(Hhex),ENSRNOG00000007400(Srebf2),	0.0113433259684576	0.161083508552075
GO:0051216	cartilage development	biological_process	26	1508	167	19765	ENSRNOG00000009037(Sulf1),ENSRNOG00000010890(Bmp1),ENSRNOG00000004205(Pkdcc),ENSRNOG00000053232(Ror2),ENSRNOG00000053583(Mapk3),ENSRNOG00000015618(Wnt5a),ENSRNOG00000019832(Bbs1),ENSRNOG00000008168(Wnt5b),ENSRNOG00000002418(Tgfb2),ENSRNOG00000010711(Dicer1),ENSRNOG00000006069(Eif2ak3),ENSRNOG00000046211(Fbxw4),ENSRNOG00000001011(Fam101a),ENSRNOG00000028108(Cytl1),ENSRNOG00000016831(Serpinh1),ENSR…	0.00124895126753227	0.0350878655737766
GO:0032813	tumor necrosis factor receptor superfamily binding	molecular_function	7	1508	45	19765	ENSRNOG00000012473(Cflar),ENSRNOG00000000838(Lta),ENSRNOG00000028640(Siva1),ENSRNOG00000004639(Traf6),ENSRNOG00000047035(Fadd),ENSRNOG00000032208(Eda),ENSRNOG00000017787(Ripk1),	0.064518787172897	0.426580460305424
GO:0004402	histone acetyltransferase activity	molecular_function	7	1508	45	19765	ENSRNOG00000002175(Clock),ENSRNOG00000016773(Sap130),ENSRNOG00000015417(Kansl3),ENSRNOG00000005330(Crebbp),ENSRNOG00000061012(Kat5),ENSRNOG00000025174(Kat6a),ENSRNOG00000004068(Ncoa1),	0.064518787172897	0.426580460305424
GO:0002067	glandular epithelial cell differentiation	biological_process	7	1508	45	19765	ENSRNOG00000017871(Sidt2),ENSRNOG00000027949(Rfx6),ENSRNOG00000002175(Clock),ENSRNOG00000015618(Wnt5a),ENSRNOG00000003694(Prox1),ENSRNOG00000059984(Dll1),ENSRNOG00000018147(Nkx6-3),	0.064518787172897	0.426580460305424
GO:0097191	extrinsic apoptotic signaling pathway	biological_process	30	1508	193	19765	ENSRNOG00000018289(Park7),ENSRNOG00000029028(Mknk2),ENSRNOG00000016326(Cx3cl1),ENSRNOG00000028640(Siva1),ENSRNOG00000020417(Gsk3a),ENSRNOG00000008620(Smad3),ENSRNOG00000007352(Casp14),ENSRNOG00000017787(Ripk1),ENSRNOG00000000567(Unc5b),ENSRNOG00000001414(Serpine1),ENSRNOG00000021243(Siglec1),ENSRNOG00000009468(Il12a),ENSRNOG00000016575(Tnfrsf1b),ENSRNOG00000011282(Ppp2r1a),ENSRNOG00000011073(Htt)…	0.000576991108015301	0.020409749102614
GO:0004714	transmembrane receptor protein tyrosine kinase activity	molecular_function	9	1508	58	19765	ENSRNOG00000053232(Ror2),ENSRNOG00000029449(Ror1),ENSRNOG00000024207(Fgfrl1),ENSRNOG00000000406(Ros1),ENSRNOG00000018839(Ntrk2),ENSRNOG00000045952(Ephb4),ENSRNOG00000020716(Axl),ENSRNOG00000014751(Ret),ENSRNOG00000031232(Nrp2),	0.0423215711783145	0.326732606061154
GO:0006892	post-Golgi vesicle-mediated transport	biological_process	9	1508	58	19765	ENSRNOG00000002875(Klhl20),ENSRNOG00000003506(Gosr2),ENSRNOG00000053288(Ank3),ENSRNOG00000011391(Rbsn),ENSRNOG00000014617(Tgoln2),ENSRNOG00000016212(Ankfy1),ENSRNOG00000029910(Golga4),ENSRNOG00000031814(Sort1),ENSRNOG00000004205(Pkdcc),	0.0423215711783145	0.326732606061154
GO:0016079	synaptic vesicle exocytosis	biological_process	11	1508	71	19765	ENSRNOG00000026432(Syt7),ENSRNOG00000019193(Stx1b),ENSRNOG00000020310(Grik5),ENSRNOG00000007031(Trim9),ENSRNOG00000008237(Unc13b),ENSRNOG00000011582(Rab3d),ENSRNOG00000019163(Syt6),ENSRNOG00000009967(Otof),ENSRNOG00000018009(Rab8b),ENSRNOG00000020279(Syt11),ENSRNOG00000001867(Snap29),	0.0279362187540271	0.2657697485866
GO:0046323	glucose import	biological_process	11	1508	71	19765	ENSRNOG00000015480(Prkcz),ENSRNOG00000029735(Pid1),ENSRNOG00000006393(Sirt6),ENSRNOG00000009652(Prkci),ENSRNOG00000020417(Gsk3a),ENSRNOG00000015741(Slc2a13),ENSRNOG00000023509(Irs2),ENSRNOG00000012799(Prkaa1),ENSRNOG00000042785(Sesn2),ENSRNOG00000031814(Sort1),ENSRNOG00000008376(Slc2a3),	0.0279362187540271	0.2657697485866
GO:0030695	GTPase regulator activity	molecular_function	27	1508	175	19765	ENSRNOG00000020904(Cdc42ep2),ENSRNOG00000014429(Arfgap2),ENSRNOG00000036688(Arhgdia),ENSRNOG00000001374(Rasal1),ENSRNOG00000003088(Arhgap31),ENSRNOG00000046472(Arfgap3),ENSRNOG00000054033(Adap1),ENSRNOG00000013825(Rap1gap),ENSRNOG00000001034(Evi5l),ENSRNOG00000006946(Arhgap9),ENSRNOG00000002039(Evi5),ENSRNOG00000026821(Arhgap42),ENSRNOG00000011909(Rasa2),ENSRNOG00000008517(Cdc42ep1),ENSRNOG000000…	0.00115945432732583	0.0330508189569584
GO:0051496	positive regulation of stress fiber assembly	biological_process	6	1508	39	19765	ENSRNOG00000018184(Tpm1),ENSRNOG00000008620(Smad3),ENSRNOG00000019057(Prkcq),ENSRNOG00000007948(Nf2),ENSRNOG00000009615(Mtor),ENSRNOG00000007374(Tac1),	0.0840897307625213	0.500678106192763
GO:2000648	positive regulation of stem cell proliferation	biological_process	10	1508	65	19765	ENSRNOG00000023509(Irs2),ENSRNOG00000046211(Fbxw4),ENSRNOG00000015618(Wnt5a),ENSRNOG00000054508(Foxp2),ENSRNOG00000016326(Cx3cl1),ENSRNOG00000018059(Ihh),ENSRNOG00000011305(Sox10),ENSRNOG00000012478(Shox2),ENSRNOG00000006393(Sirt6),ENSRNOG00000022372(Kdm1a),	0.0359684773014825	0.302929318571577
GO:0008287	protein serine/threonine phosphatase complex	cellular_component	6	1508	39	19765	ENSRNOG00000007104(Itpr1),ENSRNOG00000028493(Ppp1r15b),ENSRNOG00000018851(Ppp2r2b),ENSRNOG00000017352(Ctdnep1),ENSRNOG00000016940(Ppp2r2d),ENSRNOG00000005045(Ppp2r5e),	0.0840897307625213	0.500678106192763
GO:0017147	Wnt-protein binding	molecular_function	4	1508	26	19765	ENSRNOG00000053232(Ror2),ENSRNOG00000029449(Ror1),ENSRNOG00000036816(Wls),ENSRNOG00000043304(Apcdd1),	0.130044974328648	0.659719680720692
GO:0042752	regulation of circadian rhythm	biological_process	14	1508	91	19765	ENSRNOG00000022084(Sox14),ENSRNOG00000036676(Csnk1d),ENSRNOG00000007706(Prkaa2),ENSRNOG00000003694(Prox1),ENSRNOG00000002823(Mapk9),ENSRNOG00000010799(Ccrn4l),ENSRNOG00000004395(Fbxw11),ENSRNOG00000012799(Prkaa1),ENSRNOG00000001189(Sik1),ENSRNOG00000046912(Nr1d2),ENSRNOG00000013076(Csnk1e),ENSRNOG00000020254(Per2),ENSRNOG00000002175(Clock),ENSRNOG00000016280(Btrc),	0.0157975316912204	0.190895018045151
GO:0045309	protein phosphorylated amino acid binding	molecular_function	4	1508	26	19765	ENSRNOG00000011425(Ptpn3),ENSRNOG00000030404(Arrb1),ENSRNOG00000053583(Mapk3),ENSRNOG00000016280(Btrc),	0.130044974328648	0.659719680720692
GO:0003382	epithelial cell morphogenesis	biological_process	8	1508	52	19765	ENSRNOG00000005776(Bcl11b),ENSRNOG00000026053(Grem1),ENSRNOG00000007000(Grhl2),ENSRNOG00000005903(St14),ENSRNOG00000003807(Wnt9b),ENSRNOG00000007329(Frmd6),ENSRNOG00000018059(Ihh),ENSRNOG00000001229(Col18a1),	0.0547823043333816	0.384414691003044
GO:0045662	negative regulation of myoblast differentiation	biological_process	4	1508	26	19765	ENSRNOG00000000503(Ppard),ENSRNOG00000022256(Cxcl10),ENSRNOG00000002487(Mbnl3),ENSRNOG00000059984(Dll1),	0.130044974328648	0.659719680720692
GO:1903053	regulation of extracellular matrix organization	biological_process	4	1508	26	19765	ENSRNOG00000008620(Smad3),ENSRNOG00000002418(Tgfb2),ENSRNOG00000019400(Dag1),ENSRNOG00000047356(Abl1),	0.130044974328648	0.659719680720692
GO:0002230	positive regulation of defense response to virus by host	biological_process	14	1508	91	19765	ENSRNOG00000012213(Nthl1),ENSRNOG00000002934(Atp1b1),ENSRNOG00000009001(Mtss1),ENSRNOG00000022636(Alpk1),ENSRNOG00000007732(Slc35c1),ENSRNOG00000019675(Pycard),ENSRNOG00000028341(Alkbh5),ENSRNOG00000053122(Scn1a),ENSRNOG00000000999(Smurf1),ENSRNOG00000012422(Tnik),ENSRNOG00000008103(Mdh1),ENSRNOG00000020384(Fam13b),ENSRNOG00000002215(Mylk),ENSRNOG00000016163(Slc1a3),	0.0157975316912204	0.190895018045151
GO:0000186	activation of MAPKK activity	biological_process	6	1508	39	19765	ENSRNOG00000048315(Eif2ak2),ENSRNOG00000030017(Ercc6),ENSRNOG00000005724(Map3k7),ENSRNOG00000012422(Tnik),ENSRNOG00000025423(Map3k13),ENSRNOG00000014290(Grm1),	0.0840897307625213	0.500678106192763
GO:0021988	olfactory lobe development	biological_process	6	1508	39	19765	ENSRNOG00000026116(Sall3),ENSRNOG00000016203(Efna2),ENSRNOG00000011829(Rpgrip1l),ENSRNOG00000015618(Wnt5a),ENSRNOG00000011073(Htt),ENSRNOG00000010711(Dicer1),	0.0840897307625213	0.500678106192763
GO:0006406	mRNA export from nucleus	biological_process	6	1508	39	19765	ENSRNOG00000018033(Ddx19a),ENSRNOG00000007701(Thoc7),ENSRNOG00000028341(Alkbh5),ENSRNOG00000003497(Thoc6),ENSRNOG00000020915(Setd2),ENSRNOG00000016595(Hhex),	0.0840897307625213	0.500678106192763
GO:1902041	regulation of extrinsic apoptotic signaling pathway via death domain receptors	biological_process	6	1508	39	19765	ENSRNOG00000003745(Atf3),ENSRNOG00000001331(Rnf34),ENSRNOG00000047035(Fadd),ENSRNOG00000001414(Serpine1),ENSRNOG00000012473(Cflar),ENSRNOG00000018289(Park7),	0.0840897307625213	0.500678106192763
GO:2001239	regulation of extrinsic apoptotic signaling pathway in absence of ligand	biological_process	6	1508	39	19765	ENSRNOG00000002418(Tgfb2),ENSRNOG00000000567(Unc5b),ENSRNOG00000017787(Ripk1),ENSRNOG00000011282(Ppp2r1a),ENSRNOG00000010922(Ppp2r1b),ENSRNOG00000016326(Cx3cl1),	0.0840897307625213	0.500678106192763
GO:1902745	positive regulation of lamellipodium organization	biological_process	4	1508	26	19765	ENSRNOG00000012934(Arhgef7),ENSRNOG00000009495(Src),ENSRNOG00000015408(Vil1),ENSRNOG00000009615(Mtor),	0.130044974328648	0.659719680720692
GO:0030834	regulation of actin filament depolymerization	biological_process	6	1508	39	19765	ENSRNOG00000015408(Vil1),ENSRNOG00000009570(Pdxp),ENSRNOG00000011977(Sema5a),ENSRNOG00000059801(Lima1),ENSRNOG00000045892(Cfl2),ENSRNOG00000018184(Tpm1),	0.0840897307625213	0.500678106192763
GO:0035058	nonmotile primary cilium assembly	biological_process	4	1508	26	19765	ENSRNOG00000011073(Htt),ENSRNOG00000053084(Fuz),ENSRNOG00000036676(Csnk1d),ENSRNOG00000019832(Bbs1),	0.130044974328648	0.659719680720692
GO:0035794	positive regulation of mitochondrial membrane permeability	biological_process	4	1508	26	19765	ENSRNOG00000020417(Gsk3a),ENSRNOG00000028640(Siva1),ENSRNOG00000016010(Mul1),ENSRNOG00000009459(Slc35f6),	0.130044974328648	0.659719680720692
GO:0005251	delayed rectifier potassium channel activity	molecular_function	4	1508	26	19765	ENSRNOG00000015746(Kcng4),ENSRNOG00000003841(Kcnh1),ENSRNOG00000019959(Kcnc3),ENSRNOG00000004077(Kcnc2),	0.130044974328648	0.659719680720692
GO:0032330	regulation of chondrocyte differentiation	biological_process	6	1508	39	19765	ENSRNOG00000018059(Ihh),ENSRNOG00000008620(Smad3),ENSRNOG00000004205(Pkdcc),ENSRNOG00000026053(Grem1),ENSRNOG00000012478(Shox2),ENSRNOG00000001011(Fam101a),	0.0840897307625213	0.500678106192763
GO:0040036	regulation of fibroblast growth factor receptor signaling pathway	biological_process	4	1508	26	19765	ENSRNOG00000053084(Fuz),ENSRNOG00000015618(Wnt5a),ENSRNOG00000009037(Sulf1),ENSRNOG00000049437(Gpc1),	0.130044974328648	0.659719680720692
GO:0021872	forebrain generation of neurons	biological_process	10	1508	65	19765	ENSRNOG00000015618(Wnt5a),ENSRNOG00000005776(Bcl11b),ENSRNOG00000031232(Nrp2),ENSRNOG00000010711(Dicer1),ENSRNOG00000007486(Atg7),ENSRNOG00000001520(Dlx1),ENSRNOG00000003039(Wnt3a),ENSRNOG00000026116(Sall3),ENSRNOG00000003694(Prox1),ENSRNOG00000050519(Rhoa),	0.0359684773014825	0.302929318571577
GO:0051445	regulation of meiotic cell cycle	biological_process	6	1508	39	19765	ENSRNOG00000024390(Osm),ENSRNOG00000020669(Ovol1),ENSRNOG00000003977(Dusp1),ENSRNOG00000013194(Rps6ka2),ENSRNOG00000015618(Wnt5a),ENSRNOG00000011282(Ppp2r1a),	0.0840897307625213	0.500678106192763
GO:0048812	neuron projection morphogenesis	biological_process	74	1508	482	19765	ENSRNOG00000007486(Atg7),ENSRNOG00000003845(Wnt3),ENSRNOG00000020482(Nfatc4),ENSRNOG00000015602(Cdh2),ENSRNOG00000055371(Sptbn4),ENSRNOG00000002418(Tgfb2),ENSRNOG00000003749(Xk),ENSRNOG00000015618(Wnt5a),ENSRNOG00000011977(Sema5a),ENSRNOG00000012002(Iqgap1),ENSRNOG00000005391(Prex2),ENSRNOG00000030016(Robo3),ENSRNOG00000029910(Golga4),ENSRNOG00000012422(Tnik),ENSRNOG00000011826(Lzts1),ENSRNOG0000…	1.828483825064e-07	3.74454240174949e-05
GO:0060076	excitatory synapse	cellular_component	29	1508	189	19765	ENSRNOG00000019354(Ptch1),ENSRNOG00000008761(Ncs1),ENSRNOG00000001130(Nos1),ENSRNOG00000011073(Htt),ENSRNOG00000020310(Grik5),ENSRNOG00000009495(Src),ENSRNOG00000030019(Atp1a1),ENSRNOG00000018839(Ntrk2),ENSRNOG00000017428(Map1b),ENSRNOG00000008716(Nefh),ENSRNOG00000012820(Add3),ENSRNOG00000017155(Nck2),ENSRNOG00000007104(Itpr1),ENSRNOG00000030404(Arrb1),ENSRNOG00000032828(Mapk8ip2),ENSRNOG0000005…	0.00085119725160645	0.0270368041306179
GO:0001935	endothelial cell proliferation	biological_process	15	1508	98	19765	ENSRNOG00000009615(Mtor),ENSRNOG00000009354(LOC100912697),ENSRNOG00000007081(Xdh),ENSRNOG00000013589(Cxcl12),ENSRNOG00000003832(Vash2),ENSRNOG00000005650(Pgf),ENSRNOG00000003694(Prox1),ENSRNOG00000010716(Atoh8),ENSRNOG00000006399(Synj2bp),ENSRNOG00000011977(Sema5a),ENSRNOG00000015618(Wnt5a),ENSRNOG00000009037(Sulf1),ENSRNOG00000007036(Tgfbr1),ENSRNOG00000003821(Rptor),ENSRNOG00000003305(Cxcr3),	0.0134561324909046	0.177785438105635
GO:0016616	oxidoreductase activity, acting on the CH-OH group of donors, NAD or NADP as acceptor	molecular_function	15	1508	98	19765	ENSRNOG00000019080(Hsd3b7),ENSRNOG00000058568(Dhrs9),ENSRNOG00000015020(Idh1),ENSRNOG00000051819(Sdr42e1),ENSRNOG00000017523(H6pd),ENSRNOG00000057814(Nsdhl),ENSRNOG00000009630(Hsd17b12),ENSRNOG00000017311(Me3),ENSRNOG00000008103(Mdh1),ENSRNOG00000045636(Fasn),ENSRNOG00000056728(G6pdx),ENSRNOG00000057626(Kif1b),ENSRNOG00000026455(Gpd1l),ENSRNOG00000001770(Ehhadh),ENSRNOG00000003065(Glyr1),	0.0134561324909046	0.177785438105635
GO:0035264	multicellular organism growth	biological_process	24	1508	157	19765	ENSRNOG00000009209(Slitrk1),ENSRNOG00000007000(Grhl2),ENSRNOG00000045931(Sik3),ENSRNOG00000018059(Ihh),ENSRNOG00000006717(Ankrd26),ENSRNOG00000003972(Tshr),ENSRNOG00000016595(Hhex),ENSRNOG00000004725(Cela1),ENSRNOG00000017753(Ercc2),ENSRNOG00000033824(Gpd2),ENSRNOG00000019354(Ptch1),ENSRNOG00000015408(Vil1),ENSRNOG00000009615(Mtor),ENSRNOG00000030017(Ercc6),ENSRNOG00000011216(Tbl1xr1),ENSRNOG0000…	0.00234136188238468	0.0555502383192609
GO:0007034	vacuolar transport	biological_process	11	1508	72	19765	ENSRNOG00000017408(Fam160a2),ENSRNOG00000011391(Rbsn),ENSRNOG00000019262(Trak1),ENSRNOG00000026226(Hook1),ENSRNOG00000004014(Chmp6),ENSRNOG00000024562(Tgfbrap1),ENSRNOG00000003506(Gosr2),ENSRNOG00000000999(Smurf1),ENSRNOG00000031814(Sort1),ENSRNOG00000032759(Cdx2),ENSRNOG00000016212(Ankfy1),	0.0305469126774567	0.27835605908193
GO:0030307	positive regulation of cell growth	biological_process	20	1508	131	19765	ENSRNOG00000012348(Exosc4),ENSRNOG00000029910(Golga4),ENSRNOG00000002418(Tgfb2),ENSRNOG00000011977(Sema5a),ENSRNOG00000003845(Wnt3),ENSRNOG00000013589(Cxcl12),ENSRNOG00000017428(Map1b),ENSRNOG00000014758(Lgi1),ENSRNOG00000016010(Mul1),ENSRNOG00000004139(Ndel1),ENSRNOG00000003069(Cd38),ENSRNOG00000009615(Mtor),ENSRNOG00000024990(Ppp1r1c),ENSRNOG00000000999(Smurf1),ENSRNOG00000000522(Cpne5),ENSRNOG…	0.00514962644150855	0.0954152213519513
GO:0045833	negative regulation of lipid metabolic process	biological_process	9	1508	59	19765	ENSRNOG00000012799(Prkaa1),ENSRNOG00000003694(Prox1),ENSRNOG00000000658(Acacb),ENSRNOG00000002042(Gfi1),ENSRNOG00000001189(Sik1),ENSRNOG00000030019(Atp1a1),ENSRNOG00000016343(Dkk3),ENSRNOG00000007197(Nr1h4),ENSRNOG00000016573(Dgat2),	0.0464467608298872	0.349563532667488
GO:0006919	activation of cysteine-type endopeptidase activity involved in apoptotic process	biological_process	9	1508	59	19765	ENSRNOG00000002823(Mapk9),ENSRNOG00000019675(Pycard),ENSRNOG00000007637(Acer2),ENSRNOG00000014751(Ret),ENSRNOG00000006069(Eif2ak3),ENSRNOG00000007352(Casp14),ENSRNOG00000007081(Xdh),ENSRNOG00000016010(Mul1),ENSRNOG00000008620(Smad3),	0.0464467608298872	0.349563532667488
GO:0043506	regulation of JUN kinase activity	biological_process	9	1508	59	19765	ENSRNOG00000012422(Tnik),ENSRNOG00000016010(Mul1),ENSRNOG00000014987(Mdfi),ENSRNOG00000015618(Wnt5a),ENSRNOG00000005724(Map3k7),ENSRNOG00000058805(Aida),ENSRNOG00000001708(Dvl3),ENSRNOG00000030017(Ercc6),ENSRNOG00000013160(Sash1),	0.0464467608298872	0.349563532667488
GO:0014069	postsynaptic density	cellular_component	27	1508	177	19765	ENSRNOG00000011073(Htt),ENSRNOG00000020310(Grik5),ENSRNOG00000009495(Src),ENSRNOG00000001130(Nos1),ENSRNOG00000019354(Ptch1),ENSRNOG00000008761(Ncs1),ENSRNOG00000017428(Map1b),ENSRNOG00000018839(Ntrk2),ENSRNOG00000030019(Atp1a1),ENSRNOG00000032828(Mapk8ip2),ENSRNOG00000030404(Arrb1),ENSRNOG00000007104(Itpr1),ENSRNOG00000017155(Nck2),ENSRNOG00000008716(Nefh),ENSRNOG00000012820(Add3),ENSRNOG0000001…	0.00135564940614408	0.0372779635286687
GO:0051219	phosphoprotein binding	molecular_function	9	1508	59	19765	ENSRNOG00000016280(Btrc),ENSRNOG00000009495(Src),ENSRNOG00000009615(Mtor),ENSRNOG00000030404(Arrb1),ENSRNOG00000046252(Tbl2),ENSRNOG00000011425(Ptpn3),ENSRNOG00000019832(Bbs1),ENSRNOG00000053583(Mapk3),ENSRNOG00000036676(Csnk1d),	0.0464467608298872	0.349563532667488
GO:0016236	macroautophagy	biological_process	36	1508	236	19765	ENSRNOG00000016670(Pip4k2a),ENSRNOG00000009137(Ubxn2b),ENSRNOG00000009615(Mtor),ENSRNOG00000019933(Ubqln4),ENSRNOG00000018975(Atg9a),ENSRNOG00000037505(Ulk1),ENSRNOG00000007706(Prkaa2),ENSRNOG00000020730(LOC498369),ENSRNOG00000002215(Mylk),ENSRNOG00000007756(Atg101),ENSRNOG00000002934(Atp1b1),ENSRNOG00000000438(Rnf5),ENSRNOG00000007486(Atg7),ENSRNOG00000020384(Fam13b),ENSRNOG00000001867(Snap29),E…	0.000248387349395042	0.0109826724601831
GO:0061045	negative regulation of wound healing	biological_process	7	1508	46	19765	ENSRNOG00000003259(C1qtnf1),ENSRNOG00000014118(Klkb1),ENSRNOG00000004687(Thbd),ENSRNOG00000008187(Ubash3b),ENSRNOG00000008620(Smad3),ENSRNOG00000027037(Alox12),ENSRNOG00000001414(Serpine1),	0.0711970953272626	0.447179819077286
GO:0005231	excitatory extracellular ligand-gated ion channel activity	molecular_function	7	1508	46	19765	ENSRNOG00000008552(P2rx3),ENSRNOG00000012448(Chrnb3),ENSRNOG00000013588(Glra1),ENSRNOG00000020650(Slc17a7),ENSRNOG00000020310(Grik5),ENSRNOG00000011726(Grin1),ENSRNOG00000055499(Grid1),	0.0711970953272626	0.447179819077286
GO:0004812	aminoacyl-tRNA ligase activity	molecular_function	7	1508	46	19765	ENSRNOG00000014119(Farsb),ENSRNOG00000014616(Iars),ENSRNOG00000004760(Lars2),ENSRNOG00000007327(Pars2),ENSRNOG00000008746(Dtd1),ENSRNOG00000004359(Wars),ENSRNOG00000060912(Qars),	0.0711970953272626	0.447179819077286
GO:0032760	positive regulation of tumor necrosis factor production	biological_process	7	1508	46	19765	ENSRNOG00000029881(Cd209b),ENSRNOG00000016782(Tnfrsf8),ENSRNOG00000014124(Nod2),ENSRNOG00000017787(Ripk1),ENSRNOG00000020482(Nfatc4),ENSRNOG00000047035(Fadd),ENSRNOG00000004726(Mapkapk2),	0.0711970953272626	0.447179819077286
GO:0060393	regulation of pathway-restricted SMAD protein phosphorylation	biological_process	7	1508	46	19765	ENSRNOG00000016879(Ldlrad4),ENSRNOG00000030155(Bmp8a),ENSRNOG00000002418(Tgfb2),ENSRNOG00000006046(Gdf7),ENSRNOG00000026053(Grem1),ENSRNOG00000007610(Gdf11),ENSRNOG00000007700(Inhbc),	0.0711970953272626	0.447179819077286
GO:0045807	positive regulation of endocytosis	biological_process	17	1508	112	19765	ENSRNOG00000017123(B2m),ENSRNOG00000026053(Grem1),ENSRNOG00000014124(Nod2),ENSRNOG00000013825(Rap1gap),ENSRNOG00000020716(Axl),ENSRNOG00000003039(Wnt3a),ENSRNOG00000001414(Serpine1),ENSRNOG00000010861(Atad1),ENSRNOG00000050104(Clip3),ENSRNOG00000006399(Synj2bp),ENSRNOG00000019675(Pycard),ENSRNOG00000015618(Wnt5a),ENSRNOG00000030404(Arrb1),ENSRNOG00000016212(Ankfy1),ENSRNOG00000059984(Dll1),ENSRNO…	0.00976099459897844	0.146077038402404
GO:0015291	secondary active transmembrane transporter activity	molecular_function	32	1508	211	19765	ENSRNOG00000050090(Slc6a17),ENSRNOG00000005291(Slc38a1),ENSRNOG00000015262(Slc34a1),ENSRNOG00000000879(Slc9a6),ENSRNOG00000005794(Slc10a1),ENSRNOG00000018824(Slc7a5),ENSRNOG00000020450(Slc26a6),ENSRNOG00000010210(Slc7a11),ENSRNOG00000016163(Slc1a3),ENSRNOG00000020039(Slc5a2),ENSRNOG00000042731(Slc25a18),ENSRNOG00000008376(Slc2a3),ENSRNOG00000020650(Slc17a7),ENSRNOG00000003134(Slc4a4),ENSRNOG00000…	0.000577371025686182	0.0203307752121713
GO:0060078	regulation of postsynaptic membrane potential	biological_process	10	1508	66	19765	ENSRNOG00000016326(Cx3cl1),ENSRNOG00000015480(Prkcz),ENSRNOG00000019193(Stx1b),ENSRNOG00000020310(Grik5),ENSRNOG00000003812(Nlgn3),ENSRNOG00000020650(Slc17a7),ENSRNOG00000013588(Glra1),ENSRNOG00000020653(S1pr2),ENSRNOG00000032828(Mapk8ip2),ENSRNOG00000011726(Grin1),	0.0393538765390056	0.319678358274052
GO:0007416	synapse assembly	biological_process	15	1508	99	19765	ENSRNOG00000021103(Nrxn2),ENSRNOG00000018839(Ntrk2),ENSRNOG00000030714(Bsn),ENSRNOG00000009209(Slitrk1),ENSRNOG00000020205(Agrn),ENSRNOG00000026466(Lrrtm3),ENSRNOG00000025209(Plxnd1),ENSRNOG00000048782(Wnt7a),ENSRNOG00000022428(Flrt1),ENSRNOG00000003812(Nlgn3),ENSRNOG00000015602(Cdh2),ENSRNOG00000015618(Wnt5a),ENSRNOG00000011726(Grin1),ENSRNOG00000011852(Myo6),ENSRNOG00000014375(Adgrb2),	0.0146252820599137	0.182980618955383
GO:0042345	regulation of NF-kappaB import into nucleus	biological_process	5	1508	33	19765	ENSRNOG00000032208(Eda),ENSRNOG00000026053(Grem1),ENSRNOG00000019057(Prkcq),ENSRNOG00000002520(Litaf),ENSRNOG00000004395(Fbxw11),	0.110217808238539	0.591119906073266
GO:0015758	glucose transport	biological_process	15	1508	99	19765	ENSRNOG00000009652(Prkci),ENSRNOG00000006393(Sirt6),ENSRNOG00000015408(Vil1),ENSRNOG00000020417(Gsk3a),ENSRNOG00000020392(Stxbp3),ENSRNOG00000015480(Prkcz),ENSRNOG00000029735(Pid1),ENSRNOG00000050104(Clip3),ENSRNOG00000008376(Slc2a3),ENSRNOG00000020039(Slc5a2),ENSRNOG00000023509(Irs2),ENSRNOG00000015741(Slc2a13),ENSRNOG00000031814(Sort1),ENSRNOG00000042785(Sesn2),ENSRNOG00000012799(Prkaa1),	0.0146252820599137	0.182980618955383
GO:0010771	negative regulation of cell morphogenesis involved in differentiation	biological_process	15	1508	99	19765	ENSRNOG00000016879(Ldlrad4),ENSRNOG00000004812(Sema6d),ENSRNOG00000017704(Sema3f),ENSRNOG00000006784(Sema4f),ENSRNOG00000001143(Cit),ENSRNOG00000004141(Vasn),ENSRNOG00000003039(Wnt3a),ENSRNOG00000003845(Wnt3),ENSRNOG00000020482(Nfatc4),ENSRNOG00000053084(Fuz),ENSRNOG00000011977(Sema5a),ENSRNOG00000015618(Wnt5a),ENSRNOG00000018047(Gorasp1),ENSRNOG00000006526(Sema3c),ENSRNOG00000003812(Nlgn3),	0.0146252820599137	0.182980618955383
GO:0035258	steroid hormone receptor binding	molecular_function	10	1508	66	19765	ENSRNOG00000022372(Kdm1a),ENSRNOG00000009495(Src),ENSRNOG00000004068(Ncoa1),ENSRNOG00000018289(Park7),ENSRNOG00000014290(Grm1),ENSRNOG00000046769(Mms19),ENSRNOG00000001585(Nrip1),ENSRNOG00000007574(Padi2),ENSRNOG00000030404(Arrb1),ENSRNOG00000007814(Kdm3a),	0.0393538765390056	0.319678358274052
GO:0002088	lens development in camera-type eye	biological_process	10	1508	66	19765	ENSRNOG00000011789(Cdon),ENSRNOG00000010210(Slc7a11),ENSRNOG00000003694(Prox1),ENSRNOG00000060544(Kdm5b),ENSRNOG00000007948(Nf2),ENSRNOG00000028688(Ctns),ENSRNOG00000010899(Bfsp2),ENSRNOG00000020663(Pygo2),ENSRNOG00000057031(Six3),ENSRNOG00000008620(Smad3),	0.0393538765390056	0.319678358274052
GO:0048048	embryonic eye morphogenesis	biological_process	5	1508	33	19765	ENSRNOG00000014084(Sp1),ENSRNOG00000046922(Phactr4),ENSRNOG00000003694(Prox1),ENSRNOG00000057031(Six3),ENSRNOG00000018059(Ihh),	0.110217808238539	0.591119906073266
GO:0032350	regulation of hormone metabolic process	biological_process	5	1508	33	19765	ENSRNOG00000005985(Kcnma1),ENSRNOG00000022372(Kdm1a),ENSRNOG00000020369(Igf2),ENSRNOG00000016343(Dkk3),ENSRNOG00000030019(Atp1a1),	0.110217808238539	0.591119906073266
GO:1903573	negative regulation of response to endoplasmic reticulum stress	biological_process	5	1508	33	19765	ENSRNOG00000018289(Park7),ENSRNOG00000028493(Ppp1r15b),ENSRNOG00000001222(Ube2g2),ENSRNOG00000017155(Nck2),ENSRNOG00000020769(Crebrf),	0.110217808238539	0.591119906073266
GO:0031952	regulation of protein autophosphorylation	biological_process	5	1508	33	19765	ENSRNOG00000007467(Ace),ENSRNOG00000004742(Chp1),ENSRNOG00000009495(Src),ENSRNOG00000021261(Rassf2),ENSRNOG00000026053(Grem1),	0.110217808238539	0.591119906073266
GO:0060612	adipose tissue development	biological_process	5	1508	33	19765	ENSRNOG00000011728(Fto),ENSRNOG00000011216(Tbl1xr1),ENSRNOG00000014338(Slc25a25),ENSRNOG00000000503(Ppard),ENSRNOG00000016573(Dgat2),	0.110217808238539	0.591119906073266
GO:0032091	negative regulation of protein binding	biological_process	10	1508	66	19765	ENSRNOG00000030404(Arrb1),ENSRNOG00000053583(Mapk3),ENSRNOG00000019977(Ptprf),ENSRNOG00000017123(B2m),ENSRNOG00000031129(Carm1),ENSRNOG00000022372(Kdm1a),ENSRNOG00000020590(Adam15),ENSRNOG00000007467(Ace),ENSRNOG00000016313(Ctnnbip1),ENSRNOG00000018289(Park7),	0.0393538765390056	0.319678358274052
GO:0019098	reproductive behavior	biological_process	5	1508	33	19765	ENSRNOG00000009066(Thra),ENSRNOG00000011726(Grin1),ENSRNOG00000020769(Crebrf),ENSRNOG00000032828(Mapk8ip2),ENSRNOG00000004068(Ncoa1),	0.110217808238539	0.591119906073266
GO:1990391	DNA repair complex	cellular_component	5	1508	33	19765	ENSRNOG00000018162(Nhej1),ENSRNOG00000006699(Mlh3),ENSRNOG00000009968(Ercc8),ENSRNOG00000022372(Kdm1a),ENSRNOG00000006063(Phf21a),	0.110217808238539	0.591119906073266
GO:0021543	pallium development	biological_process	25	1508	165	19765	ENSRNOG00000050519(Rhoa),ENSRNOG00000004068(Ncoa1),ENSRNOG00000011789(Cdon),ENSRNOG00000003261(Usp9x),ENSRNOG00000003039(Wnt3a),ENSRNOG00000015493(Emx1),ENSRNOG00000013064(Lrp8),ENSRNOG00000020457(Tacc2),ENSRNOG00000011726(Grin1),ENSRNOG00000054508(Foxp2),ENSRNOG00000031232(Nrp2),ENSRNOG00000010260(Dixdc1),ENSRNOG00000003694(Prox1),ENSRNOG00000018839(Ntrk2),ENSRNOG00000014963(Adgrg1),ENSRNOG00000…	0.00216363890593752	0.0527819371975104
GO:0050773	regulation of dendrite development	biological_process	18	1508	119	19765	ENSRNOG00000020482(Nfatc4),ENSRNOG00000004281(Cobl),ENSRNOG00000007766(Pqbp1),ENSRNOG00000011726(Grin1),ENSRNOG00000018047(Gorasp1),ENSRNOG00000010244(Sarm1),ENSRNOG00000011826(Lzts1),ENSRNOG00000012422(Tnik),ENSRNOG00000047356(Abl1),ENSRNOG00000001126(Fbxw8),ENSRNOG00000003812(Nlgn3),ENSRNOG00000001143(Cit),ENSRNOG00000009615(Mtor),ENSRNOG00000009760(Palm),ENSRNOG00000020417(Gsk3a),ENSRNOG000000…	0.00831407076140507	0.128628426769889
GO:0097485	neuron projection guidance	biological_process	26	1508	172	19765	ENSRNOG00000029510(Plxnb1),ENSRNOG00000004812(Sema6d),ENSRNOG00000003039(Wnt3a),ENSRNOG00000031232(Nrp2),ENSRNOG00000053288(Ank3),ENSRNOG00000005776(Bcl11b),ENSRNOG00000007133(Plxnb2),ENSRNOG00000000567(Unc5b),ENSRNOG00000006046(Gdf7),ENSRNOG00000019400(Dag1),ENSRNOG00000027582(Dpysl4),ENSRNOG00000014648(Efnb2),ENSRNOG00000006784(Sema4f),ENSRNOG00000025209(Plxnd1),ENSRNOG00000017704(Sema3f),ENSRN…	0.00184901699593597	0.0468698705614779
GO:0048864	stem cell development	biological_process	24	1508	159	19765	ENSRNOG00000026053(Grem1),ENSRNOG00000004141(Vasn),ENSRNOG00000016879(Ldlrad4),ENSRNOG00000004812(Sema6d),ENSRNOG00000020590(Adam15),ENSRNOG00000031232(Nrp2),ENSRNOG00000014751(Ret),ENSRNOG00000007036(Tgfbr1),ENSRNOG00000008620(Smad3),ENSRNOG00000019400(Dag1),ENSRNOG00000017704(Sema3f),ENSRNOG00000006784(Sema4f),ENSRNOG00000011305(Sox10),ENSRNOG00000048782(Wnt7a),ENSRNOG00000020915(Setd2),ENSRNOG…	0.00273583108724705	0.0620706633264038
GO:0061180	mammary gland epithelium development	biological_process	11	1508	73	19765	ENSRNOG00000001785(Etv5),ENSRNOG00000001336(Orai1),ENSRNOG00000015618(Wnt5a),ENSRNOG00000016280(Btrc),ENSRNOG00000003845(Wnt3),ENSRNOG00000015971(Slc12a2),ENSRNOG00000060544(Kdm5b),ENSRNOG00000019354(Ptch1),ENSRNOG00000009495(Src),ENSRNOG00000020663(Pygo2),ENSRNOG00000054420(Vdr),	0.033338045236196	0.28987337209841
GO:0030258	lipid modification	biological_process	25	1508	166	19765	ENSRNOG00000042785(Sesn2),ENSRNOG00000012799(Prkaa1),ENSRNOG00000014522(Mlycd),ENSRNOG00000019630(Hacl1),ENSRNOG00000001770(Ehhadh),ENSRNOG00000000658(Acacb),ENSRNOG00000001158(Abcg1),ENSRNOG00000016670(Pip4k2a),ENSRNOG00000008843(Eci1),ENSRNOG00000009948(Tmem55b),ENSRNOG00000009615(Mtor),ENSRNOG00000005138(Pip4k2c),ENSRNOG00000023509(Irs2),ENSRNOG00000004839(B4galnt1),ENSRNOG00000020479(Pik3c2a)…	0.0023362527342071	0.0555985283718644
GO:0010975	regulation of neuron projection development	biological_process	59	1508	392	19765	ENSRNOG00000001195(Trpv4),ENSRNOG00000003039(Wnt3a),ENSRNOG00000020417(Gsk3a),ENSRNOG00000018598(Ankrd1),ENSRNOG00000029510(Plxnb1),ENSRNOG00000001374(Rasal1),ENSRNOG00000000999(Smurf1),ENSRNOG00000001628(Pcp4),ENSRNOG00000007133(Plxnb2),ENSRNOG00000014751(Ret),ENSRNOG00000011726(Grin1),ENSRNOG00000002919(Gfap),ENSRNOG00000016010(Mul1),ENSRNOG00000018839(Ntrk2),ENSRNOG00000017428(Map1b),ENSRNOG00…	5.14586602659e-06	0.000526909597617413
GO:0008047	enzyme activator activity	molecular_function	45	1508	299	19765	ENSRNOG00000012002(Iqgap1),ENSRNOG00000005391(Prex2),ENSRNOG00000024849(Tor1aip2),ENSRNOG00000061270(Git1),ENSRNOG00000046922(Phactr4),ENSRNOG00000016013(Gprc5b),ENSRNOG00000030404(Arrb1),ENSRNOG00000028176(Elmod2),ENSRNOG00000016610(Arhgap1),ENSRNOG00000025117(Noxo1),ENSRNOG00000012473(Cflar),ENSRNOG00000031789(Rangap1),ENSRNOG00000014836(Ralgapb),ENSRNOG00000038102(Elmod3),ENSRNOG00000002039(Ev…	6.23445652111044e-05	0.00388132325178251
GO:0014902	myotube differentiation	biological_process	15	1508	100	19765	ENSRNOG00000022256(Cxcl10),ENSRNOG00000003749(Xk),ENSRNOG00000017516(Bcl9),ENSRNOG00000001189(Sik1),ENSRNOG00000031814(Sort1),ENSRNOG00000054264(Nfatc3),ENSRNOG00000009066(Thra),ENSRNOG00000015441(Il4r),ENSRNOG00000012478(Shox2),ENSRNOG00000009615(Mtor),ENSRNOG00000011306(Myod1),ENSRNOG00000020425(Stim1),ENSRNOG00000013589(Cxcl12),ENSRNOG00000011789(Cdon),ENSRNOG00000024201(Fer1l5),	0.0158744936152293	0.190640909434744
GO:0019897	extrinsic component of plasma membrane	cellular_component	18	1508	120	19765	ENSRNOG00000001235(Gna12),ENSRNOG00000010971(Snx18),ENSRNOG00000012002(Iqgap1),ENSRNOG00000012953(Arsa),ENSRNOG00000015602(Cdh2),ENSRNOG00000021984(Rgs7),ENSRNOG00000005903(St14),ENSRNOG00000000543(Frk),ENSRNOG00000047356(Abl1),ENSRNOG00000033791(Apc2),ENSRNOG00000008082(Rgs6),ENSRNOG00000025925(Txk),ENSRNOG00000025040(Gng10),ENSRNOG00000009495(Src),ENSRNOG00000016671(Dtna),ENSRNOG00000022704(Esy…	0.00900321660073488	0.13630939997455
GO:0016811	hydrolase activity, acting on carbon-nitrogen (but not peptide) bonds, in linear amides	molecular_function	9	1508	60	19765	ENSRNOG00000012196(Asah2),ENSRNOG00000031612(Gls2),ENSRNOG00000001139(Suds3),ENSRNOG00000036866(Acer3),ENSRNOG00000007637(Acer2),ENSRNOG00000006393(Sirt6),ENSRNOG00000056246(Gls),ENSRNOG00000045949(Faah),ENSRNOG00000036683(Sirt7),	0.0508544386131305	0.367114324014268
GO:0050819	negative regulation of coagulation	biological_process	6	1508	40	19765	ENSRNOG00000027037(Alox12),ENSRNOG00000001414(Serpine1),ENSRNOG00000014118(Klkb1),ENSRNOG00000003259(C1qtnf1),ENSRNOG00000004687(Thbd),ENSRNOG00000008187(Ubash3b),	0.0929889821988008	0.527434591451216
GO:0072655	establishment of protein localization to mitochondrion	biological_process	18	1508	120	19765	ENSRNOG00000023095(Npepps),ENSRNOG00000020417(Gsk3a),ENSRNOG00000010008(Polr3a),ENSRNOG00000002823(Mapk9),ENSRNOG00000008222(Timm9),ENSRNOG00000031612(Gls2),ENSRNOG00000010275(Slc17a9),ENSRNOG00000010086(Plagl2),ENSRNOG00000031827(Arih2),ENSRNOG00000020442(Ubl5),ENSRNOG00000015914(U2af2),ENSRNOG00000018851(Ppp2r2b),ENSRNOG00000019097(Bap1),ENSRNOG00000005850(Gdap1),ENSRNOG00000031171(Wdr46),ENSRN…	0.00900321660073488	0.13630939997455
GO:0008021	synaptic vesicle	cellular_component	19	1508	127	19765	ENSRNOG00000007031(Trim9),ENSRNOG00000006375(Vdac1),ENSRNOG00000061582(Scamp1),ENSRNOG00000000774(Gabbr1),ENSRNOG00000019193(Stx1b),ENSRNOG00000050090(Slc6a17),ENSRNOG00000004139(Ndel1),ENSRNOG00000011582(Rab3d),ENSRNOG00000029912(Sept5),ENSRNOG00000019163(Syt6),ENSRNOG00000008376(Slc2a3),ENSRNOG00000020650(Slc17a7),ENSRNOG00000011726(Grin1),ENSRNOG00000018200(Gad2),ENSRNOG00000020279(Syt11),ENSR…	0.00766210937592733	0.12268834395775
GO:0022604	regulation of cell morphogenesis	biological_process	67	1508	448	19765	ENSRNOG00000020482(Nfatc4),ENSRNOG00000053084(Fuz),ENSRNOG00000003845(Wnt3),ENSRNOG00000016066(Bambi),ENSRNOG00000011977(Sema5a),ENSRNOG00000003749(Xk),ENSRNOG00000015618(Wnt5a),ENSRNOG00000002418(Tgfb2),ENSRNOG00000015602(Cdh2),ENSRNOG00000011826(Lzts1),ENSRNOG00000012422(Tnik),ENSRNOG00000029910(Golga4),ENSRNOG00000003812(Nlgn3),ENSRNOG00000048782(Wnt7a),ENSRNOG00000017003(Plxna1),ENSRNOG000000…	1.52781184914688e-06	0.000185772372032203
GO:0008076	voltage-gated potassium channel complex	cellular_component	10	1508	67	19765	ENSRNOG00000020277(Cntnap1),ENSRNOG00000019959(Kcnc3),ENSRNOG00000014152(Kcnip3),ENSRNOG00000014686(Kcnd3),ENSRNOG00000002653(Kcnk2),ENSRNOG00000005985(Kcnma1),ENSRNOG00000004077(Kcnc2),ENSRNOG00000015746(Kcng4),ENSRNOG00000003841(Kcnh1),ENSRNOG00000017054(Kcne3),	0.0429687566067121	0.328793376512717
GO:0030864	cortical actin cytoskeleton	cellular_component	7	1508	47	19765	ENSRNOG00000019368(Scnn1a),ENSRNOG00000006975(Wasl),ENSRNOG00000004959(Actr2),ENSRNOG00000001195(Trpv4),ENSRNOG00000055371(Sptbn4),ENSRNOG00000007948(Nf2),ENSRNOG00000015602(Cdh2),	0.0783261252095509	0.476198364359942
GO:0090559	regulation of membrane permeability	biological_process	7	1508	47	19765	ENSRNOG00000020417(Gsk3a),ENSRNOG00000009615(Mtor),ENSRNOG00000011073(Htt),ENSRNOG00000009459(Slc35f6),ENSRNOG00000016010(Mul1),ENSRNOG00000028640(Siva1),ENSRNOG00000004414(F11r),	0.0783261252095509	0.476198364359942
GO:0010463	mesenchymal cell proliferation	biological_process	7	1508	47	19765	ENSRNOG00000018059(Ihh),ENSRNOG00000023509(Irs2),ENSRNOG00000016313(Ctnnbip1),ENSRNOG00000015618(Wnt5a),ENSRNOG00000054508(Foxp2),ENSRNOG00000012478(Shox2),ENSRNOG00000046211(Fbxw4),	0.0783261252095509	0.476198364359942
GO:0048639	positive regulation of developmental growth	biological_process	22	1508	148	19765	ENSRNOG00000000999(Smurf1),ENSRNOG00000000522(Cpne5),ENSRNOG00000059984(Dll1),ENSRNOG00000003972(Tshr),ENSRNOG00000001374(Rasal1),ENSRNOG00000000503(Ppard),ENSRNOG00000004756(Syt2),ENSRNOG00000003039(Wnt3a),ENSRNOG00000003845(Wnt3),ENSRNOG00000055371(Sptbn4),ENSRNOG00000011977(Sema5a),ENSRNOG00000020369(Igf2),ENSRNOG00000029910(Golga4),ENSRNOG00000015408(Vil1),ENSRNOG00000009615(Mtor),ENSRNOG0000…	0.0047302371576756	0.0906667624655949
GO:0019218	regulation of steroid metabolic process	biological_process	11	1508	74	19765	ENSRNOG00000053675(Dhh),ENSRNOG00000030019(Atp1a1),ENSRNOG00000016343(Dkk3),ENSRNOG00000003694(Prox1),ENSRNOG00000001158(Abcg1),ENSRNOG00000054420(Vdr),ENSRNOG00000002042(Gfi1),ENSRNOG00000005985(Kcnma1),ENSRNOG00000016573(Dgat2),ENSRNOG00000007197(Nr1h4),ENSRNOG00000020369(Igf2),	0.0363168068417564	0.30421678239241
GO:0033138	positive regulation of peptidyl-serine phosphorylation	biological_process	11	1508	74	19765	ENSRNOG00000005854(Angpt1),ENSRNOG00000014916(Lats1),ENSRNOG00000024390(Osm),ENSRNOG00000014751(Ret),ENSRNOG00000030404(Arrb1),ENSRNOG00000015618(Wnt5a),ENSRNOG00000017297(Cab39),ENSRNOG00000018839(Ntrk2),ENSRNOG00000018289(Park7),ENSRNOG00000003039(Wnt3a),ENSRNOG00000020417(Gsk3a),	0.0363168068417564	0.30421678239241
GO:0016247	channel regulator activity	molecular_function	16	1508	108	19765	ENSRNOG00000017054(Kcne3),ENSRNOG00000007104(Itpr1),ENSRNOG00000057221(Scn3b),ENSRNOG00000001165(Tmprss3),ENSRNOG00000026455(Gpd1l),ENSRNOG00000011425(Ptpn3),ENSRNOG00000016412(Fxyd6),ENSRNOG00000048617(Ensa),ENSRNOG00000002653(Kcnk2),ENSRNOG00000006226(Cacng2),ENSRNOG00000014511(Alg10),ENSRNOG00000014152(Kcnip3),ENSRNOG00000011589(Camk2d),ENSRNOG00000021103(Nrxn2),ENSRNOG00000015480(Prkcz),ENSRN…	0.0145993650939884	0.182950497844473
GO:0045909	positive regulation of vasodilation	biological_process	4	1508	27	19765	ENSRNOG00000013704(Cps1),ENSRNOG00000001130(Nos1),ENSRNOG00000000503(Ppard),ENSRNOG00000027037(Alox12),	0.145517416234834	0.706435766150643
GO:0060351	cartilage development involved in endochondral bone morphogenesis	biological_process	4	1508	27	19765	ENSRNOG00000031129(Carm1),ENSRNOG00000045931(Sik3),ENSRNOG00000016831(Serpinh1),ENSRNOG00000012478(Shox2),	0.145517416234834	0.706435766150643
GO:0042147	retrograde transport, endosome to Golgi	biological_process	8	1508	54	19765	ENSRNOG00000013165(Bet1l),ENSRNOG00000002039(Evi5),ENSRNOG00000003506(Gosr2),ENSRNOG00000047235(Vps26b),ENSRNOG00000009264(Erc1),ENSRNOG00000016212(Ankfy1),ENSRNOG00000003402(Stx6),ENSRNOG00000015158(Pikfyve),	0.0659545673595215	0.431672366014968
GO:0032374	regulation of cholesterol transport	biological_process	4	1508	27	19765	ENSRNOG00000007400(Srebf2),ENSRNOG00000019354(Ptch1),ENSRNOG00000001158(Abcg1),ENSRNOG00000005420(Abcg8),	0.145517416234834	0.706435766150643
GO:0016358	dendrite development	biological_process	28	1508	189	19765	ENSRNOG00000004281(Cobl),ENSRNOG00000011726(Grin1),ENSRNOG00000007766(Pqbp1),ENSRNOG00000011852(Myo6),ENSRNOG00000001126(Fbxw8),ENSRNOG00000023601(Elavl4),ENSRNOG00000000879(Slc9a6),ENSRNOG00000001143(Cit),ENSRNOG00000020417(Gsk3a),ENSRNOG00000009760(Palm),ENSRNOG00000050519(Rhoa),ENSRNOG00000017155(Nck2),ENSRNOG00000019832(Bbs1),ENSRNOG00000005391(Prex2),ENSRNOG00000032828(Mapk8ip2),ENSRNOG00000…	0.00168814445357324	0.0442327950764543
GO:0016323	basolateral plasma membrane	cellular_component	28	1508	189	19765	ENSRNOG00000008432(Slc22a5),ENSRNOG00000015602(Cdh2),ENSRNOG00000020346(Best1),ENSRNOG00000002934(Atp1b1),ENSRNOG00000015971(Slc12a2),ENSRNOG00000030404(Arrb1),ENSRNOG00000020392(Stxbp3),ENSRNOG00000030019(Atp1a1),ENSRNOG00000019400(Dag1),ENSRNOG00000010378(Slc4a5),ENSRNOG00000014124(Nod2),ENSRNOG00000007036(Tgfbr1),ENSRNOG00000009967(Otof),ENSRNOG00000054902(Trpc1),ENSRNOG00000003134(Slc4a4),ENS…	0.00168814445357324	0.0442327950764543
GO:0007274	neuromuscular synaptic transmission	biological_process	4	1508	27	19765	ENSRNOG00000057626(Kif1b),ENSRNOG00000012448(Chrnb3),ENSRNOG00000001785(Etv5),ENSRNOG00000008552(P2rx3),	0.145517416234834	0.706435766150643
GO:0030433	ER-associated ubiquitin-dependent protein catabolic process	biological_process	8	1508	54	19765	ENSRNOG00000019749(Ube2j2),ENSRNOG00000015109(Ubxn8),ENSRNOG00000012559(Man1b1),ENSRNOG00000017607(Faf2),ENSRNOG00000005551(Derl1),ENSRNOG00000001222(Ube2g2),ENSRNOG00000017329(LOC688176),ENSRNOG00000000438(Rnf5),	0.0659545673595215	0.431672366014968
GO:0003209	cardiac atrium morphogenesis	biological_process	4	1508	27	19765	ENSRNOG00000015618(Wnt5a),ENSRNOG00000038140(Whsc1),ENSRNOG00000003694(Prox1),ENSRNOG00000012478(Shox2),	0.145517416234834	0.706435766150643
GO:0035108	limb morphogenesis	biological_process	21	1508	142	19765	ENSRNOG00000014241(Ece1),ENSRNOG00000001235(Gna12),ENSRNOG00000045931(Sik3),ENSRNOG00000018059(Ihh),ENSRNOG00000012478(Shox2),ENSRNOG00000007000(Grhl2),ENSRNOG00000059589(Lmbr1),ENSRNOG00000026053(Grem1),ENSRNOG00000004205(Pkdcc),ENSRNOG00000053232(Ror2),ENSRNOG00000006526(Sema3c),ENSRNOG00000046211(Fbxw4),ENSRNOG00000003845(Wnt3),ENSRNOG00000010711(Dicer1),ENSRNOG00000053084(Fuz),ENSRNOG00000015…	0.00599261713579898	0.104561763566789
GO:0061351	neural precursor cell proliferation	biological_process	21	1508	142	19765	ENSRNOG00000057031(Six3),ENSRNOG00000016423(Tacc1),ENSRNOG00000019832(Bbs1),ENSRNOG00000015602(Cdh2),ENSRNOG00000003694(Prox1),ENSRNOG00000016021(Lims2),ENSRNOG00000007948(Nf2),ENSRNOG00000014963(Adgrg1),ENSRNOG00000048782(Wnt7a),ENSRNOG00000011305(Sox10),ENSRNOG00000016595(Hhex),ENSRNOG00000027264(Dagla),ENSRNOG00000010260(Dixdc1),ENSRNOG00000020457(Tacc2),ENSRNOG00000007133(Plxnb2),ENSRNOG00000…	0.00599261713579898	0.104561763566789
GO:0046890	regulation of lipid biosynthetic process	biological_process	17	1508	115	19765	ENSRNOG00000015020(Idh1),ENSRNOG00000053675(Dhh),ENSRNOG00000002823(Mapk9),ENSRNOG00000009615(Mtor),ENSRNOG00000030019(Atp1a1),ENSRNOG00000016343(Dkk3),ENSRNOG00000001158(Abcg1),ENSRNOG00000017352(Ctdnep1),ENSRNOG00000003694(Prox1),ENSRNOG00000002042(Gfi1),ENSRNOG00000054420(Vdr),ENSRNOG00000016573(Dgat2),ENSRNOG00000007197(Nr1h4),ENSRNOG00000008167(Abhd6),ENSRNOG00000018436(Apoa5),ENSRNOG0000002…	0.01239198445827	0.169183198340802
GO:0006639	acylglycerol metabolic process	biological_process	13	1508	88	19765	ENSRNOG00000017352(Ctdnep1),ENSRNOG00000011216(Tbl1xr1),ENSRNOG00000016656(Nkx2-3),ENSRNOG00000034116(Gk),ENSRNOG00000013704(Cps1),ENSRNOG00000000437(Agpat1),ENSRNOG00000016636(Lpin3),ENSRNOG00000001189(Sik1),ENSRNOG00000008167(Abhd6),ENSRNOG00000018436(Apoa5),ENSRNOG00000027264(Dagla),ENSRNOG00000016573(Dgat2),ENSRNOG00000040108(Cd36),	0.0259805043602388	0.254314823813055
GO:0002367	cytokine production involved in immune response	biological_process	9	1508	61	19765	ENSRNOG00000005854(Angpt1),ENSRNOG00000015480(Prkcz),ENSRNOG00000016013(Gprc5b),ENSRNOG00000014124(Nod2),ENSRNOG00000015618(Wnt5a),ENSRNOG00000005724(Map3k7),ENSRNOG00000004639(Traf6),ENSRNOG00000002418(Tgfb2),ENSRNOG00000017123(B2m),	0.0555538787539144	0.388777234229282
GO:0045839	negative regulation of mitotic nuclear division	biological_process	5	1508	34	19765	ENSRNOG00000031896(Stt3a),ENSRNOG00000003977(Dusp1),ENSRNOG00000007291(Terf1),ENSRNOG00000003590(Tom1l2),ENSRNOG00000025222(Pcid2),	0.1222133399442	0.632777253124263
GO:0043620	regulation of DNA-templated transcription in response to stress	biological_process	5	1508	34	19765	ENSRNOG00000014234(Hif1an),ENSRNOG00000017155(Nck2),ENSRNOG00000031896(Stt3a),ENSRNOG00000016744(Chd6),ENSRNOG00000003745(Atf3),	0.1222133399442	0.632777253124263
GO:0010507	negative regulation of autophagy	biological_process	5	1508	34	19765	ENSRNOG00000011826(Lzts1),ENSRNOG00000019933(Ubqln4),ENSRNOG00000000438(Rnf5),ENSRNOG00000007486(Atg7),ENSRNOG00000009615(Mtor),	0.1222133399442	0.632777253124263
GO:0030857	negative regulation of epithelial cell differentiation	biological_process	5	1508	34	19765	ENSRNOG00000007000(Grhl2),ENSRNOG00000018147(Nkx6-3),ENSRNOG00000007081(Xdh),ENSRNOG00000059984(Dll1),ENSRNOG00000007036(Tgfbr1),	0.1222133399442	0.632777253124263
GO:0042348	NF-kappaB import into nucleus	biological_process	5	1508	34	19765	ENSRNOG00000004395(Fbxw11),ENSRNOG00000019057(Prkcq),ENSRNOG00000002520(Litaf),ENSRNOG00000026053(Grem1),ENSRNOG00000032208(Eda),	0.1222133399442	0.632777253124263
GO:0021696	cerebellar cortex morphogenesis	biological_process	5	1508	34	19765	ENSRNOG00000048782(Wnt7a),ENSRNOG00000003261(Usp9x),ENSRNOG00000059984(Dll1),ENSRNOG00000003694(Prox1),ENSRNOG00000010176(Map2k1),	0.1222133399442	0.632777253124263
GO:0043028	cysteine-type endopeptidase regulator activity involved in apoptotic process	molecular_function	5	1508	34	19765	ENSRNOG00000002823(Mapk9),ENSRNOG00000030404(Arrb1),ENSRNOG00000015408(Vil1),ENSRNOG00000006632(Rps6ka3),ENSRNOG00000007946(Bcl2l1),	0.1222133399442	0.632777253124263
GO:0071392	cellular response to estradiol stimulus	biological_process	5	1508	34	19765	ENSRNOG00000061012(Kat5),ENSRNOG00000008716(Nefh),ENSRNOG00000048145(Sstr1),ENSRNOG00000001585(Nrip1),ENSRNOG00000011306(Myod1),	0.1222133399442	0.632777253124263
GO:0031076	embryonic camera-type eye development	biological_process	5	1508	34	19765	ENSRNOG00000003694(Prox1),ENSRNOG00000018059(Ihh),ENSRNOG00000057031(Six3),ENSRNOG00000046922(Phactr4),ENSRNOG00000014084(Sp1),	0.1222133399442	0.632777253124263
GO:0048732	gland development	biological_process	68	1508	463	19765	ENSRNOG00000010484(Zdhhc21),ENSRNOG00000009066(Thra),ENSRNOG00000006046(Gdf7),ENSRNOG00000005936(Foxm1),ENSRNOG00000019354(Ptch1),ENSRNOG00000057031(Six3),ENSRNOG00000006526(Sema3c),ENSRNOG00000000571(Psap),ENSRNOG00000010176(Map2k1),ENSRNOG00000010953(Icmt),ENSRNOG00000017854(Ucp2),ENSRNOG00000001785(Etv5),ENSRNOG00000006069(Eif2ak3),ENSRNOG00000029179(Cyp2d3),ENSRNOG00000015971(Slc12a2),ENSRNOG…	2.2698319107326e-06	0.000259762234254722
GO:0061448	connective tissue development	biological_process	32	1508	218	19765	ENSRNOG00000004610(Lum),ENSRNOG00000008620(Smad3),ENSRNOG00000016573(Dgat2),ENSRNOG00000018059(Ihh),ENSRNOG00000007564(Evc),ENSRNOG00000045931(Sik3),ENSRNOG00000000503(Ppard),ENSRNOG00000026053(Grem1),ENSRNOG00000012478(Shox2),ENSRNOG00000009037(Sulf1),ENSRNOG00000010890(Bmp1),ENSRNOG00000004205(Pkdcc),ENSRNOG00000011728(Fto),ENSRNOG00000053232(Ror2),ENSRNOG00000014338(Slc25a25),ENSRNOG0000005358…	0.000963900708662728	0.0289616807521751
GO:0006839	mitochondrial transport	biological_process	27	1508	184	19765	ENSRNOG00000007400(Srebf2),ENSRNOG00000020630(Il9r),ENSRNOG00000031171(Wdr46),ENSRNOG00000015914(U2af2),ENSRNOG00000020442(Ubl5),ENSRNOG00000016163(Slc1a3),ENSRNOG00000031827(Arih2),ENSRNOG00000028640(Siva1),ENSRNOG00000010275(Slc17a9),ENSRNOG00000031612(Gls2),ENSRNOG00000008222(Timm9),ENSRNOG00000011168(Micu2),ENSRNOG00000002823(Mapk9),ENSRNOG00000009459(Slc35f6),ENSRNOG00000010008(Polr3a),ENSRN…	0.00228917448993078	0.0546452634375501
GO:1902911	protein kinase complex	cellular_component	12	1508	82	19765	ENSRNOG00000007036(Tgfbr1),ENSRNOG00000017753(Ercc2),ENSRNOG00000020284(Prkar2a),ENSRNOG00000012799(Prkaa1),ENSRNOG00000005724(Map3k7),ENSRNOG00000003063(Phka1),ENSRNOG00000018166(Prkab2),ENSRNOG00000037505(Ulk1),ENSRNOG00000025423(Map3k13),ENSRNOG00000012360(Gtf2h1),ENSRNOG00000014786(Ccne1),ENSRNOG00000009264(Erc1),	0.0333333054370709	0.290481279855863
GO:0004715	non-membrane spanning protein tyrosine kinase activity	molecular_function	6	1508	41	19765	ENSRNOG00000047356(Abl1),ENSRNOG00000000543(Frk),ENSRNOG00000004205(Pkdcc),ENSRNOG00000025925(Txk),ENSRNOG00000009495(Src),ENSRNOG00000019294(Stk16),	0.102467393649004	0.56036630876778
GO:0098773	skin epidermis development	biological_process	12	1508	82	19765	ENSRNOG00000010484(Zdhhc21),ENSRNOG00000003205(Ldb2),ENSRNOG00000043304(Apcdd1),ENSRNOG00000002624(Edaradd),ENSRNOG00000059984(Dll1),ENSRNOG00000017753(Ercc2),ENSRNOG00000057814(Nsdhl),ENSRNOG00000019414(Tmem79),ENSRNOG00000032208(Eda),ENSRNOG00000010711(Dicer1),ENSRNOG00000053084(Fuz),ENSRNOG00000002418(Tgfb2),	0.0333333054370709	0.290481279855863
GO:0071277	cellular response to calcium ion	biological_process	6	1508	41	19765	ENSRNOG00000003841(Kcnh1),ENSRNOG00000019568(Jund),ENSRNOG00000054264(Nfatc3),ENSRNOG00000015618(Wnt5a),ENSRNOG00000012002(Iqgap1),ENSRNOG00000002572(Cacybp),	0.102467393649004	0.56036630876778
GO:0031346	positive regulation of cell projection organization	biological_process	42	1508	287	19765	ENSRNOG00000020904(Cdc42ep2),ENSRNOG00000003039(Wnt3a),ENSRNOG00000018598(Ankrd1),ENSRNOG00000001374(Rasal1),ENSRNOG00000029510(Plxnb1),ENSRNOG00000000999(Smurf1),ENSRNOG00000018009(Rab8b),ENSRNOG00000014751(Ret),ENSRNOG00000007133(Plxnb2),ENSRNOG00000001628(Pcp4),ENSRNOG00000017428(Map1b),ENSRNOG00000018839(Ntrk2),ENSRNOG00000016010(Mul1),ENSRNOG00000012934(Arhgef7),ENSRNOG00000013589(Cxcl12),EN…	0.000187327961153813	0.00916846662703755
GO:0031018	endocrine pancreas development	biological_process	6	1508	41	19765	ENSRNOG00000059984(Dll1),ENSRNOG00000006069(Eif2ak3),ENSRNOG00000017871(Sidt2),ENSRNOG00000027949(Rfx6),ENSRNOG00000002175(Clock),ENSRNOG00000015618(Wnt5a),	0.102467393649004	0.56036630876778
GO:0007411	axon guidance	biological_process	25	1508	171	19765	ENSRNOG00000007133(Plxnb2),ENSRNOG00000000567(Unc5b),ENSRNOG00000031232(Nrp2),ENSRNOG00000053288(Ank3),ENSRNOG00000005776(Bcl11b),ENSRNOG00000004812(Sema6d),ENSRNOG00000029510(Plxnb1),ENSRNOG00000003039(Wnt3a),ENSRNOG00000003845(Wnt3),ENSRNOG00000002418(Tgfb2),ENSRNOG00000015618(Wnt5a),ENSRNOG00000011977(Sema5a),ENSRNOG00000030016(Robo3),ENSRNOG00000006526(Sema3c),ENSRNOG00000006784(Sema4f),ENSRN…	0.00338930015026464	0.0710930829362788
GO:0031638	zymogen activation	biological_process	13	1508	89	19765	ENSRNOG00000007081(Xdh),ENSRNOG00000001414(Serpine1),ENSRNOG00000006787(Dhcr24),ENSRNOG00000016010(Mul1),ENSRNOG00000002823(Mapk9),ENSRNOG00000014118(Klkb1),ENSRNOG00000008620(Smad3),ENSRNOG00000007637(Acer2),ENSRNOG00000019675(Pycard),ENSRNOG00000047035(Fadd),ENSRNOG00000007352(Casp14),ENSRNOG00000006069(Eif2ak3),ENSRNOG00000014751(Ret),	0.0281585000360139	0.265289887748499
GO:0010976	positive regulation of neuron projection development	biological_process	33	1508	226	19765	ENSRNOG00000009760(Palm),ENSRNOG00000018598(Ankrd1),ENSRNOG00000012478(Shox2),ENSRNOG00000029510(Plxnb1),ENSRNOG00000001374(Rasal1),ENSRNOG00000004756(Syt2),ENSRNOG00000003039(Wnt3a),ENSRNOG00000001628(Pcp4),ENSRNOG00000007133(Plxnb2),ENSRNOG00000014751(Ret),ENSRNOG00000004281(Cobl),ENSRNOG00000010260(Dixdc1),ENSRNOG00000000522(Cpne5),ENSRNOG00000000999(Smurf1),ENSRNOG00000001126(Fbxw8),ENSRNOG00…	0.000883347691761811	0.0274968469491617
GO:0009898	cytoplasmic side of plasma membrane	cellular_component	20	1508	137	19765	ENSRNOG00000008082(Rgs6),ENSRNOG00000009495(Src),ENSRNOG00000016671(Dtna),ENSRNOG00000022704(Esyt3),ENSRNOG00000001065(Cyth3),ENSRNOG00000012002(Iqgap1),ENSRNOG00000004639(Traf6),ENSRNOG00000000543(Frk),ENSRNOG00000047356(Abl1),ENSRNOG00000001374(Rasal1),ENSRNOG00000025925(Txk),ENSRNOG00000025040(Gng10),ENSRNOG00000009760(Palm),ENSRNOG00000048980(Gng2),ENSRNOG00000001235(Gna12),ENSRNOG00000010971…	0.00818879424353468	0.127450393606374
GO:0016050	vesicle organization	biological_process	27	1508	185	19765	ENSRNOG00000010733(Vps11),ENSRNOG00000004014(Chmp6),ENSRNOG00000011082(Fabp9),ENSRNOG00000015334(Fcho2),ENSRNOG00000027724(Plekhf1),ENSRNOG00000011391(Rbsn),ENSRNOG00000007031(Trim9),ENSRNOG00000011987(Cd2ap),ENSRNOG00000019193(Stx1b),ENSRNOG00000008981(Pdcd6ip),ENSRNOG00000018009(Rab8b),ENSRNOG00000003402(Stx6),ENSRNOG00000016212(Ankfy1),ENSRNOG00000011114(Tbpl1),ENSRNOG00000020650(Slc17a7),ENSR…	0.00246006324484983	0.0576632896729559
GO:0071398	cellular response to fatty acid	biological_process	7	1508	48	19765	ENSRNOG00000029735(Pid1),ENSRNOG00000007706(Prkaa2),ENSRNOG00000012799(Prkaa1),ENSRNOG00000009495(Src),ENSRNOG00000013704(Cps1),ENSRNOG00000016573(Dgat2),ENSRNOG00000012513(Pdk3),	0.0859157440527661	0.503461084501978
GO:0032570	response to progesterone	biological_process	7	1508	48	19765	ENSRNOG00000009495(Src),ENSRNOG00000014786(Ccne1),ENSRNOG00000003069(Cd38),ENSRNOG00000002418(Tgfb2),ENSRNOG00000050519(Rhoa),ENSRNOG00000004068(Ncoa1),ENSRNOG00000021201(Txnip),	0.0859157440527661	0.503461084501978
GO:0043966	histone H3 acetylation	biological_process	7	1508	48	19765	ENSRNOG00000011306(Myod1),ENSRNOG00000025174(Kat6a),ENSRNOG00000018988(Ing5),ENSRNOG00000014066(Jade1),ENSRNOG00000031896(Stt3a),ENSRNOG00000005724(Map3k7),ENSRNOG00000016773(Sap130),	0.0859157440527661	0.503461084501978
GO:0031175	neuron projection development	biological_process	107	1508	734	19765	ENSRNOG00000013491(Setx),ENSRNOG00000008716(Nefh),ENSRNOG00000002652(Rap1gap2),ENSRNOG00000006526(Sema3c),ENSRNOG00000018047(Gorasp1),ENSRNOG00000006046(Gdf7),ENSRNOG00000020277(Cntnap1),ENSRNOG00000008761(Ncs1),ENSRNOG00000017704(Sema3f),ENSRNOG00000015480(Prkcz),ENSRNOG00000037505(Ulk1),ENSRNOG00000014903(Zfyve27),ENSRNOG00000028523(Tctn1),ENSRNOG00000005776(Bcl11b),ENSRNOG00000053288(Ank3),ENS…	5.35833111683324e-09	2.45285486771743e-06
GO:0016810	hydrolase activity, acting on carbon-nitrogen (but not peptide) bonds	molecular_function	16	1508	110	19765	ENSRNOG00000015677(LOC100909857),ENSRNOG00000013215(Dctd),ENSRNOG00000001139(Suds3),ENSRNOG00000031612(Gls2),ENSRNOG00000006393(Sirt6),ENSRNOG00000027582(Dpysl4),ENSRNOG00000019240(Ampd2),ENSRNOG00000001227(Adarb1),ENSRNOG00000045949(Faah),ENSRNOG00000036683(Sirt7),ENSRNOG00000036866(Acer3),ENSRNOG00000012196(Asah2),ENSRNOG00000007637(Acer2),ENSRNOG00000056246(Gls),ENSRNOG00000048275(LOC100911028…	0.0170516987518954	0.198945007027361
GO:0031397	negative regulation of protein ubiquitination	biological_process	8	1508	55	19765	ENSRNOG00000009615(Mtor),ENSRNOG00000014761(Rasd2),ENSRNOG00000030404(Arrb1),ENSRNOG00000021175(Otub1),ENSRNOG00000020254(Per2),ENSRNOG00000015121(N4bp1),ENSRNOG00000004742(Chp1),ENSRNOG00000018289(Park7),	0.0720916704640811	0.448813903641183
GO:0044297	cell body	cellular_component	75	1508	516	19765	ENSRNOG00000002919(Gfap),ENSRNOG00000011726(Grin1),ENSRNOG00000013076(Csnk1e),ENSRNOG00000004077(Kcnc2),ENSRNOG00000026036(Pdyn),ENSRNOG00000018289(Park7),ENSRNOG00000016163(Slc1a3),ENSRNOG00000000774(Gabbr1),ENSRNOG00000007374(Tac1),ENSRNOG00000011589(Camk2d),ENSRNOG00000019177(Psd2),ENSRNOG00000003821(Rptor),ENSRNOG00000036859(Gdpd5),ENSRNOG00000005985(Kcnma1),ENSRNOG00000002418(Tgfb2),ENSRNOG0…	1.01724532939815e-06	0.00013648626126511
GO:0008589	regulation of smoothened signaling pathway	biological_process	9	1508	62	19765	ENSRNOG00000016913(Stk36),ENSRNOG00000026116(Sall3),ENSRNOG00000038459(Ulk3),ENSRNOG00000007564(Evc),ENSRNOG00000012478(Shox2),ENSRNOG00000053084(Fuz),ENSRNOG00000011829(Rpgrip1l),ENSRNOG00000028523(Tctn1),ENSRNOG00000019354(Ptch1),	0.0605540037352734	0.407992430361816
GO:0019226	transmission of nerve impulse	biological_process	9	1508	62	19765	ENSRNOG00000008552(P2rx3),ENSRNOG00000006226(Cacng2),ENSRNOG00000013588(Glra1),ENSRNOG00000020277(Cntnap1),ENSRNOG00000053122(Scn1a),ENSRNOG00000005007(Scn3a),ENSRNOG00000053288(Ank3),ENSRNOG00000055371(Sptbn4),ENSRNOG00000005985(Kcnma1),	0.0605540037352734	0.407992430361816
GO:0046328	regulation of JNK cascade	biological_process	18	1508	124	19765	ENSRNOG00000005724(Map3k7),ENSRNOG00000010260(Dixdc1),ENSRNOG00000014987(Mdfi),ENSRNOG00000015618(Wnt5a),ENSRNOG00000032828(Mapk8ip2),ENSRNOG00000021261(Rassf2),ENSRNOG00000013160(Sash1),ENSRNOG00000017787(Ripk1),ENSRNOG00000046601(Unc5cl),ENSRNOG00000012422(Tnik),ENSRNOG00000058805(Aida),ENSRNOG00000002823(Mapk9),ENSRNOG00000001708(Dvl3),ENSRNOG00000014124(Nod2),ENSRNOG00000048782(Wnt7a),ENSRNOG…	0.0122469769384023	0.168088138509077
GO:0051028	mRNA transport	biological_process	9	1508	62	19765	ENSRNOG00000057464(Fmr1),ENSRNOG00000003497(Thoc6),ENSRNOG00000020915(Setd2),ENSRNOG00000005390(Nup210),ENSRNOG00000016595(Hhex),ENSRNOG00000011073(Htt),ENSRNOG00000018033(Ddx19a),ENSRNOG00000007701(Thoc7),ENSRNOG00000028341(Alkbh5),	0.0605540037352734	0.407992430361816
GO:0002821	positive regulation of adaptive immune response	biological_process	10	1508	69	19765	ENSRNOG00000019057(Prkcq),ENSRNOG00000004639(Traf6),ENSRNOG00000005724(Map3k7),ENSRNOG00000047035(Fadd),ENSRNOG00000038140(Whsc1),ENSRNOG00000015480(Prkcz),ENSRNOG00000000838(Lta),ENSRNOG00000009468(Il12a),ENSRNOG00000017123(B2m),ENSRNOG00000014124(Nod2),	0.0509195066720887	0.366903334187217
GO:0032092	positive regulation of protein binding	biological_process	10	1508	69	19765	ENSRNOG00000030404(Arrb1),ENSRNOG00000006069(Eif2ak3),ENSRNOG00000016066(Bambi),ENSRNOG00000003039(Wnt3a),ENSRNOG00000018289(Park7),ENSRNOG00000012934(Arhgef7),ENSRNOG00000007467(Ace),ENSRNOG00000005551(Derl1),ENSRNOG00000017123(B2m),ENSRNOG00000025209(Plxnd1),	0.0509195066720887	0.366903334187217
GO:0034705	potassium channel complex	cellular_component	10	1508	69	19765	ENSRNOG00000002653(Kcnk2),ENSRNOG00000014686(Kcnd3),ENSRNOG00000017054(Kcne3),ENSRNOG00000003841(Kcnh1),ENSRNOG00000015746(Kcng4),ENSRNOG00000004077(Kcnc2),ENSRNOG00000005985(Kcnma1),ENSRNOG00000014152(Kcnip3),ENSRNOG00000019959(Kcnc3),ENSRNOG00000020277(Cntnap1),	0.0509195066720887	0.366903334187217
GO:0031344	regulation of cell projection organization	biological_process	72	1508	497	19765	ENSRNOG00000000999(Smurf1),ENSRNOG00000018009(Rab8b),ENSRNOG00000001034(Evi5l),ENSRNOG00000002919(Gfap),ENSRNOG00000011726(Grin1),ENSRNOG00000007133(Plxnb2),ENSRNOG00000014751(Ret),ENSRNOG00000005660(Fam110c),ENSRNOG00000001628(Pcp4),ENSRNOG00000020904(Cdc42ep2),ENSRNOG00000003039(Wnt3a),ENSRNOG00000001195(Trpv4),ENSRNOG00000001374(Rasal1),ENSRNOG00000029510(Plxnb1),ENSRNOG00000018598(Ankrd1),ENS…	1.83394522607748e-06	0.000216238814383863
GO:0048589	developmental growth	biological_process	83	1508	573	19765	ENSRNOG00000010492(Sp2),ENSRNOG00000015971(Slc12a2),ENSRNOG00000006526(Sema3c),ENSRNOG00000011728(Fto),ENSRNOG00000014338(Slc25a25),ENSRNOG00000010953(Icmt),ENSRNOG00000006393(Sirt6),ENSRNOG00000019354(Ptch1),ENSRNOG00000017704(Sema3f),ENSRNOG00000037505(Ulk1),ENSRNOG00000015480(Prkcz),ENSRNOG00000037687(Rspo2),ENSRNOG00000004968(Ncapg2),ENSRNOG00000004725(Cela1),ENSRNOG00000059984(Dll1),ENSRNOG0…	3.20790810064269e-07	5.54754240871143e-05
GO:0008286	insulin receptor signaling pathway	biological_process	11	1508	76	19765	ENSRNOG00000029543(Cish),ENSRNOG00000055391(Eif4ebp2),ENSRNOG00000015480(Prkcz),ENSRNOG00000029735(Pid1),ENSRNOG00000009495(Src),ENSRNOG00000020417(Gsk3a),ENSRNOG00000023509(Irs2),ENSRNOG00000019057(Prkcq),ENSRNOG00000020369(Igf2),ENSRNOG00000043498(Sik2),ENSRNOG00000006717(Ankrd26),	0.0428656436374474	0.328650678607503
GO:0019955	cytokine binding	molecular_function	11	1508	76	19765	ENSRNOG00000047307(Cntfr),ENSRNOG00000049402(Nbl1),ENSRNOG00000003305(Cxcr3),ENSRNOG00000007036(Tgfbr1),ENSRNOG00000002875(Klhl20),ENSRNOG00000012259(Il22ra2),ENSRNOG00000004141(Vasn),ENSRNOG00000009468(Il12a),ENSRNOG00000054218(Il18rap),ENSRNOG00000027976(Il22ra1),ENSRNOG00000018289(Park7),	0.0428656436374474	0.328650678607503
GO:0001889	liver development	biological_process	22	1508	152	19765	ENSRNOG00000028403(Ptcd2),ENSRNOG00000013704(Cps1),ENSRNOG00000014118(Klkb1),ENSRNOG00000009845(Acadm),ENSRNOG00000004281(Cobl),ENSRNOG00000011425(Ptpn3),ENSRNOG00000000314(Sec63),ENSRNOG00000008620(Smad3),ENSRNOG00000047314(Tk1),ENSRNOG00000016595(Hhex),ENSRNOG00000014786(Ccne1),ENSRNOG00000011829(Rpgrip1l),ENSRNOG00000009066(Thra),ENSRNOG00000005936(Foxm1),ENSRNOG00000016021(Lims2),ENSRNOG00000…	0.0063616463375184	0.108566517102123
GO:0051092	positive regulation of NF-kappaB transcription factor activity	biological_process	12	1508	83	19765	ENSRNOG00000015480(Prkcz),ENSRNOG00000025423(Map3k13),ENSRNOG00000001618(Ripk4),ENSRNOG00000026053(Grem1),ENSRNOG00000009652(Prkci),ENSRNOG00000019057(Prkcq),ENSRNOG00000004639(Traf6),ENSRNOG00000002175(Clock),ENSRNOG00000015618(Wnt5a),ENSRNOG00000048315(Eif2ak2),ENSRNOG00000032208(Eda),ENSRNOG00000017787(Ripk1),	0.036124448542065	0.30325831559261
GO:0006638	neutral lipid metabolic process	biological_process	13	1508	90	19765	ENSRNOG00000016573(Dgat2),ENSRNOG00000040108(Cd36),ENSRNOG00000027264(Dagla),ENSRNOG00000008167(Abhd6),ENSRNOG00000018436(Apoa5),ENSRNOG00000001189(Sik1),ENSRNOG00000016636(Lpin3),ENSRNOG00000000437(Agpat1),ENSRNOG00000013704(Cps1),ENSRNOG00000034116(Gk),ENSRNOG00000016656(Nkx2-3),ENSRNOG00000017352(Ctdnep1),ENSRNOG00000011216(Tbl1xr1),	0.0304744000588717	0.278020845554677
GO:0015749	monosaccharide transport	biological_process	15	1508	104	19765	ENSRNOG00000050104(Clip3),ENSRNOG00000008376(Slc2a3),ENSRNOG00000020039(Slc5a2),ENSRNOG00000015741(Slc2a13),ENSRNOG00000023509(Irs2),ENSRNOG00000012799(Prkaa1),ENSRNOG00000042785(Sesn2),ENSRNOG00000031814(Sort1),ENSRNOG00000006393(Sirt6),ENSRNOG00000009652(Prkci),ENSRNOG00000020417(Gsk3a),ENSRNOG00000015408(Vil1),ENSRNOG00000020392(Stxbp3),ENSRNOG00000015480(Prkcz),ENSRNOG00000029735(Pid1),	0.0217480341503966	0.230576569153115
GO:0048284	organelle fusion	biological_process	15	1508	104	19765	ENSRNOG00000016010(Mul1),ENSRNOG00000010733(Vps11),ENSRNOG00000019193(Stx1b),ENSRNOG00000007031(Trim9),ENSRNOG00000011391(Rbsn),ENSRNOG00000020310(Grik5),ENSRNOG00000019933(Ubqln4),ENSRNOG00000016212(Ankfy1),ENSRNOG00000003402(Stx6),ENSRNOG00000001867(Snap29),ENSRNOG00000018009(Rab8b),ENSRNOG00000005850(Gdap1),ENSRNOG00000003506(Gosr2),ENSRNOG00000024562(Tgfbrap1),ENSRNOG00000046424(LOC100911485),	0.0217480341503966	0.230576569153115
GO:0043025	neuronal cell body	cellular_component	66	1508	458	19765	ENSRNOG00000018839(Ntrk2),ENSRNOG00000016010(Mul1),ENSRNOG00000012934(Arhgef7),ENSRNOG00000016203(Efna2),ENSRNOG00000012007(Slc38a7),ENSRNOG00000024457(Cyct),ENSRNOG00000003386(Rbfox3),ENSRNOG00000016575(Tnfrsf1b),ENSRNOG00000031814(Sort1),ENSRNOG00000003821(Rptor),ENSRNOG00000019977(Ptprf),ENSRNOG00000019177(Psd2),ENSRNOG00000003812(Nlgn3),ENSRNOG00000013703(Siah2),ENSRNOG00000036859(Gdpd5),ENSR…	5.5938427820506e-06	0.000558093391409202
GO:0070585	protein localization to mitochondrion	biological_process	18	1508	125	19765	ENSRNOG00000031827(Arih2),ENSRNOG00000031612(Gls2),ENSRNOG00000008222(Timm9),ENSRNOG00000010086(Plagl2),ENSRNOG00000010275(Slc17a9),ENSRNOG00000002823(Mapk9),ENSRNOG00000010008(Polr3a),ENSRNOG00000020417(Gsk3a),ENSRNOG00000023095(Npepps),ENSRNOG00000031171(Wdr46),ENSRNOG00000020630(Il9r),ENSRNOG00000019749(Ube2j2),ENSRNOG00000007400(Srebf2),ENSRNOG00000018851(Ppp2r2b),ENSRNOG00000005850(Gdap1),EN…	0.0131915941429635	0.17518256931833
GO:0007254	JNK cascade	biological_process	21	1508	146	19765	ENSRNOG00000007110(Ankrd6),ENSRNOG00000016010(Mul1),ENSRNOG00000014124(Nod2),ENSRNOG00000048782(Wnt7a),ENSRNOG00000030017(Ercc6),ENSRNOG00000001708(Dvl3),ENSRNOG00000046601(Unc5cl),ENSRNOG00000012422(Tnik),ENSRNOG00000053232(Ror2),ENSRNOG00000032828(Mapk8ip2),ENSRNOG00000013160(Sash1),ENSRNOG00000004639(Traf6),ENSRNOG00000015618(Wnt5a),ENSRNOG00000025423(Map3k13),ENSRNOG00000058805(Aida),ENSRNOG0…	0.00805036090616711	0.126817628687839
GO:0021537	telencephalon development	biological_process	35	1508	244	19765	ENSRNOG00000004139(Ndel1),ENSRNOG00000007948(Nf2),ENSRNOG00000011829(Rpgrip1l),ENSRNOG00000001520(Dlx1),ENSRNOG00000011073(Htt),ENSRNOG00000014963(Adgrg1),ENSRNOG00000026116(Sall3),ENSRNOG00000016203(Efna2),ENSRNOG00000013589(Cxcl12),ENSRNOG00000003694(Prox1),ENSRNOG00000018839(Ntrk2),ENSRNOG00000015602(Cdh2),ENSRNOG00000015618(Wnt5a),ENSRNOG00000019832(Bbs1),ENSRNOG00000008716(Nefh),ENSRNOG00000…	0.000847876168480153	0.0270416899307891
GO:0042149	cellular response to glucose starvation	biological_process	4	1508	28	19765	ENSRNOG00000046252(Tbl2),ENSRNOG00000012799(Prkaa1),ENSRNOG00000007706(Prkaa2),ENSRNOG00000006069(Eif2ak3),	0.161946709666519	0.762413366379219
GO:2000737	negative regulation of stem cell differentiation	biological_process	5	1508	35	19765	ENSRNOG00000003039(Wnt3a),ENSRNOG00000060956(Zfp706),ENSRNOG00000004141(Vasn),ENSRNOG00000016879(Ldlrad4),ENSRNOG00000053084(Fuz),	0.134950703022143	0.67147466171248
GO:0014047	glutamate secretion	biological_process	4	1508	28	19765	ENSRNOG00000014290(Grm1),ENSRNOG00000018839(Ntrk2),ENSRNOG00000011852(Myo6),ENSRNOG00000000774(Gabbr1),	0.161946709666519	0.762413366379219
GO:0008180	COP9 signalosome	cellular_component	4	1508	28	19765	ENSRNOG00000031816(Nckipsd),ENSRNOG00000008744(Cops2),ENSRNOG00000014124(Nod2),ENSRNOG00000046698(Gps1),	0.161946709666519	0.762413366379219
GO:0045682	regulation of epidermis development	biological_process	8	1508	56	19765	ENSRNOG00000002418(Tgfb2),ENSRNOG00000019354(Ptch1),ENSRNOG00000000503(Ppard),ENSRNOG00000014259(Mycl),ENSRNOG00000019414(Tmem79),ENSRNOG00000007000(Grhl2),ENSRNOG00000059984(Dll1),ENSRNOG00000054420(Vdr),	0.0786083061920886	0.476796444884516
GO:0070988	demethylation	biological_process	7	1508	49	19765	ENSRNOG00000049221(Kdm4b),ENSRNOG00000060544(Kdm5b),ENSRNOG00000017227(Ppme1),ENSRNOG00000028341(Alkbh5),ENSRNOG00000022372(Kdm1a),ENSRNOG00000011728(Fto),ENSRNOG00000007814(Kdm3a),	0.093974722445829	0.531090261491243
GO:0008045	motor neuron axon guidance	biological_process	4	1508	28	19765	ENSRNOG00000017704(Sema3f),ENSRNOG00000025209(Plxnd1),ENSRNOG00000017003(Plxna1),ENSRNOG00000013589(Cxcl12),	0.161946709666519	0.762413366379219
GO:0006998	nuclear envelope organization	biological_process	4	1508	28	19765	ENSRNOG00000017352(Ctdnep1),ENSRNOG00000009137(Ubxn2b),ENSRNOG00000004139(Ndel1),ENSRNOG00000024849(Tor1aip2),	0.161946709666519	0.762413366379219
GO:0006486	protein glycosylation	biological_process	27	1508	189	19765	ENSRNOG00000000800(Man1a1),ENSRNOG00000024954(Mgat5b),ENSRNOG00000059461(B4galt1),ENSRNOG00000004742(Chp1),ENSRNOG00000019143(Galnt2),ENSRNOG00000018276(Mgat4a),ENSRNOG00000031896(Stt3a),ENSRNOG00000001222(Ube2g2),ENSRNOG00000005670(Art4),ENSRNOG00000003014(Poglut1),ENSRNOG00000004839(B4galnt1),ENSRNOG00000006369(Alg2),ENSRNOG00000021011(Fut2),ENSRNOG00000019979(B3galt6),ENSRNOG00000046258(B3gnt5…	0.00325874941365374	0.068911923741993
GO:0060669	embryonic placenta morphogenesis	biological_process	4	1508	28	19765	ENSRNOG00000004068(Ncoa1),ENSRNOG00000007000(Grhl2),ENSRNOG00000020915(Setd2),ENSRNOG00000005903(St14),	0.161946709666519	0.762413366379219
GO:0005793	endoplasmic reticulum-Golgi intermediate compartment	cellular_component	8	1508	56	19765	ENSRNOG00000003508(Ergic1),ENSRNOG00000020201(Yif1a),ENSRNOG00000000800(Man1a1),ENSRNOG00000010711(Dicer1),ENSRNOG00000005457(Lamp5),ENSRNOG00000014901(Uggt1),ENSRNOG00000016831(Serpinh1),ENSRNOG00000004742(Chp1),	0.0786083061920886	0.476796444884516
GO:0031253	cell projection membrane	cellular_component	31	1508	217	19765	ENSRNOG00000009495(Src),ENSRNOG00000019959(Kcnc3),ENSRNOG00000014369(Slc27a4),ENSRNOG00000009756(Pacsin2),ENSRNOG00000017506(Cltb),ENSRNOG00000019368(Scnn1a),ENSRNOG00000009570(Pdxp),ENSRNOG00000003841(Kcnh1),ENSRNOG00000017952(Sept2),ENSRNOG00000026501(Slc6a19),ENSRNOG00000018184(Tpm1),ENSRNOG00000001867(Snap29),ENSRNOG00000058692(Slc26a4),ENSRNOG00000000774(Gabbr1),ENSRNOG00000015262(Slc34a1),E…	0.00171465793833998	0.0444782269205392
GO:0008625	extrinsic apoptotic signaling pathway via death domain receptors	biological_process	9	1508	63	19765	ENSRNOG00000001331(Rnf34),ENSRNOG00000047035(Fadd),ENSRNOG00000003745(Atf3),ENSRNOG00000001414(Serpine1),ENSRNOG00000038483(Tnfrsf10b),ENSRNOG00000012473(Cflar),ENSRNOG00000018289(Park7),ENSRNOG00000019276(RGD735029),ENSRNOG00000031814(Sort1),	0.0658633479882254	0.431801663053386
GO:0061097	regulation of protein tyrosine kinase activity	biological_process	8	1508	56	19765	ENSRNOG00000022419(Dok7),ENSRNOG00000003039(Wnt3a),ENSRNOG00000054400(Sh3bp5l),ENSRNOG00000007467(Ace),ENSRNOG00000026053(Grem1),ENSRNOG00000030017(Ercc6),ENSRNOG00000016013(Gprc5b),ENSRNOG00000016182(Tgfa),	0.0786083061920886	0.476796444884516
GO:0050805	negative regulation of synaptic transmission	biological_process	9	1508	63	19765	ENSRNOG00000008169(Slc24a2),ENSRNOG00000010861(Atad1),ENSRNOG00000059765(Asic1),ENSRNOG00000008167(Abhd6),ENSRNOG00000003812(Nlgn3),ENSRNOG00000020653(S1pr2),ENSRNOG00000000774(Gabbr1),ENSRNOG00000003069(Cd38),ENSRNOG00000001130(Nos1),	0.0658633479882254	0.431801663053386
GO:0060079	excitatory postsynaptic potential	biological_process	8	1508	56	19765	ENSRNOG00000020653(S1pr2),ENSRNOG00000020310(Grik5),ENSRNOG00000032828(Mapk8ip2),ENSRNOG00000020650(Slc17a7),ENSRNOG00000019193(Stx1b),ENSRNOG00000011726(Grin1),ENSRNOG00000015480(Prkcz),ENSRNOG00000003812(Nlgn3),	0.0786083061920886	0.476796444884516
GO:0044070	regulation of anion transport	biological_process	18	1508	126	19765	ENSRNOG00000020254(Per2),ENSRNOG00000017952(Sept2),ENSRNOG00000001628(Pcp4),ENSRNOG00000017787(Ripk1),ENSRNOG00000029682(Clic1),ENSRNOG00000023509(Irs2),ENSRNOG00000032745(Slc17a3),ENSRNOG00000000406(Ros1),ENSRNOG00000014615(Grk6),ENSRNOG00000002823(Mapk9),ENSRNOG00000015262(Slc34a1),ENSRNOG00000009615(Mtor),ENSRNOG00000001130(Nos1),ENSRNOG00000000774(Gabbr1),ENSRNOG00000006375(Vdac1),ENSRNOG0000…	0.0141946286560946	0.180494444774066
GO:0032633	interleukin-4 production	biological_process	4	1508	28	19765	ENSRNOG00000019057(Prkcq),ENSRNOG00000015480(Prkcz),ENSRNOG00000025925(Txk),ENSRNOG00000023109(Icoslg),	0.161946709666519	0.762413366379219
GO:0010822	positive regulation of mitochondrion organization	biological_process	17	1508	119	19765	ENSRNOG00000019097(Bap1),ENSRNOG00000020442(Ubl5),ENSRNOG00000015914(U2af2),ENSRNOG00000031171(Wdr46),ENSRNOG00000007400(Srebf2),ENSRNOG00000019749(Ube2j2),ENSRNOG00000020630(Il9r),ENSRNOG00000009481(Ddhd1),ENSRNOG00000010008(Polr3a),ENSRNOG00000023095(Npepps),ENSRNOG00000020417(Gsk3a),ENSRNOG00000031827(Arih2),ENSRNOG00000031612(Gls2),ENSRNOG00000028640(Siva1),ENSRNOG00000016010(Mul1),ENSRNOG000…	0.0167676513404051	0.198005861503843
GO:0043280	positive regulation of cysteine-type endopeptidase activity involved in apoptotic process	biological_process	13	1508	91	19765	ENSRNOG00000007637(Acer2),ENSRNOG00000019675(Pycard),ENSRNOG00000030404(Arrb1),ENSRNOG00000007352(Casp14),ENSRNOG00000006069(Eif2ak3),ENSRNOG00000014751(Ret),ENSRNOG00000008620(Smad3),ENSRNOG00000002823(Mapk9),ENSRNOG00000003039(Wnt3a),ENSRNOG00000027037(Alox12),ENSRNOG00000007081(Xdh),ENSRNOG00000050519(Rhoa),ENSRNOG00000016010(Mul1),	0.0329335206853775	0.290906535724867
GO:0010765	positive regulation of sodium ion transport	biological_process	4	1508	28	19765	ENSRNOG00000004742(Chp1),ENSRNOG00000026455(Gpd1l),ENSRNOG00000002934(Atp1b1),ENSRNOG00000057221(Scn3b),	0.161946709666519	0.762413366379219
GO:0005811	lipid particle	cellular_component	7	1508	49	19765	ENSRNOG00000057814(Nsdhl),ENSRNOG00000017607(Faf2),ENSRNOG00000009244(Abhd4),ENSRNOG00000059445(Aifm2),ENSRNOG00000016573(Dgat2),ENSRNOG00000004639(Traf6),ENSRNOG00000021475(Ldah),	0.093974722445829	0.531090261491243
GO:0010906	regulation of glucose metabolic process	biological_process	13	1508	91	19765	ENSRNOG00000042785(Sesn2),ENSRNOG00000001189(Sik1),ENSRNOG00000003100(Dusp12),ENSRNOG00000012799(Prkaa1),ENSRNOG00000023509(Irs2),ENSRNOG00000003259(C1qtnf1),ENSRNOG00000016573(Dgat2),ENSRNOG00000014522(Mlycd),ENSRNOG00000000658(Acacb),ENSRNOG00000009845(Acadm),ENSRNOG00000009495(Src),ENSRNOG00000009615(Mtor),ENSRNOG00000012513(Pdk3),	0.0329335206853775	0.290906535724867
GO:0090207	regulation of triglyceride metabolic process	biological_process	5	1508	35	19765	ENSRNOG00000011216(Tbl1xr1),ENSRNOG00000017352(Ctdnep1),ENSRNOG00000001189(Sik1),ENSRNOG00000018436(Apoa5),ENSRNOG00000016573(Dgat2),	0.134950703022143	0.67147466171248
GO:2001237	negative regulation of extrinsic apoptotic signaling pathway	biological_process	11	1508	77	19765	ENSRNOG00000011073(Htt),ENSRNOG00000009495(Src),ENSRNOG00000016326(Cx3cl1),ENSRNOG00000001414(Serpine1),ENSRNOG00000018289(Park7),ENSRNOG00000013703(Siah2),ENSRNOG00000017787(Ripk1),ENSRNOG00000000567(Unc5b),ENSRNOG00000001331(Rnf34),ENSRNOG00000019950(Peli3),ENSRNOG00000012473(Cflar),	0.0464496995676819	0.348238499071003
GO:0060324	face development	biological_process	7	1508	49	19765	ENSRNOG00000010176(Map2k1),ENSRNOG00000053583(Mapk3),ENSRNOG00000017773(Crispld1),ENSRNOG00000025174(Kat6a),ENSRNOG00000007000(Grhl2),ENSRNOG00000015618(Wnt5a),ENSRNOG00000002418(Tgfb2),	0.093974722445829	0.531090261491243
GO:0048008	platelet-derived growth factor receptor signaling pathway	biological_process	6	1508	42	19765	ENSRNOG00000012002(Iqgap1),ENSRNOG00000016756(Ptgir),ENSRNOG00000009495(Src),ENSRNOG00000019253(Bcar1),ENSRNOG00000021201(Txnip),ENSRNOG00000047356(Abl1),	0.112531971944126	0.596948742787451
GO:0071897	DNA biosynthetic process	biological_process	13	1508	91	19765	ENSRNOG00000003977(Dusp1),ENSRNOG00000031896(Stt3a),ENSRNOG00000003629(Nvl),ENSRNOG00000002653(Kcnk2),ENSRNOG00000047314(Tk1),ENSRNOG00000046799(Phb),ENSRNOG00000026053(Grem1),ENSRNOG00000007000(Grhl2),ENSRNOG00000018598(Ankrd1),ENSRNOG00000009495(Src),ENSRNOG00000007291(Terf1),ENSRNOG00000002471(Polq),ENSRNOG00000021815(Lig3),	0.0329335206853775	0.290906535724867
GO:0016126	sterol biosynthetic process	biological_process	5	1508	35	19765	ENSRNOG00000056728(G6pdx),ENSRNOG00000006787(Dhcr24),ENSRNOG00000001158(Abcg1),ENSRNOG00000012799(Prkaa1),ENSRNOG00000057814(Nsdhl),	0.134950703022143	0.67147466171248
GO:0050808	synapse organization	biological_process	27	1508	189	19765	ENSRNOG00000021103(Nrxn2),ENSRNOG00000025612(Sez6l),ENSRNOG00000000879(Slc9a6),ENSRNOG00000030714(Bsn),ENSRNOG00000008237(Unc13b),ENSRNOG00000009209(Slitrk1),ENSRNOG00000020205(Agrn),ENSRNOG00000026466(Lrrtm3),ENSRNOG00000016281(Col4a1),ENSRNOG00000009760(Palm),ENSRNOG00000011726(Grin1),ENSRNOG00000053288(Ank3),ENSRNOG00000011852(Myo6),ENSRNOG00000018839(Ntrk2),ENSRNOG00000008210(Ky),ENSRNOG00000…	0.00325874941365374	0.068911923741993
GO:0042787	protein ubiquitination involved in ubiquitin-dependent protein catabolic process	biological_process	13	1508	91	19765	ENSRNOG00000031827(Arih2),ENSRNOG00000036686(Anapc11),ENSRNOG00000002875(Klhl20),ENSRNOG00000004382(Arel1),ENSRNOG00000002214(Klhl8),ENSRNOG00000007370(Rnf144a),ENSRNOG00000010902(Tceb3),ENSRNOG00000000999(Smurf1),ENSRNOG00000001331(Rnf34),ENSRNOG00000013703(Siah2),ENSRNOG00000005502(Ankib1),ENSRNOG00000015292(Cul2),ENSRNOG00000003334(Klhl21),	0.0329335206853775	0.290906535724867
GO:0045773	positive regulation of axon extension	biological_process	5	1508	35	19765	ENSRNOG00000011977(Sema5a),ENSRNOG00000004139(Ndel1),ENSRNOG00000029910(Golga4),ENSRNOG00000017428(Map1b),ENSRNOG00000013589(Cxcl12),	0.134950703022143	0.67147466171248
GO:2000273	positive regulation of receptor activity	biological_process	5	1508	35	19765	ENSRNOG00000003812(Nlgn3),ENSRNOG00000018289(Park7),ENSRNOG00000016182(Tgfa),ENSRNOG00000011073(Htt),ENSRNOG00000026053(Grem1),	0.134950703022143	0.67147466171248
GO:0048255	mRNA stabilization	biological_process	4	1508	28	19765	ENSRNOG00000009615(Mtor),ENSRNOG00000010711(Dicer1),ENSRNOG00000004726(Mapkapk2),ENSRNOG00000010799(Ccrn4l),	0.161946709666519	0.762413366379219
GO:0015932	nucleobase-containing compound transmembrane transporter activity	molecular_function	4	1508	28	19765	ENSRNOG00000017871(Sidt2),ENSRNOG00000020345(Slc25a42),ENSRNOG00000002013(Sidt1),ENSRNOG00000000568(Slc29a3),	0.161946709666519	0.762413366379219
GO:0048066	developmental pigmentation	biological_process	6	1508	42	19765	ENSRNOG00000014454(Ap1m1),ENSRNOG00000016497(Bloc1s5),ENSRNOG00000018059(Ihh),ENSRNOG00000056889(Vps33a),ENSRNOG00000057040(Spns2),ENSRNOG00000011305(Sox10),	0.112531971944126	0.596948742787451
GO:0061053	somite development	biological_process	11	1508	77	19765	ENSRNOG00000053232(Ror2),ENSRNOG00000008620(Smad3),ENSRNOG00000032759(Cdx2),ENSRNOG00000006526(Sema3c),ENSRNOG00000059984(Dll1),ENSRNOG00000015618(Wnt5a),ENSRNOG00000004281(Cobl),ENSRNOG00000003039(Wnt3a),ENSRNOG00000009354(LOC100912697),ENSRNOG00000010104(Pofut1),ENSRNOG00000019354(Ptch1),	0.0464496995676819	0.348238499071003
GO:0045823	positive regulation of heart contraction	biological_process	5	1508	35	19765	ENSRNOG00000018184(Tpm1),ENSRNOG00000030019(Atp1a1),ENSRNOG00000057221(Scn3b),ENSRNOG00000020417(Gsk3a),ENSRNOG00000002418(Tgfb2),	0.134950703022143	0.67147466171248
GO:0070266	necroptotic process	biological_process	4	1508	28	19765	ENSRNOG00000012473(Cflar),ENSRNOG00000005724(Map3k7),ENSRNOG00000047035(Fadd),ENSRNOG00000017787(Ripk1),	0.161946709666519	0.762413366379219
GO:0014033	neural crest cell differentiation	biological_process	11	1508	77	19765	ENSRNOG00000011305(Sox10),ENSRNOG00000006784(Sema4f),ENSRNOG00000017704(Sema3f),ENSRNOG00000004812(Sema6d),ENSRNOG00000006526(Sema3c),ENSRNOG00000053583(Mapk3),ENSRNOG00000011977(Sema5a),ENSRNOG00000031232(Nrp2),ENSRNOG00000010711(Dicer1),ENSRNOG00000046922(Phactr4),ENSRNOG00000014751(Ret),	0.0464496995676819	0.348238499071003
GO:0031102	neuron projection regeneration	biological_process	7	1508	49	19765	ENSRNOG00000037505(Ulk1),ENSRNOG00000006197(Calu),ENSRNOG00000010176(Map2k1),ENSRNOG00000019977(Ptprf),ENSRNOG00000008716(Nefh),ENSRNOG00000004139(Ndel1),ENSRNOG00000002919(Gfap),	0.093974722445829	0.531090261491243
GO:0090102	cochlea development	biological_process	6	1508	42	19765	ENSRNOG00000015618(Wnt5a),ENSRNOG00000011829(Rpgrip1l),ENSRNOG00000001708(Dvl3),ENSRNOG00000002653(Kcnk2),ENSRNOG00000003972(Tshr),ENSRNOG00000009967(Otof),	0.112531971944126	0.596948742787451
GO:0003016	respiratory system process	biological_process	4	1508	28	19765	ENSRNOG00000011728(Fto),ENSRNOG00000013588(Glra1),ENSRNOG00000056246(Gls),ENSRNOG00000003812(Nlgn3),	0.161946709666519	0.762413366379219
GO:0050891	multicellular organismal water homeostasis	biological_process	5	1508	35	19765	ENSRNOG00000027037(Alox12),ENSRNOG00000019368(Scnn1a),ENSRNOG00000001195(Trpv4),ENSRNOG00000054378(Aqp2),ENSRNOG00000019414(Tmem79),	0.134950703022143	0.67147466171248
GO:0016049	cell growth	biological_process	57	1508	400	19765	ENSRNOG00000000999(Smurf1),ENSRNOG00000000406(Ros1),ENSRNOG00000008620(Smad3),ENSRNOG00000031232(Nrp2),ENSRNOG00000003039(Wnt3a),ENSRNOG00000003261(Usp9x),ENSRNOG00000001104(Foxk1),ENSRNOG00000001374(Rasal1),ENSRNOG00000015493(Emx1),ENSRNOG00000000879(Slc9a6),ENSRNOG00000000503(Ppard),ENSRNOG00000029510(Plxnb1),ENSRNOG00000011589(Camk2d),ENSRNOG00000020417(Gsk3a),ENSRNOG00000012348(Exosc4),ENSRNO…	3.09581757283045e-05	0.00217041913078978
GO:0070085	glycosylation	biological_process	28	1508	197	19765	ENSRNOG00000021886(B4galt7),ENSRNOG00000021014(Sec1),ENSRNOG00000017663(Dolpp1),ENSRNOG00000014901(Uggt1),ENSRNOG00000006393(Sirt6),ENSRNOG00000019979(B3galt6),ENSRNOG00000010104(Pofut1),ENSRNOG00000046258(B3gnt5),ENSRNOG00000021011(Fut2),ENSRNOG00000012559(Man1b1),ENSRNOG00000018047(Gorasp1),ENSRNOG00000021573(Dpy19l3),ENSRNOG00000030983(B3galt5),ENSRNOG00000007637(Acer2),ENSRNOG00000019128(LOC5…	0.0029701149841052	0.0652921887183803
GO:0016758	transferase activity, transferring hexosyl groups	molecular_function	23	1508	162	19765	ENSRNOG00000059461(B4galt1),ENSRNOG00000024954(Mgat5b),ENSRNOG00000007177(Kdelc2),ENSRNOG00000014511(Alg10),ENSRNOG00000053075(B4galnt4),ENSRNOG00000006369(Alg2),ENSRNOG00000000121(Pigv),ENSRNOG00000004839(B4galnt1),ENSRNOG00000003014(Poglut1),ENSRNOG00000009345(Ugt8),ENSRNOG00000031896(Stt3a),ENSRNOG00000018276(Mgat4a),ENSRNOG00000019143(Galnt2),ENSRNOG00000021886(B4galt7),ENSRNOG00000021014(Sec…	0.00668540245546289	0.112854234074647
GO:0014031	mesenchymal cell development	biological_process	22	1508	155	19765	ENSRNOG00000008620(Smad3),ENSRNOG00000007036(Tgfbr1),ENSRNOG00000014751(Ret),ENSRNOG00000031232(Nrp2),ENSRNOG00000020590(Adam15),ENSRNOG00000004812(Sema6d),ENSRNOG00000016879(Ldlrad4),ENSRNOG00000026053(Grem1),ENSRNOG00000004141(Vasn),ENSRNOG00000053583(Mapk3),ENSRNOG00000006526(Sema3c),ENSRNOG00000016066(Bambi),ENSRNOG00000010711(Dicer1),ENSRNOG00000053084(Fuz),ENSRNOG00000046922(Phactr4),ENSRNO…	0.0078750764541593	0.125324836331836
GO:0031252	cell leading edge	cellular_component	40	1508	282	19765	ENSRNOG00000003088(Arhgap31),ENSRNOG00000000774(Gabbr1),ENSRNOG00000007764(Frmd4b),ENSRNOG00000001195(Trpv4),ENSRNOG00000004077(Kcnc2),ENSRNOG00000011726(Grin1),ENSRNOG00000019400(Dag1),ENSRNOG00000009652(Prkci),ENSRNOG00000009495(Src),ENSRNOG00000014589(Arpin),ENSRNOG00000025209(Plxnd1),ENSRNOG00000009756(Pacsin2),ENSRNOG00000012934(Arhgef7),ENSRNOG00000001065(Cyth3),ENSRNOG00000015602(Cdh2),ENS…	0.000469457890305878	0.0173967681064778
GO:0019898	extrinsic component of membrane	cellular_component	31	1508	219	19765	ENSRNOG00000010244(Sarm1),ENSRNOG00000000543(Frk),ENSRNOG00000008642(Snx11),ENSRNOG00000047356(Abl1),ENSRNOG00000012953(Arsa),ENSRNOG00000012002(Iqgap1),ENSRNOG00000015602(Cdh2),ENSRNOG00000016671(Dtna),ENSRNOG00000022704(Esyt3),ENSRNOG00000001065(Cyth3),ENSRNOG00000037505(Ulk1),ENSRNOG00000009756(Pacsin2),ENSRNOG00000011305(Sox10),ENSRNOG00000009495(Src),ENSRNOG00000017132(Snx30),ENSRNOG00000046…	0.00196183962805087	0.0486211337117575
GO:2001056	positive regulation of cysteine-type endopeptidase activity	biological_process	14	1508	99	19765	ENSRNOG00000002823(Mapk9),ENSRNOG00000007081(Xdh),ENSRNOG00000027037(Alox12),ENSRNOG00000003039(Wnt3a),ENSRNOG00000016010(Mul1),ENSRNOG00000050519(Rhoa),ENSRNOG00000047035(Fadd),ENSRNOG00000007637(Acer2),ENSRNOG00000019675(Pycard),ENSRNOG00000014751(Ret),ENSRNOG00000006069(Eif2ak3),ENSRNOG00000007352(Casp14),ENSRNOG00000030404(Arrb1),ENSRNOG00000008620(Smad3),	0.0299490494548372	0.275163521673605
GO:0032182	ubiquitin-like protein binding	molecular_function	14	1508	99	19765	ENSRNOG00000009117(Otub2),ENSRNOG00000054524(Tnip3),ENSRNOG00000008620(Smad3),ENSRNOG00000017607(Faf2),ENSRNOG00000020254(Per2),ENSRNOG00000012004(Ubap1),ENSRNOG00000021175(Otub1),ENSRNOG00000016214(Agl),ENSRNOG00000018225(Tp53inp2),ENSRNOG00000038883(LOC294154),ENSRNOG00000020730(LOC498369),ENSRNOG00000009137(Ubxn2b),ENSRNOG00000015409(LOC100911959),ENSRNOG00000019933(Ubqln4),	0.0299490494548372	0.275163521673605
GO:0030705	cytoskeleton-dependent intracellular transport	biological_process	13	1508	92	19765	ENSRNOG00000011073(Htt),ENSRNOG00000020299(Klc2),ENSRNOG00000006336(Fyco1),ENSRNOG00000004139(Ndel1),ENSRNOG00000009580(Lca5),ENSRNOG00000017428(Map1b),ENSRNOG00000015480(Prkcz),ENSRNOG00000016497(Bloc1s5),ENSRNOG00000016031(Bicd2),ENSRNOG00000011394(Kif3c),ENSRNOG00000057626(Kif1b),ENSRNOG00000008716(Nefh),ENSRNOG00000012207(Dst),	0.0355411711844823	0.300305531115789
GO:0016197	endosomal transport	biological_process	26	1508	184	19765	ENSRNOG00000010971(Snx18),ENSRNOG00000003506(Gosr2),ENSRNOG00000002039(Evi5),ENSRNOG00000024562(Tgfbrap1),ENSRNOG00000016212(Ankfy1),ENSRNOG00000003402(Stx6),ENSRNOG00000026226(Hook1),ENSRNOG00000002875(Klhl20),ENSRNOG00000017408(Fam160a2),ENSRNOG00000011391(Rbsn),ENSRNOG00000014617(Tgoln2),ENSRNOG00000015158(Pikfyve),ENSRNOG00000018876(Sdccag3),ENSRNOG00000016497(Bloc1s5),ENSRNOG00000047088(Rab1…	0.00439284031443169	0.0867641708804757
GO:0030658	transport vesicle membrane	cellular_component	12	1508	85	19765	ENSRNOG00000024207(Fgfrl1),ENSRNOG00000017506(Cltb),ENSRNOG00000019163(Syt6),ENSRNOG00000061582(Scamp1),ENSRNOG00000050090(Slc6a17),ENSRNOG00000020279(Syt11),ENSRNOG00000009967(Otof),ENSRNOG00000007946(Bcl2l1),ENSRNOG00000008376(Slc2a3),ENSRNOG00000020650(Slc17a7),ENSRNOG00000003506(Gosr2),ENSRNOG00000018200(Gad2),	0.0422306135982286	0.328310324696718
GO:0007030	Golgi organization	biological_process	12	1508	85	19765	ENSRNOG00000001143(Cit),ENSRNOG00000011073(Htt),ENSRNOG00000009137(Ubxn2b),ENSRNOG00000055853(Gorasp2),ENSRNOG00000036676(Csnk1d),ENSRNOG00000013035(Rab33b),ENSRNOG00000012934(Arhgef7),ENSRNOG00000047620(Golph3l),ENSRNOG00000018047(Gorasp1),ENSRNOG00000053583(Mapk3),ENSRNOG00000001126(Fbxw8),ENSRNOG00000003402(Stx6),	0.0422306135982286	0.328310324696718
GO:0045446	endothelial cell differentiation	biological_process	12	1508	85	19765	ENSRNOG00000059984(Dll1),ENSRNOG00000007036(Tgfbr1),ENSRNOG00000009819(Vezf1),ENSRNOG00000013324(Cdh5),ENSRNOG00000010716(Atoh8),ENSRNOG00000020653(S1pr2),ENSRNOG00000027037(Alox12),ENSRNOG00000007081(Xdh),ENSRNOG00000003694(Prox1),ENSRNOG00000001229(Col18a1),ENSRNOG00000004414(F11r),ENSRNOG00000048782(Wnt7a),	0.0422306135982286	0.328310324696718
GO:0005795	Golgi stack	cellular_component	12	1508	85	19765	ENSRNOG00000019143(Galnt2),ENSRNOG00000047620(Golph3l),ENSRNOG00000031814(Sort1),ENSRNOG00000011352(Furin),ENSRNOG00000008761(Ncs1),ENSRNOG00000013165(Bet1l),ENSRNOG00000019979(B3galt6),ENSRNOG00000001143(Cit),ENSRNOG00000053075(B4galnt4),ENSRNOG00000059461(B4galt1),ENSRNOG00000055853(Gorasp2),ENSRNOG00000000257(Smpd3),	0.0422306135982286	0.328310324696718
GO:0015711	organic anion transport	biological_process	46	1508	326	19765	ENSRNOG00000020345(Slc25a42),ENSRNOG00000002823(Mapk9),ENSRNOG00000005420(Abcg8),ENSRNOG00000000096(Pdzk1),ENSRNOG00000005794(Slc10a1),ENSRNOG00000018824(Slc7a5),ENSRNOG00000011852(Myo6),ENSRNOG00000003134(Slc4a4),ENSRNOG00000037871(Sfxn5),ENSRNOG00000032745(Slc17a3),ENSRNOG00000011073(Htt),ENSRNOG00000009851(Slc38a9),ENSRNOG00000001158(Abcg1),ENSRNOG00000019484(Slc6a9),ENSRNOG00000017952(Sept2),…	0.000208043312192522	0.00981207912413459
GO:0060562	epithelial tube morphogenesis	biological_process	45	1508	319	19765	ENSRNOG00000008620(Smad3),ENSRNOG00000016595(Hhex),ENSRNOG00000007133(Plxnb2),ENSRNOG00000014751(Ret),ENSRNOG00000003039(Wnt3a),ENSRNOG00000018059(Ihh),ENSRNOG00000059461(B4galt1),ENSRNOG00000007000(Grhl2),ENSRNOG00000020482(Nfatc4),ENSRNOG00000010711(Dicer1),ENSRNOG00000053084(Fuz),ENSRNOG00000046922(Phactr4),ENSRNOG00000011977(Sema5a),ENSRNOG00000015618(Wnt5a),ENSRNOG00000022402(Luzp1),ENSRNOG0…	0.000243357286132631	0.010883944831518
GO:0006641	triglyceride metabolic process	biological_process	11	1508	78	19765	ENSRNOG00000016573(Dgat2),ENSRNOG00000040108(Cd36),ENSRNOG00000018436(Apoa5),ENSRNOG00000016636(Lpin3),ENSRNOG00000001189(Sik1),ENSRNOG00000000437(Agpat1),ENSRNOG00000034116(Gk),ENSRNOG00000013704(Cps1),ENSRNOG00000016656(Nkx2-3),ENSRNOG00000017352(Ctdnep1),ENSRNOG00000011216(Tbl1xr1),	0.0502493029086428	0.363758209520984
GO:0051897	positive regulation of protein kinase B signaling	biological_process	10	1508	71	19765	ENSRNOG00000024230(Tnfaip8l3),ENSRNOG00000009615(Mtor),ENSRNOG00000009495(Src),ENSRNOG00000020716(Axl),ENSRNOG00000011977(Sema5a),ENSRNOG00000003259(C1qtnf1),ENSRNOG00000014761(Rasd2),ENSRNOG00000005660(Fam110c),ENSRNOG00000005854(Angpt1),ENSRNOG00000020369(Igf2),	0.0598837836447892	0.404176586577406
GO:0044242	cellular lipid catabolic process	biological_process	20	1508	142	19765	ENSRNOG00000000658(Acacb),ENSRNOG00000014369(Slc27a4),ENSRNOG00000008843(Eci1),ENSRNOG00000009615(Mtor),ENSRNOG00000042785(Sesn2),ENSRNOG00000012196(Asah2),ENSRNOG00000014522(Mlycd),ENSRNOG00000015076(Cyp26b1),ENSRNOG00000019630(Hacl1),ENSRNOG00000001770(Ehhadh),ENSRNOG00000009845(Acadm),ENSRNOG00000000503(Ppard),ENSRNOG00000015020(Idh1),ENSRNOG00000013704(Cps1),ENSRNOG00000045949(Faah),ENSRNOG00…	0.0117445424965136	0.163207195906908
GO:0042490	mechanoreceptor differentiation	biological_process	10	1508	71	19765	ENSRNOG00000003972(Tshr),ENSRNOG00000059984(Dll1),ENSRNOG00000011852(Myo6),ENSRNOG00000010711(Dicer1),ENSRNOG00000014259(Mycl),ENSRNOG00000005985(Kcnma1),ENSRNOG00000018839(Ntrk2),ENSRNOG00000002042(Gfi1),ENSRNOG00000018842(Pou4f3),ENSRNOG00000014511(Alg10),	0.0598837836447892	0.404176586577406
GO:0006914	autophagy	biological_process	46	1508	327	19765	ENSRNOG00000009615(Mtor),ENSRNOG00000019933(Ubqln4),ENSRNOG00000009137(Ubxn2b),ENSRNOG00000016670(Pip4k2a),ENSRNOG00000007706(Prkaa2),ENSRNOG00000002215(Mylk),ENSRNOG00000037505(Ulk1),ENSRNOG00000002934(Atp1b1),ENSRNOG00000012953(Arsa),ENSRNOG00000007756(Atg101),ENSRNOG00000012799(Prkaa1),ENSRNOG00000015631(Ippk),ENSRNOG00000010176(Map2k1),ENSRNOG00000042785(Sesn2),ENSRNOG00000020384(Fam13b),ENSR…	0.000221750050947884	0.0103332868052481
GO:0035914	skeletal muscle cell differentiation	biological_process	9	1508	64	19765	ENSRNOG00000049437(Gpc1),ENSRNOG00000017516(Bcl9),ENSRNOG00000040110(Foxn2),ENSRNOG00000046912(Nr1d2),ENSRNOG00000003745(Atf3),ENSRNOG00000008744(Cops2),ENSRNOG00000011789(Cdon),ENSRNOG00000003039(Wnt3a),ENSRNOG00000018598(Ankrd1),	0.0714900232401943	0.446855711530275
GO:0048667	cell morphogenesis involved in neuron differentiation	biological_process	63	1508	448	19765	ENSRNOG00000004281(Cobl),ENSRNOG00000010260(Dixdc1),ENSRNOG00000028523(Tctn1),ENSRNOG00000005776(Bcl11b),ENSRNOG00000007766(Pqbp1),ENSRNOG00000053288(Ank3),ENSRNOG00000001126(Fbxw8),ENSRNOG00000012207(Dst),ENSRNOG00000004812(Sema6d),ENSRNOG00000012478(Shox2),ENSRNOG00000001143(Cit),ENSRNOG00000020577(Pip5k1c),ENSRNOG00000008716(Nefh),ENSRNOG00000032828(Mapk8ip2),ENSRNOG00000006526(Sema3c),ENSRNOG…	1.78789458346228e-05	0.00140539349984884
GO:0008543	fibroblast growth factor receptor signaling pathway	biological_process	8	1508	57	19765	ENSRNOG00000024207(Fgfrl1),ENSRNOG00000022428(Flrt1),ENSRNOG00000049437(Gpc1),ENSRNOG00000009037(Sulf1),ENSRNOG00000053084(Fuz),ENSRNOG00000012002(Iqgap1),ENSRNOG00000013491(Setx),ENSRNOG00000015618(Wnt5a),	0.0855127710690407	0.502613583428455
GO:0050771	negative regulation of axonogenesis	biological_process	8	1508	57	19765	ENSRNOG00000006526(Sema3c),ENSRNOG00000003039(Wnt3a),ENSRNOG00000004812(Sema6d),ENSRNOG00000017704(Sema3f),ENSRNOG00000006784(Sema4f),ENSRNOG00000003845(Wnt3),ENSRNOG00000015618(Wnt5a),ENSRNOG00000011977(Sema5a),	0.0855127710690407	0.502613583428455
GO:0004702	receptor signaling protein serine/threonine kinase activity	molecular_function	8	1508	57	19765	ENSRNOG00000053583(Mapk3),ENSRNOG00000025423(Map3k13),ENSRNOG00000007036(Tgfbr1),ENSRNOG00000002412(Mapk7),ENSRNOG00000047907(LOC100912585),ENSRNOG00000005724(Map3k7),ENSRNOG00000002823(Mapk9),ENSRNOG00000002418(Tgfb2),	0.0855127710690407	0.502613583428455
GO:0034644	cellular response to UV	biological_process	8	1508	57	19765	ENSRNOG00000015121(N4bp1),ENSRNOG00000020482(Nfatc4),ENSRNOG00000020737(Cdc25a),ENSRNOG00000015308(Pbk),ENSRNOG00000022372(Kdm1a),ENSRNOG00000005330(Crebbp),ENSRNOG00000002823(Mapk9),ENSRNOG00000031896(Stt3a),	0.0855127710690407	0.502613583428455
GO:0008366	axon ensheathment	biological_process	15	1508	107	19765	ENSRNOG00000017753(Ercc2),ENSRNOG00000006467(Eif2b2),ENSRNOG00000009345(Ugt8),ENSRNOG00000015602(Cdh2),ENSRNOG00000003749(Xk),ENSRNOG00000006069(Eif2ak3),ENSRNOG00000010711(Dicer1),ENSRNOG00000024039(Serinc5),ENSRNOG00000015158(Pikfyve),ENSRNOG00000019400(Dag1),ENSRNOG00000020277(Cntnap1),ENSRNOG00000053675(Dhh),ENSRNOG00000000503(Ppard),ENSRNOG00000021087(Lgi4),ENSRNOG00000009615(Mtor),	0.0271835525831318	0.263768586286697
GO:0051168	nuclear export	biological_process	15	1508	107	19765	ENSRNOG00000018289(Park7),ENSRNOG00000008637(Strada),ENSRNOG00000004742(Chp1),ENSRNOG00000020915(Setd2),ENSRNOG00000018033(Ddx19a),ENSRNOG00000007701(Thoc7),ENSRNOG00000014969(Lzts2),ENSRNOG00000016595(Hhex),ENSRNOG00000022141(Ctdspl2),ENSRNOG00000003497(Thoc6),ENSRNOG00000031789(Rangap1),ENSRNOG00000000999(Smurf1),ENSRNOG00000023393(Nup214),ENSRNOG00000028341(Alkbh5),ENSRNOG00000003988(Dnajc27),	0.0271835525831318	0.263768586286697
GO:0007041	lysosomal transport	biological_process	7	1508	50	19765	ENSRNOG00000031814(Sort1),ENSRNOG00000032759(Cdx2),ENSRNOG00000016212(Ankfy1),ENSRNOG00000017408(Fam160a2),ENSRNOG00000019262(Trak1),ENSRNOG00000026226(Hook1),ENSRNOG00000024562(Tgfbrap1),	0.102510693256253	0.559423713127743
GO:0060389	pathway-restricted SMAD protein phosphorylation	biological_process	7	1508	50	19765	ENSRNOG00000007610(Gdf11),ENSRNOG00000007700(Inhbc),ENSRNOG00000016879(Ldlrad4),ENSRNOG00000026053(Grem1),ENSRNOG00000002418(Tgfb2),ENSRNOG00000006046(Gdf7),ENSRNOG00000030155(Bmp8a),	0.102510693256253	0.559423713127743
GO:0035148	tube formation	biological_process	20	1508	143	19765	ENSRNOG00000019354(Ptch1),ENSRNOG00000001708(Dvl3),ENSRNOG00000006046(Gdf7),ENSRNOG00000020915(Setd2),ENSRNOG00000015618(Wnt5a),ENSRNOG00000010716(Atoh8),ENSRNOG00000022402(Luzp1),ENSRNOG00000004639(Traf6),ENSRNOG00000032208(Eda),ENSRNOG00000053084(Fuz),ENSRNOG00000046922(Phactr4),ENSRNOG00000003807(Wnt9b),ENSRNOG00000026053(Grem1),ENSRNOG00000007000(Grhl2),ENSRNOG00000028523(Tctn1),ENSRNOG000000…	0.0125892308361985	0.170976255440308
GO:0042633	hair cycle	biological_process	13	1508	93	19765	ENSRNOG00000010484(Zdhhc21),ENSRNOG00000026753(Mpzl3),ENSRNOG00000003205(Ldb2),ENSRNOG00000043304(Apcdd1),ENSRNOG00000002624(Edaradd),ENSRNOG00000017753(Ercc2),ENSRNOG00000057814(Nsdhl),ENSRNOG00000032208(Eda),ENSRNOG00000010711(Dicer1),ENSRNOG00000053084(Fuz),ENSRNOG00000019414(Tmem79),ENSRNOG00000002418(Tgfb2),ENSRNOG00000002175(Clock),	0.0383026414939979	0.314421050745033
GO:0004674	protein serine/threonine kinase activity	molecular_function	51	1508	365	19765	ENSRNOG00000002418(Tgfb2),ENSRNOG00000019294(Stk16),ENSRNOG00000053583(Mapk3),ENSRNOG00000006632(Rps6ka3),ENSRNOG00000012422(Tnik),ENSRNOG00000009652(Prkci),ENSRNOG00000016378(Map3k8),ENSRNOG00000014832(Mapkapk3),ENSRNOG00000027066(Stk32a),ENSRNOG00000036676(Csnk1d),ENSRNOG00000043498(Sik2),ENSRNOG00000013076(Csnk1e),ENSRNOG00000003063(Phka1),ENSRNOG00000002412(Mapk7),ENSRNOG00000012513(Pdk3),ENS…	0.000122523155826299	0.00671461407493141
GO:0070382	exocytic vesicle	cellular_component	19	1508	136	19765	ENSRNOG00000020650(Slc17a7),ENSRNOG00000008376(Slc2a3),ENSRNOG00000011726(Grin1),ENSRNOG00000009967(Otof),ENSRNOG00000018009(Rab8b),ENSRNOG00000050090(Slc6a17),ENSRNOG00000019193(Stx1b),ENSRNOG00000007031(Trim9),ENSRNOG00000006375(Vdac1),ENSRNOG00000000774(Gabbr1),ENSRNOG00000011582(Rab3d),ENSRNOG00000019163(Syt6),ENSRNOG00000018200(Gad2),ENSRNOG00000011323(Lgi3),ENSRNOG00000007946(Bcl2l1),ENSRNO…	0.0148707371369351	0.183689010158141
GO:0035239	tube morphogenesis	biological_process	50	1508	358	19765	ENSRNOG00000014648(Efnb2),ENSRNOG00000019354(Ptch1),ENSRNOG00000006046(Gdf7),ENSRNOG00000037687(Rspo2),ENSRNOG00000005650(Pgf),ENSRNOG00000016313(Ctnnbip1),ENSRNOG00000009001(Mtss1),ENSRNOG00000015971(Slc12a2),ENSRNOG00000010716(Atoh8),ENSRNOG00000001785(Etv5),ENSRNOG00000004639(Traf6),ENSRNOG00000001149(Pxn),ENSRNOG00000003807(Wnt9b),ENSRNOG00000016281(Col4a1),ENSRNOG00000012478(Shox2),ENSRNOG00…	0.000143228272727042	0.00758232937661118
GO:1990089	response to nerve growth factor	biological_process	6	1508	43	19765	ENSRNOG00000036676(Csnk1d),ENSRNOG00000018839(Ntrk2),ENSRNOG00000031814(Sort1),ENSRNOG00000004077(Kcnc2),ENSRNOG00000013076(Csnk1e),ENSRNOG00000007374(Tac1),	0.123187900148955	0.634026613068232
GO:0032435	negative regulation of proteasomal ubiquitin-dependent protein catabolic process	biological_process	6	1508	43	19765	ENSRNOG00000015308(Pbk),ENSRNOG00000003977(Dusp1),ENSRNOG00000007291(Terf1),ENSRNOG00000018289(Park7),ENSRNOG00000015121(N4bp1),ENSRNOG00000025222(Pcid2),	0.123187900148955	0.634026613068232
GO:0030426	growth cone	cellular_component	18	1508	129	19765	ENSRNOG00000019354(Ptch1),ENSRNOG00000012934(Arhgef7),ENSRNOG00000020425(Stim1),ENSRNOG00000014903(Zfyve27),ENSRNOG00000018839(Ntrk2),ENSRNOG00000012002(Iqgap1),ENSRNOG00000013491(Setx),ENSRNOG00000031890(Ncam1),ENSRNOG00000010711(Dicer1),ENSRNOG00000047356(Abl1),ENSRNOG00000017746(Pard6a),ENSRNOG00000003261(Usp9x),ENSRNOG00000025481(Dctn2),ENSRNOG00000001195(Trpv4),ENSRNOG00000013076(Csnk1e),ENS…	0.0175801197126644	0.202679246820673
GO:0010524	positive regulation of calcium ion transport into cytosol	biological_process	6	1508	43	19765	ENSRNOG00000012098(Adcyap1r1),ENSRNOG00000022256(Cxcl10),ENSRNOG00000011073(Htt),ENSRNOG00000012442(Cemip),ENSRNOG00000003305(Cxcr3),ENSRNOG00000054902(Trpc1),	0.123187900148955	0.634026613068232
GO:0043687	post-translational protein modification	biological_process	6	1508	43	19765	ENSRNOG00000053991(P3h1),ENSRNOG00000031896(Stt3a),ENSRNOG00000015921(Esco2),ENSRNOG00000007486(Atg7),ENSRNOG00000018276(Mgat4a),ENSRNOG00000010953(Icmt),	0.123187900148955	0.634026613068232
GO:0004672	protein kinase activity	molecular_function	82	1508	588	19765	ENSRNOG00000018166(Prkab2),ENSRNOG00000021261(Rassf2),ENSRNOG00000022636(Alpk1),ENSRNOG00000031896(Stt3a),ENSRNOG00000005724(Map3k7),ENSRNOG00000016913(Stk36),ENSRNOG00000017753(Ercc2),ENSRNOG00000001143(Cit),ENSRNOG00000004726(Mapkapk2),ENSRNOG00000013194(Rps6ka2),ENSRNOG00000014615(Grk6),ENSRNOG00000024207(Fgfrl1),ENSRNOG00000025423(Map3k13),ENSRNOG00000011454(Tbck),ENSRNOG00000003841(Kcnh1),EN…	1.4802010895096e-06	0.00018284007743752
GO:0046873	metal ion transmembrane transporter activity	molecular_function	52	1508	373	19765	ENSRNOG00000054902(Trpc1),ENSRNOG00000032745(Slc17a3),ENSRNOG00000002653(Kcnk2),ENSRNOG00000003134(Slc4a4),ENSRNOG00000059005(Kcnj1),ENSRNOG00000059765(Asic1),ENSRNOG00000005794(Slc10a1),ENSRNOG00000005052(Slc39a9),ENSRNOG00000014152(Kcnip3),ENSRNOG00000003803(Zdhhc17),ENSRNOG00000037165(Nipal3),ENSRNOG00000052051(Slc24a1),ENSRNOG00000014686(Kcnd3),ENSRNOG00000006226(Cacng2),ENSRNOG00000002934(At…	0.000111542824640009	0.00629004537209095
GO:0050920	regulation of chemotaxis	biological_process	23	1508	165	19765	ENSRNOG00000013589(Cxcl12),ENSRNOG00000001414(Serpine1),ENSRNOG00000009468(Il12a),ENSRNOG00000014648(Efnb2),ENSRNOG00000017003(Plxna1),ENSRNOG00000014124(Nod2),ENSRNOG00000025209(Plxnd1),ENSRNOG00000006784(Sema4f),ENSRNOG00000017704(Sema3f),ENSRNOG00000006526(Sema3c),ENSRNOG00000011977(Sema5a),ENSRNOG00000015618(Wnt5a),ENSRNOG00000007574(Padi2),ENSRNOG00000003845(Wnt3),ENSRNOG00000003039(Wnt3a),E…	0.00820812238202598	0.127496224305242
GO:0030326	embryonic limb morphogenesis	biological_process	17	1508	122	19765	ENSRNOG00000018059(Ihh),ENSRNOG00000037687(Rspo2),ENSRNOG00000019354(Ptch1),ENSRNOG00000011829(Rpgrip1l),ENSRNOG00000026053(Grem1),ENSRNOG00000048782(Wnt7a),ENSRNOG00000059589(Lmbr1),ENSRNOG00000007000(Grhl2),ENSRNOG00000012478(Shox2),ENSRNOG00000014241(Ece1),ENSRNOG00000053232(Ror2),ENSRNOG00000015618(Wnt5a),ENSRNOG00000001235(Gna12),ENSRNOG00000010711(Dicer1),ENSRNOG00000053084(Fuz),ENSRNOG0000…	0.0208017457261637	0.222361518188195
GO:0005884	actin filament	cellular_component	11	1508	79	19765	ENSRNOG00000009495(Src),ENSRNOG00000011987(Cd2ap),ENSRNOG00000010733(Vps11),ENSRNOG00000015480(Prkcz),ENSRNOG00000060665(Afap1),ENSRNOG00000011852(Myo6),ENSRNOG00000004281(Cobl),ENSRNOG00000006717(Ankrd26),ENSRNOG00000021274(Fermt1),ENSRNOG00000033791(Apc2),ENSRNOG00000018184(Tpm1),	0.0542711148346617	0.381515641954234
GO:2000117	negative regulation of cysteine-type endopeptidase activity	biological_process	11	1508	79	19765	ENSRNOG00000006787(Dhcr24),ENSRNOG00000018289(Park7),ENSRNOG00000015408(Vil1),ENSRNOG00000011073(Htt),ENSRNOG00000009495(Src),ENSRNOG00000025222(Pcid2),ENSRNOG00000006632(Rps6ka3),ENSRNOG00000007946(Bcl2l1),ENSRNOG00000013703(Siah2),ENSRNOG00000030404(Arrb1),ENSRNOG00000001331(Rnf34),	0.0542711148346617	0.381515641954234
GO:0055123	digestive system development	biological_process	21	1508	151	19765	ENSRNOG00000008620(Smad3),ENSRNOG00000004725(Cela1),ENSRNOG00000007036(Tgfbr1),ENSRNOG00000036816(Wls),ENSRNOG00000047314(Tk1),ENSRNOG00000007197(Nr1h4),ENSRNOG00000004281(Cobl),ENSRNOG00000040108(Cd36),ENSRNOG00000018059(Ihh),ENSRNOG00000016656(Nkx2-3),ENSRNOG00000012478(Shox2),ENSRNOG00000013704(Cps1),ENSRNOG00000004205(Pkdcc),ENSRNOG00000020369(Igf2),ENSRNOG00000016915(Barx1),ENSRNOG0000003275…	0.0114191522926986	0.160404048992384
GO:0046849	bone remodeling	biological_process	10	1508	72	19765	ENSRNOG00000008187(Ubash3b),ENSRNOG00000026053(Grem1),ENSRNOG00000003069(Cd38),ENSRNOG00000015262(Slc34a1),ENSRNOG00000009495(Src),ENSRNOG00000018059(Ihh),ENSRNOG00000016203(Efna2),ENSRNOG00000012730(Lrrk1),ENSRNOG00000004639(Traf6),ENSRNOG00000021261(Rassf2),	0.0647646616141993	0.42675579735961
GO:0048265	response to pain	biological_process	5	1508	36	19765	ENSRNOG00000014751(Ret),ENSRNOG00000007374(Tac1),ENSRNOG00000014152(Kcnip3),ENSRNOG00000008552(P2rx3),ENSRNOG00000024390(Osm),	0.148428811984801	0.713448434135712
GO:0045599	negative regulation of fat cell differentiation	biological_process	5	1508	36	19765	ENSRNOG00000003039(Wnt3a),ENSRNOG00000031814(Sort1),ENSRNOG00000006717(Ankrd26),ENSRNOG00000015618(Wnt5a),ENSRNOG00000004110(Trib2),	0.148428811984801	0.713448434135712
GO:0010770	positive regulation of cell morphogenesis involved in differentiation	biological_process	20	1508	144	19765	ENSRNOG00000010260(Dixdc1),ENSRNOG00000007133(Plxnb2),ENSRNOG00000001126(Fbxw8),ENSRNOG00000008620(Smad3),ENSRNOG00000002823(Mapk9),ENSRNOG00000029510(Plxnb1),ENSRNOG00000012478(Shox2),ENSRNOG00000003039(Wnt3a),ENSRNOG00000002418(Tgfb2),ENSRNOG00000011977(Sema5a),ENSRNOG00000016066(Bambi),ENSRNOG00000003845(Wnt3),ENSRNOG00000029910(Golga4),ENSRNOG00000010176(Map2k1),ENSRNOG00000012422(Tnik),ENSRN…	0.0134830423270135	0.177538130945548
GO:0034605	cellular response to heat	biological_process	5	1508	36	19765	ENSRNOG00000016117(Myof),ENSRNOG00000022256(Cxcl10),ENSRNOG00000008919(Arpp21),ENSRNOG00000026643(Chordc1),ENSRNOG00000001195(Trpv4),	0.148428811984801	0.713448434135712
GO:0005637	nuclear inner membrane	cellular_component	5	1508	36	19765	ENSRNOG00000003841(Kcnh1),ENSRNOG00000007104(Itpr1),ENSRNOG00000008620(Smad3),ENSRNOG00000008552(P2rx3),ENSRNOG00000021573(Dpy19l3),	0.148428811984801	0.713448434135712
GO:0072577	endothelial cell apoptotic process	biological_process	5	1508	36	19765	ENSRNOG00000009652(Prkci),ENSRNOG00000011977(Sema5a),ENSRNOG00000001414(Serpine1),ENSRNOG00000005854(Angpt1),ENSRNOG00000001229(Col18a1),	0.148428811984801	0.713448434135712
GO:0060323	head morphogenesis	biological_process	5	1508	36	19765	ENSRNOG00000018059(Ihh),ENSRNOG00000017773(Crispld1),ENSRNOG00000025174(Kat6a),ENSRNOG00000003845(Wnt3),ENSRNOG00000002418(Tgfb2),	0.148428811984801	0.713448434135712
GO:0001841	neural tube formation	biological_process	15	1508	108	19765	ENSRNOG00000001708(Dvl3),ENSRNOG00000006046(Gdf7),ENSRNOG00000019354(Ptch1),ENSRNOG00000007000(Grhl2),ENSRNOG00000020915(Setd2),ENSRNOG00000022402(Luzp1),ENSRNOG00000004639(Traf6),ENSRNOG00000004281(Cobl),ENSRNOG00000005724(Map3k7),ENSRNOG00000028523(Tctn1),ENSRNOG00000015618(Wnt5a),ENSRNOG00000007133(Plxnb2),ENSRNOG00000005903(St14),ENSRNOG00000053084(Fuz),ENSRNOG00000046922(Phactr4),	0.0292130578962472	0.27031630980808
GO:0004725	protein tyrosine phosphatase activity	molecular_function	14	1508	101	19765	ENSRNOG00000011921(Dusp4),ENSRNOG00000020737(Cdc25a),ENSRNOG00000008187(Ubash3b),ENSRNOG00000007867(Rngtt),ENSRNOG00000024008(Cdc25c),ENSRNOG00000005711(Ptprd),ENSRNOG00000003977(Dusp1),ENSRNOG00000011425(Ptpn3),ENSRNOG00000010789(Dusp7),ENSRNOG00000019977(Ptprf),ENSRNOG00000003100(Dusp12),ENSRNOG00000010176(Map2k1),ENSRNOG00000018999(Cdc14b),ENSRNOG00000009536(Pgp),	0.0346792661901347	0.294301035432529
GO:0048858	cell projection morphogenesis	biological_process	95	1508	686	19765	ENSRNOG00000009209(Slitrk1),ENSRNOG00000001374(Rasal1),ENSRNOG00000032311(Ttll8),ENSRNOG00000003261(Usp9x),ENSRNOG00000011726(Grin1),ENSRNOG00000000567(Unc5b),ENSRNOG00000007133(Plxnb2),ENSRNOG00000001034(Evi5l),ENSRNOG00000011829(Rpgrip1l),ENSRNOG00000017003(Plxna1),ENSRNOG00000025209(Plxnd1),ENSRNOG00000009495(Src),ENSRNOG00000013589(Cxcl12),ENSRNOG00000024085(Tmem237),ENSRNOG00000036676(Csnk1d…	3.09226726415451e-07	5.469096329466e-05
GO:0060113	inner ear receptor cell differentiation	biological_process	9	1508	65	19765	ENSRNOG00000018842(Pou4f3),ENSRNOG00000014511(Alg10),ENSRNOG00000002042(Gfi1),ENSRNOG00000014259(Mycl),ENSRNOG00000011852(Myo6),ENSRNOG00000010711(Dicer1),ENSRNOG00000005985(Kcnma1),ENSRNOG00000003972(Tshr),ENSRNOG00000059984(Dll1),	0.0774416856872011	0.476404109104979
GO:0001838	embryonic epithelial tube formation	biological_process	18	1508	130	19765	ENSRNOG00000026053(Grem1),ENSRNOG00000007000(Grhl2),ENSRNOG00000004281(Cobl),ENSRNOG00000005724(Map3k7),ENSRNOG00000028523(Tctn1),ENSRNOG00000007133(Plxnb2),ENSRNOG00000014751(Ret),ENSRNOG00000005903(St14),ENSRNOG00000001708(Dvl3),ENSRNOG00000006046(Gdf7),ENSRNOG00000019354(Ptch1),ENSRNOG00000020915(Setd2),ENSRNOG00000022402(Luzp1),ENSRNOG00000004639(Traf6),ENSRNOG00000015618(Wnt5a),ENSRNOG000000…	0.0188429394063099	0.210381283299719
GO:0009612	response to mechanical stimulus	biological_process	31	1508	224	19765	ENSRNOG00000036688(Arhgdia),ENSRNOG00000019568(Jund),ENSRNOG00000014232(P2ry1),ENSRNOG00000002823(Mapk9),ENSRNOG00000018598(Ankrd1),ENSRNOG00000016782(Tnfrsf8),ENSRNOG00000016163(Slc1a3),ENSRNOG00000021103(Nrxn2),ENSRNOG00000050519(Rhoa),ENSRNOG00000002042(Gfi1),ENSRNOG00000022256(Cxcl10),ENSRNOG00000040108(Cd36),ENSRNOG00000054508(Foxp2),ENSRNOG00000014241(Ece1),ENSRNOG00000002653(Kcnk2),ENSRNOG…	0.0027203261387529	0.0618993509116231
GO:0010821	regulation of mitochondrion organization	biological_process	22	1508	159	19765	ENSRNOG00000009459(Slc35f6),ENSRNOG00000006375(Vdac1),ENSRNOG00000010008(Polr3a),ENSRNOG00000020417(Gsk3a),ENSRNOG00000023095(Npepps),ENSRNOG00000031827(Arih2),ENSRNOG00000031612(Gls2),ENSRNOG00000029735(Pid1),ENSRNOG00000021815(Lig3),ENSRNOG00000028640(Siva1),ENSRNOG00000010275(Slc17a9),ENSRNOG00000020442(Ubl5),ENSRNOG00000015914(U2af2),ENSRNOG00000031171(Wdr46),ENSRNOG00000020630(Il9r),ENSRNOG0…	0.0103504940153871	0.153716687839203
GO:0055007	cardiac muscle cell differentiation	biological_process	13	1508	94	19765	ENSRNOG00000010711(Dicer1),ENSRNOG00000007486(Atg7),ENSRNOG00000001189(Sik1),ENSRNOG00000020417(Gsk3a),ENSRNOG00000009615(Mtor),ENSRNOG00000014648(Efnb2),ENSRNOG00000011589(Camk2d),ENSRNOG00000026053(Grem1),ENSRNOG00000003694(Prox1),ENSRNOG00000019850(Speg),ENSRNOG00000003039(Wnt3a),ENSRNOG00000002572(Cacybp),ENSRNOG00000009845(Acadm),	0.0412231897123617	0.325024176637891
GO:0045927	positive regulation of growth	biological_process	30	1508	217	19765	ENSRNOG00000000522(Cpne5),ENSRNOG00000000999(Smurf1),ENSRNOG00000002414(Tfcp2l1),ENSRNOG00000003972(Tshr),ENSRNOG00000024990(Ppp1r1c),ENSRNOG00000059984(Dll1),ENSRNOG00000000503(Ppard),ENSRNOG00000001374(Rasal1),ENSRNOG00000050519(Rhoa),ENSRNOG00000004756(Syt2),ENSRNOG00000027037(Alox12),ENSRNOG00000003039(Wnt3a),ENSRNOG00000003845(Wnt3),ENSRNOG00000011977(Sema5a),ENSRNOG00000002418(Tgfb2),ENSRNO…	0.00319615498423345	0.0687085030036041
GO:0007409	axonogenesis	biological_process	49	1508	355	19765	ENSRNOG00000004812(Sema6d),ENSRNOG00000012478(Shox2),ENSRNOG00000020577(Pip5k1c),ENSRNOG00000004281(Cobl),ENSRNOG00000010260(Dixdc1),ENSRNOG00000028523(Tctn1),ENSRNOG00000005776(Bcl11b),ENSRNOG00000053288(Ank3),ENSRNOG00000012207(Dst),ENSRNOG00000017704(Sema3f),ENSRNOG00000006784(Sema4f),ENSRNOG00000018842(Pou4f3),ENSRNOG00000006046(Gdf7),ENSRNOG00000004139(Ndel1),ENSRNOG00000014648(Efnb2),ENSRNO…	0.000214319578167613	0.010047198537954
GO:0060674	placenta blood vessel development	biological_process	4	1508	29	19765	ENSRNOG00000057814(Nsdhl),ENSRNOG00000001126(Fbxw8),ENSRNOG00000010176(Map2k1),ENSRNOG00000014516(Hs6st1),	0.179316833190995	0.809422039380699
GO:0046889	positive regulation of lipid biosynthetic process	biological_process	8	1508	58	19765	ENSRNOG00000002823(Mapk9),ENSRNOG00000016573(Dgat2),ENSRNOG00000009615(Mtor),ENSRNOG00000018436(Apoa5),ENSRNOG00000008167(Abhd6),ENSRNOG00000020369(Igf2),ENSRNOG00000017352(Ctdnep1),ENSRNOG00000001158(Abcg1),	0.0928126229027003	0.528359788901839
GO:0060706	cell differentiation involved in embryonic placenta development	biological_process	4	1508	29	19765	ENSRNOG00000014987(Mdfi),ENSRNOG00000005903(St14),ENSRNOG00000020434(Ascl2),ENSRNOG00000007000(Grhl2),	0.179316833190995	0.809422039380699
GO:0016831	carboxy-lyase activity	molecular_function	4	1508	29	19765	ENSRNOG00000013376(Mvd),ENSRNOG00000018200(Gad2),ENSRNOG00000011573(Csad),ENSRNOG00000014522(Mlycd),	0.179316833190995	0.809422039380699
GO:0021955	central nervous system neuron axonogenesis	biological_process	4	1508	29	19765	ENSRNOG00000007486(Atg7),ENSRNOG00000004139(Ndel1),ENSRNOG00000055371(Sptbn4),ENSRNOG00000028523(Tctn1),	0.179316833190995	0.809422039380699
GO:0033198	response to ATP	biological_process	4	1508	29	19765	ENSRNOG00000013902(P2ry12),ENSRNOG00000020420(Pklr),ENSRNOG00000009570(Pdxp),ENSRNOG00000008552(P2rx3),	0.179316833190995	0.809422039380699
GO:0042246	tissue regeneration	biological_process	8	1508	58	19765	ENSRNOG00000000503(Ppard),ENSRNOG00000010711(Dicer1),ENSRNOG00000048782(Wnt7a),ENSRNOG00000018436(Apoa5),ENSRNOG00000020590(Adam15),ENSRNOG00000017516(Bcl9),ENSRNOG00000011306(Myod1),ENSRNOG00000019057(Prkcq),	0.0928126229027003	0.528359788901839
GO:0048487	beta-tubulin binding	molecular_function	4	1508	29	19765	ENSRNOG00000059461(B4galt1),ENSRNOG00000004139(Ndel1),ENSRNOG00000011073(Htt),ENSRNOG00000001195(Trpv4),	0.179316833190995	0.809422039380699
GO:0021680	cerebellar Purkinje cell layer development	biological_process	4	1508	29	19765	ENSRNOG00000027098(Sez6l2),ENSRNOG00000007486(Atg7),ENSRNOG00000025612(Sez6l),ENSRNOG00000059984(Dll1),	0.179316833190995	0.809422039380699
GO:0021879	forebrain neuron differentiation	biological_process	8	1508	58	19765	ENSRNOG00000026116(Sall3),ENSRNOG00000003694(Prox1),ENSRNOG00000031232(Nrp2),ENSRNOG00000015618(Wnt5a),ENSRNOG00000005776(Bcl11b),ENSRNOG00000001520(Dlx1),ENSRNOG00000007486(Atg7),ENSRNOG00000010711(Dicer1),	0.0928126229027003	0.528359788901839
GO:0002920	regulation of humoral immune response	biological_process	4	1508	29	19765	ENSRNOG00000014124(Nod2),ENSRNOG00000003562(Susd4),ENSRNOG00000057040(Spns2),ENSRNOG00000000838(Lta),	0.179316833190995	0.809422039380699
GO:0072089	stem cell proliferation	biological_process	20	1508	145	19765	ENSRNOG00000023509(Irs2),ENSRNOG00000020669(Ovol1),ENSRNOG00000054508(Foxp2),ENSRNOG00000027264(Dagla),ENSRNOG00000007133(Plxnb2),ENSRNOG00000031827(Arih2),ENSRNOG00000003039(Wnt3a),ENSRNOG00000018059(Ihh),ENSRNOG00000016326(Cx3cl1),ENSRNOG00000022372(Kdm1a),ENSRNOG00000012478(Shox2),ENSRNOG00000057031(Six3),ENSRNOG00000015618(Wnt5a),ENSRNOG00000046211(Fbxw4),ENSRNOG00000048315(Eif2ak2),ENSRNOG00…	0.0144280382921551	0.181681220047817
GO:0035282	segmentation	biological_process	12	1508	87	19765	ENSRNOG00000004281(Cobl),ENSRNOG00000031232(Nrp2),ENSRNOG00000015618(Wnt5a),ENSRNOG00000059984(Dll1),ENSRNOG00000032759(Cdx2),ENSRNOG00000006526(Sema3c),ENSRNOG00000053232(Ror2),ENSRNOG00000008620(Smad3),ENSRNOG00000010104(Pofut1),ENSRNOG00000017704(Sema3f),ENSRNOG00000009354(LOC100912697),ENSRNOG00000003039(Wnt3a),	0.0490752288702684	0.357587482273809
GO:1901985	positive regulation of protein acetylation	biological_process	4	1508	29	19765	ENSRNOG00000001130(Nos1),ENSRNOG00000030404(Arrb1),ENSRNOG00000053583(Mapk3),ENSRNOG00000061012(Kat5),	0.179316833190995	0.809422039380699
GO:0042169	SH2 domain binding	molecular_function	4	1508	29	19765	ENSRNOG00000019400(Dag1),ENSRNOG00000009495(Src),ENSRNOG00000060665(Afap1),ENSRNOG00000001195(Trpv4),	0.179316833190995	0.809422039380699
GO:1902108	regulation of mitochondrial membrane permeability involved in apoptotic process	biological_process	4	1508	29	19765	ENSRNOG00000028640(Siva1),ENSRNOG00000016010(Mul1),ENSRNOG00000020417(Gsk3a),ENSRNOG00000009459(Slc35f6),	0.179316833190995	0.809422039380699
GO:0045824	negative regulation of innate immune response	biological_process	4	1508	29	19765	ENSRNOG00000020369(Igf2),ENSRNOG00000039852(Cactin),ENSRNOG00000016010(Mul1),ENSRNOG00000003562(Susd4),	0.179316833190995	0.809422039380699
GO:0036477	somatodendritic compartment	cellular_component	91	1508	660	19765	ENSRNOG00000010244(Sarm1),ENSRNOG00000027098(Sez6l2),ENSRNOG00000014686(Kcnd3),ENSRNOG00000047356(Abl1),ENSRNOG00000022428(Flrt1),ENSRNOG00000032828(Mapk8ip2),ENSRNOG00000003841(Kcnh1),ENSRNOG00000007104(Itpr1),ENSRNOG00000029264(Kcnn1),ENSRNOG00000019959(Kcnc3),ENSRNOG00000009615(Mtor),ENSRNOG00000001130(Nos1),ENSRNOG00000004139(Ndel1),ENSRNOG00000005007(Scn3a),ENSRNOG00000000522(Cpne5),ENSRNOG0…	6.39450120690222e-07	9.38905818719114e-05
GO:0043269	regulation of ion transport	biological_process	72	1508	523	19765	ENSRNOG00000000096(Pdzk1),ENSRNOG00000059005(Kcnj1),ENSRNOG00000006375(Vdac1),ENSRNOG00000014615(Grk6),ENSRNOG00000054902(Trpc1),ENSRNOG00000032745(Slc17a3),ENSRNOG00000016412(Fxyd6),ENSRNOG00000005491(Best3),ENSRNOG00000022256(Cxcl10),ENSRNOG00000002215(Mylk),ENSRNOG00000020425(Stim1),ENSRNOG00000019959(Kcnc3),ENSRNOG00000001130(Nos1),ENSRNOG00000009615(Mtor),ENSRNOG00000005007(Scn3a),ENSRNOG000…	9.24107573651188e-06	0.000887827794833771
GO:0051100	negative regulation of binding	biological_process	15	1508	109	19765	ENSRNOG00000022372(Kdm1a),ENSRNOG00000031129(Carm1),ENSRNOG00000014232(P2ry1),ENSRNOG00000017123(B2m),ENSRNOG00000013825(Rap1gap),ENSRNOG00000018289(Park7),ENSRNOG00000016313(Ctnnbip1),ENSRNOG00000007467(Ace),ENSRNOG00000020590(Adam15),ENSRNOG00000014987(Mdfi),ENSRNOG00000020254(Per2),ENSRNOG00000020482(Nfatc4),ENSRNOG00000030404(Arrb1),ENSRNOG00000019977(Ptprf),ENSRNOG00000053583(Mapk3),	0.0313581871149231	0.282441449222606
GO:0048489	synaptic vesicle transport	biological_process	15	1508	109	19765	ENSRNOG00000003812(Nlgn3),ENSRNOG00000001867(Snap29),ENSRNOG00000009967(Otof),ENSRNOG00000018009(Rab8b),ENSRNOG00000020279(Syt11),ENSRNOG00000008237(Unc13b),ENSRNOG00000019193(Stx1b),ENSRNOG00000026432(Syt7),ENSRNOG00000020310(Grik5),ENSRNOG00000007031(Trim9),ENSRNOG00000019163(Syt6),ENSRNOG00000016497(Bloc1s5),ENSRNOG00000017506(Cltb),ENSRNOG00000010526(Dennd1a),ENSRNOG00000011582(Rab3d),	0.0313581871149231	0.282441449222606
GO:0022405	hair cycle process	biological_process	11	1508	80	19765	ENSRNOG00000002418(Tgfb2),ENSRNOG00000032208(Eda),ENSRNOG00000010711(Dicer1),ENSRNOG00000053084(Fuz),ENSRNOG00000019414(Tmem79),ENSRNOG00000017753(Ercc2),ENSRNOG00000057814(Nsdhl),ENSRNOG00000002624(Edaradd),ENSRNOG00000043304(Apcdd1),ENSRNOG00000003205(Ldb2),ENSRNOG00000010484(Zdhhc21),	0.0585216267848555	0.397742619772704
GO:0001942	hair follicle development	biological_process	11	1508	80	19765	ENSRNOG00000003205(Ldb2),ENSRNOG00000043304(Apcdd1),ENSRNOG00000010484(Zdhhc21),ENSRNOG00000019414(Tmem79),ENSRNOG00000032208(Eda),ENSRNOG00000053084(Fuz),ENSRNOG00000010711(Dicer1),ENSRNOG00000002418(Tgfb2),ENSRNOG00000002624(Edaradd),ENSRNOG00000057814(Nsdhl),ENSRNOG00000017753(Ercc2),	0.0585216267848555	0.397742619772704
GO:0016482	cytosolic transport	biological_process	77	1508	560	19765	ENSRNOG00000009066(Thra),ENSRNOG00000009615(Mtor),ENSRNOG00000002520(Litaf),ENSRNOG00000010526(Dennd1a),ENSRNOG00000019163(Syt6),ENSRNOG00000031171(Wdr46),ENSRNOG00000020630(Il9r),ENSRNOG00000016212(Ankfy1),ENSRNOG00000054902(Trpc1),ENSRNOG00000033791(Apc2),ENSRNOG00000003506(Gosr2),ENSRNOG00000022256(Cxcl10),ENSRNOG00000020442(Ubl5),ENSRNOG00000015914(U2af2),ENSRNOG00000017506(Cltb),ENSRNOG00000…	4.82709703654311e-06	0.000500859588511713
GO:0072175	epithelial tube formation	biological_process	18	1508	131	19765	ENSRNOG00000003807(Wnt9b),ENSRNOG00000015618(Wnt5a),ENSRNOG00000004639(Traf6),ENSRNOG00000022402(Luzp1),ENSRNOG00000046922(Phactr4),ENSRNOG00000053084(Fuz),ENSRNOG00000020915(Setd2),ENSRNOG00000019354(Ptch1),ENSRNOG00000006046(Gdf7),ENSRNOG00000001708(Dvl3),ENSRNOG00000028523(Tctn1),ENSRNOG00000004281(Cobl),ENSRNOG00000005724(Map3k7),ENSRNOG00000005903(St14),ENSRNOG00000014751(Ret),ENSRNOG0000000…	0.0201774572879851	0.221468226537517
GO:0045665	negative regulation of neuron differentiation	biological_process	25	1508	182	19765	ENSRNOG00000059984(Dll1),ENSRNOG00000002919(Gfap),ENSRNOG00000010260(Dixdc1),ENSRNOG00000003039(Wnt3a),ENSRNOG00000050519(Rhoa),ENSRNOG00000002042(Gfi1),ENSRNOG00000001195(Trpv4),ENSRNOG00000020417(Gsk3a),ENSRNOG00000001143(Cit),ENSRNOG00000013825(Rap1gap),ENSRNOG00000004812(Sema6d),ENSRNOG00000003812(Nlgn3),ENSRNOG00000006526(Sema3c),ENSRNOG00000057031(Six3),ENSRNOG00000007610(Gdf11),ENSRNOG0000…	0.00720472333467721	0.119038549873584
GO:0043161	proteasome-mediated ubiquitin-dependent protein catabolic process	biological_process	46	1508	335	19765	ENSRNOG00000019749(Ube2j2),ENSRNOG00000007370(Rnf144a),ENSRNOG00000003977(Dusp1),ENSRNOG00000005802(Usp24),ENSRNOG00000002175(Clock),ENSRNOG00000030404(Arrb1),ENSRNOG00000013703(Siah2),ENSRNOG00000005502(Ankib1),ENSRNOG00000000438(Rnf5),ENSRNOG00000001573(Usp25),ENSRNOG00000036676(Csnk1d),ENSRNOG00000011216(Tbl1xr1),ENSRNOG00000022720(Usp37),ENSRNOG00000004110(Trib2),ENSRNOG00000007710(Usp20),ENS…	0.000364549476739684	0.0146990882279182
GO:0014068	positive regulation of phosphatidylinositol 3-kinase signaling	biological_process	7	1508	51	19765	ENSRNOG00000018839(Ntrk2),ENSRNOG00000005854(Angpt1),ENSRNOG00000012475(Prr5),ENSRNOG00000000503(Ppard),ENSRNOG00000029510(Plxnb1),ENSRNOG00000002418(Tgfb2),ENSRNOG00000000567(Unc5b),	0.111530117545313	0.593657575059936
GO:0048306	calcium-dependent protein binding	molecular_function	7	1508	51	19765	ENSRNOG00000001827(Masp1),ENSRNOG00000007099(S100pbp),ENSRNOG00000004742(Chp1),ENSRNOG00000006369(Alg2),ENSRNOG00000019163(Syt6),ENSRNOG00000008981(Pdcd6ip),ENSRNOG00000014152(Kcnip3),	0.111530117545313	0.593657575059936
GO:0042108	positive regulation of cytokine biosynthetic process	biological_process	7	1508	51	19765	ENSRNOG00000023109(Icoslg),ENSRNOG00000029881(Cd209b),ENSRNOG00000019057(Prkcq),ENSRNOG00000004726(Mapkapk2),ENSRNOG00000015618(Wnt5a),ENSRNOG00000004639(Traf6),ENSRNOG00000016782(Tnfrsf8),	0.111530117545313	0.593657575059936
GO:0021549	cerebellum development	biological_process	14	1508	102	19765	ENSRNOG00000010176(Map2k1),ENSRNOG00000027098(Sez6l2),ENSRNOG00000057367(Glud1),ENSRNOG00000059984(Dll1),ENSRNOG00000007486(Atg7),ENSRNOG00000010260(Dixdc1),ENSRNOG00000054508(Foxp2),ENSRNOG00000048145(Sstr1),ENSRNOG00000003694(Prox1),ENSRNOG00000025612(Sez6l),ENSRNOG00000003261(Usp9x),ENSRNOG00000004068(Ncoa1),ENSRNOG00000048782(Wnt7a),ENSRNOG00000011829(Rpgrip1l),	0.0372486397535698	0.308699589523195
GO:1902115	regulation of organelle assembly	biological_process	14	1508	102	19765	ENSRNOG00000050519(Rhoa),ENSRNOG00000003694(Prox1),ENSRNOG00000015158(Pikfyve),ENSRNOG00000013035(Rab33b),ENSRNOG00000009495(Src),ENSRNOG00000011073(Htt),ENSRNOG00000008981(Pdcd6ip),ENSRNOG00000016670(Pip4k2a),ENSRNOG00000002823(Mapk9),ENSRNOG00000001191(Tchp),ENSRNOG00000001034(Evi5l),ENSRNOG00000005138(Pip4k2c),ENSRNOG00000053084(Fuz),ENSRNOG00000000438(Rnf5),	0.0372486397535698	0.308699589523195
GO:0006820	anion transport	biological_process	66	1508	481	19765	ENSRNOG00000011073(Htt),ENSRNOG00000001130(Nos1),ENSRNOG00000009615(Mtor),ENSRNOG00000009851(Slc38a9),ENSRNOG00000001158(Abcg1),ENSRNOG00000019484(Slc6a9),ENSRNOG00000015971(Slc12a2),ENSRNOG00000017952(Sept2),ENSRNOG00000000924(Slc7a1),ENSRNOG00000008432(Slc22a5),ENSRNOG00000006375(Vdac1),ENSRNOG00000015262(Slc34a1),ENSRNOG00000020345(Slc25a42),ENSRNOG00000002823(Mapk9),ENSRNOG00000014615(Grk6),E…	2.32725960053253e-05	0.00172483182965182
GO:0045177	apical part of cell	cellular_component	44	1508	321	19765	ENSRNOG00000009967(Otof),ENSRNOG00000020539(Muc1),ENSRNOG00000056550(Epb41l4b),ENSRNOG00000004077(Kcnc2),ENSRNOG00000040108(Cd36),ENSRNOG00000001195(Trpv4),ENSRNOG00000003261(Usp9x),ENSRNOG00000020450(Slc26a6),ENSRNOG00000017746(Pard6a),ENSRNOG00000011826(Lzts1),ENSRNOG00000012422(Tnik),ENSRNOG00000058692(Slc26a4),ENSRNOG00000032208(Eda),ENSRNOG00000047307(Cntfr),ENSRNOG00000005985(Kcnma1),ENSRNO…	0.000499305963705251	0.0181570047175433
GO:0048814	regulation of dendrite morphogenesis	biological_process	10	1508	73	19765	ENSRNOG00000003812(Nlgn3),ENSRNOG00000001126(Fbxw8),ENSRNOG00000012422(Tnik),ENSRNOG00000011826(Lzts1),ENSRNOG00000010244(Sarm1),ENSRNOG00000018047(Gorasp1),ENSRNOG00000011726(Grin1),ENSRNOG00000007766(Pqbp1),ENSRNOG00000020482(Nfatc4),ENSRNOG00000001143(Cit),	0.0699207607690537	0.44237671569494
GO:0001508	action potential	biological_process	13	1508	95	19765	ENSRNOG00000008552(P2rx3),ENSRNOG00000053122(Scn1a),ENSRNOG00000053288(Ank3),ENSRNOG00000026455(Gpd1l),ENSRNOG00000004077(Kcnc2),ENSRNOG00000005985(Kcnma1),ENSRNOG00000011425(Ptpn3),ENSRNOG00000057221(Scn3b),ENSRNOG00000013588(Glra1),ENSRNOG00000005007(Scn3a),ENSRNOG00000020277(Cntnap1),ENSRNOG00000011589(Camk2d),ENSRNOG00000007374(Tac1),	0.0443080294711287	0.33606733464359
GO:0016830	carbon-carbon lyase activity	molecular_function	6	1508	44	19765	ENSRNOG00000007570(Dera),ENSRNOG00000019630(Hacl1),ENSRNOG00000013376(Mvd),ENSRNOG00000018200(Gad2),ENSRNOG00000011573(Csad),ENSRNOG00000014522(Mlycd),	0.134438526261028	0.671933597535849
GO:0043065	positive regulation of apoptotic process	biological_process	66	1508	484	19765	ENSRNOG00000008620(Smad3),ENSRNOG00000014751(Ret),ENSRNOG00000011726(Grin1),ENSRNOG00000003039(Wnt3a),ENSRNOG00000018289(Park7),ENSRNOG00000018988(Ing5),ENSRNOG00000004068(Ncoa1),ENSRNOG00000007081(Xdh),ENSRNOG00000059461(B4galt1),ENSRNOG00000018598(Ankrd1),ENSRNOG00000020417(Gsk3a),ENSRNOG00000018033(Ddx19a),ENSRNOG00000016782(Tnfrsf8),ENSRNOG00000059445(Aifm2),ENSRNOG00000011589(Camk2d),ENSRNOG…	2.77501092750432e-05	0.00198120504934299
GO:0000777	condensed chromosome kinetochore	cellular_component	6	1508	44	19765	ENSRNOG00000005330(Crebbp),ENSRNOG00000011296(Cenpn),ENSRNOG00000004139(Ndel1),ENSRNOG00000021847(Ska3),ENSRNOG00000000112(Champ1),ENSRNOG00000025981(Ska2),	0.134438526261028	0.671933597535849
GO:0047485	protein N-terminus binding	molecular_function	12	1508	88	19765	ENSRNOG00000030017(Ercc6),ENSRNOG00000004068(Ncoa1),ENSRNOG00000004014(Chmp6),ENSRNOG00000011216(Tbl1xr1),ENSRNOG00000004639(Traf6),ENSRNOG00000002418(Tgfb2),ENSRNOG00000019298(Dctn4),ENSRNOG00000020526(Mau2),ENSRNOG00000018184(Tpm1),ENSRNOG00000006369(Alg2),ENSRNOG00000017753(Ercc2),ENSRNOG00000010176(Map2k1),	0.0527891112604418	0.376539746864123
GO:0042391	regulation of membrane potential	biological_process	45	1508	330	19765	ENSRNOG00000020653(S1pr2),ENSRNOG00000002934(Atp1b1),ENSRNOG00000032828(Mapk8ip2),ENSRNOG00000017054(Kcne3),ENSRNOG00000003841(Kcnh1),ENSRNOG00000017854(Ucp2),ENSRNOG00000008552(P2rx3),ENSRNOG00000014686(Kcnd3),ENSRNOG00000012448(Chrnb3),ENSRNOG00000006226(Cacng2),ENSRNOG00000011073(Htt),ENSRNOG00000020310(Grik5),ENSRNOG00000005007(Scn3a),ENSRNOG00000020277(Cntnap1),ENSRNOG00000015480(Prkcz),ENSR…	0.000481302651968628	0.0175844940733327
GO:0065002	intracellular protein transmembrane transport	biological_process	6	1508	44	19765	ENSRNOG00000018009(Rab8b),ENSRNOG00000016655(Pex6),ENSRNOG00000000314(Sec63),ENSRNOG00000008222(Timm9),ENSRNOG00000012157(Snrnp200),ENSRNOG00000049982(Pex26),	0.134438526261028	0.671933597535849
GO:0001190	transcriptional activator activity, RNA polymerase II transcription factor binding	molecular_function	6	1508	44	19765	ENSRNOG00000011498(Psip1),ENSRNOG00000014066(Jade1),ENSRNOG00000002175(Clock),ENSRNOG00000007197(Nr1h4),ENSRNOG00000018598(Ankrd1),ENSRNOG00000011305(Sox10),	0.134438526261028	0.671933597535849
GO:0019216	regulation of lipid metabolic process	biological_process	33	1508	242	19765	ENSRNOG00000030019(Atp1a1),ENSRNOG00000016343(Dkk3),ENSRNOG00000001158(Abcg1),ENSRNOG00000003694(Prox1),ENSRNOG00000011216(Tbl1xr1),ENSRNOG00000017352(Ctdnep1),ENSRNOG00000000658(Acacb),ENSRNOG00000054420(Vdr),ENSRNOG00000009066(Thra),ENSRNOG00000009615(Mtor),ENSRNOG00000034116(Gk),ENSRNOG00000009495(Src),ENSRNOG00000000571(Psap),ENSRNOG00000012799(Prkaa1),ENSRNOG00000020369(Igf2),ENSRNOG00000001…	0.00253624838583026	0.0585670176217539
GO:0051306	mitotic sister chromatid separation	biological_process	6	1508	44	19765	ENSRNOG00000025222(Pcid2),ENSRNOG00000007291(Terf1),ENSRNOG00000011282(Ppp2r1a),ENSRNOG00000001143(Cit),ENSRNOG00000036686(Anapc11),ENSRNOG00000003977(Dusp1),	0.134438526261028	0.671933597535849
GO:0046928	regulation of neurotransmitter secretion	biological_process	6	1508	44	19765	ENSRNOG00000026036(Pdyn),ENSRNOG00000018839(Ntrk2),ENSRNOG00000059765(Asic1),ENSRNOG00000020310(Grik5),ENSRNOG00000019193(Stx1b),ENSRNOG00000019959(Kcnc3),	0.134438526261028	0.671933597535849
GO:0032990	cell part morphogenesis	biological_process	96	1508	704	19765	ENSRNOG00000012422(Tnik),ENSRNOG00000011826(Lzts1),ENSRNOG00000029910(Golga4),ENSRNOG00000003812(Nlgn3),ENSRNOG00000020692(Tmem216),ENSRNOG00000001867(Snap29),ENSRNOG00000003845(Wnt3),ENSRNOG00000007486(Atg7),ENSRNOG00000003749(Xk),ENSRNOG00000015618(Wnt5a),ENSRNOG00000005391(Prex2),ENSRNOG00000019832(Bbs1),ENSRNOG00000055371(Sptbn4),ENSRNOG00000016010(Mul1),ENSRNOG00000017428(Map1b),ENSRNOG00000…	5.02921924089619e-07	7.52642002551041e-05
GO:0006418	tRNA aminoacylation for protein translation	biological_process	6	1508	44	19765	ENSRNOG00000014119(Farsb),ENSRNOG00000014616(Iars),ENSRNOG00000060912(Qars),ENSRNOG00000004359(Wars),ENSRNOG00000004760(Lars2),ENSRNOG00000007327(Pars2),	0.134438526261028	0.671933597535849
GO:0016301	kinase activity	molecular_function	107	1508	785	19765	ENSRNOG00000019294(Stk16),ENSRNOG00000002418(Tgfb2),ENSRNOG00000017155(Nck2),ENSRNOG00000049056(Ak1),ENSRNOG00000006632(Rps6ka3),ENSRNOG00000017022(Cerk),ENSRNOG00000034116(Gk),ENSRNOG00000009495(Src),ENSRNOG00000014832(Mapkapk3),ENSRNOG00000004110(Trib2),ENSRNOG00000018839(Ntrk2),ENSRNOG00000036676(Csnk1d),ENSRNOG00000009756(Pacsin2),ENSRNOG00000015267(Aldh18a1),ENSRNOG00000002412(Mapk7),ENSRNOG…	1.19167438122007e-07	2.89800313582957e-05
GO:0010942	positive regulation of cell death	biological_process	71	1508	521	19765	ENSRNOG00000013194(Rps6ka2),ENSRNOG00000001229(Col18a1),ENSRNOG00000028640(Siva1),ENSRNOG00000027724(Plekhf1),ENSRNOG00000027037(Alox12),ENSRNOG00000021261(Rassf2),ENSRNOG00000007352(Casp14),ENSRNOG00000019675(Pycard),ENSRNOG00000050104(Clip3),ENSRNOG00000002653(Kcnk2),ENSRNOG00000001130(Nos1),ENSRNOG00000009615(Mtor),ENSRNOG00000021243(Siglec1),ENSRNOG00000001139(Suds3),ENSRNOG00000007637(Acer2)…	1.44395653204272e-05	0.0012348208497095
GO:0051146	striated muscle cell differentiation	biological_process	32	1508	235	19765	ENSRNOG00000017516(Bcl9),ENSRNOG00000059166(Ldb3),ENSRNOG00000022256(Cxcl10),ENSRNOG00000011789(Cdon),ENSRNOG00000009845(Acadm),ENSRNOG00000002572(Cacybp),ENSRNOG00000003039(Wnt3a),ENSRNOG00000024201(Fer1l5),ENSRNOG00000011589(Camk2d),ENSRNOG00000015441(Il4r),ENSRNOG00000026053(Grem1),ENSRNOG00000054264(Nfatc3),ENSRNOG00000020417(Gsk3a),ENSRNOG00000012478(Shox2),ENSRNOG00000028403(Ptcd2),ENSRNOG0…	0.00297841861432719	0.0652902919906878
GO:0030308	negative regulation of cell growth	biological_process	20	1508	147	19765	ENSRNOG00000007948(Nf2),ENSRNOG00000006784(Sema4f),ENSRNOG00000017704(Sema3f),ENSRNOG00000016010(Mul1),ENSRNOG00000015618(Wnt5a),ENSRNOG00000011977(Sema5a),ENSRNOG00000002418(Tgfb2),ENSRNOG00000003845(Wnt3),ENSRNOG00000006526(Sema3c),ENSRNOG00000019316(Sh3bp4),ENSRNOG00000000503(Ppard),ENSRNOG00000026053(Grem1),ENSRNOG00000001191(Tchp),ENSRNOG00000020417(Gsk3a),ENSRNOG00000004812(Sema6d),ENSRNOG0…	0.0164800288405175	0.195201802795902
GO:0010256	endomembrane system organization	biological_process	56	1508	412	19765	ENSRNOG00000021202(Rtn3),ENSRNOG00000053288(Ank3),ENSRNOG00000050104(Clip3),ENSRNOG00000047322(Crb3),ENSRNOG00000001126(Fbxw8),ENSRNOG00000006975(Wasl),ENSRNOG00000003402(Stx6),ENSRNOG00000001143(Cit),ENSRNOG00000014152(Kcnip3),ENSRNOG00000009760(Palm),ENSRNOG00000020205(Agrn),ENSRNOG00000014232(P2ry1),ENSRNOG00000047088(Rab10),ENSRNOG00000029735(Pid1),ENSRNOG00000027724(Plekhf1),ENSRNOG000000130…	0.000116009850535071	0.00644849040617089
GO:0051495	positive regulation of cytoskeleton organization	biological_process	22	1508	162	19765	ENSRNOG00000017155(Nck2),ENSRNOG00000011977(Sema5a),ENSRNOG00000009570(Pdxp),ENSRNOG00000009001(Mtss1),ENSRNOG00000018184(Tpm1),ENSRNOG00000007948(Nf2),ENSRNOG00000007291(Terf1),ENSRNOG00000015408(Vil1),ENSRNOG00000009615(Mtor),ENSRNOG00000045892(Cfl2),ENSRNOG00000008517(Cdc42ep1),ENSRNOG00000004959(Actr2),ENSRNOG00000003694(Prox1),ENSRNOG00000019675(Pycard),ENSRNOG00000016408(Kirrel),ENSRNOG0000…	0.0126032954370945	0.170869068103606
GO:0017157	regulation of exocytosis	biological_process	19	1508	140	19765	ENSRNOG00000018009(Rab8b),ENSRNOG00000013588(Glra1),ENSRNOG00000019163(Syt6),ENSRNOG00000059461(B4galt1),ENSRNOG00000013035(Rab33b),ENSRNOG00000047088(Rab10),ENSRNOG00000011582(Rab3d),ENSRNOG00000008981(Pdcd6ip),ENSRNOG00000015441(Il4r),ENSRNOG00000007031(Trim9),ENSRNOG00000019193(Stx1b),ENSRNOG00000020279(Syt11),ENSRNOG00000011323(Lgi3),ENSRNOG00000031890(Ncam1),ENSRNOG00000020392(Stxbp3),ENSRNO…	0.0194906418075465	0.216062926704169
GO:0045664	regulation of neuron differentiation	biological_process	73	1508	538	19765	ENSRNOG00000016010(Mul1),ENSRNOG00000003694(Prox1),ENSRNOG00000017428(Map1b),ENSRNOG00000048782(Wnt7a),ENSRNOG00000009652(Prkci),ENSRNOG00000012422(Tnik),ENSRNOG00000011826(Lzts1),ENSRNOG00000019977(Ptprf),ENSRNOG00000029910(Golga4),ENSRNOG00000003812(Nlgn3),ENSRNOG00000016013(Gprc5b),ENSRNOG00000003845(Wnt3),ENSRNOG00000010711(Dicer1),ENSRNOG00000015618(Wnt5a),ENSRNOG00000003749(Xk),ENSRNOG00000…	1.26270514932133e-05	0.00112946798528949
GO:0016773	phosphotransferase activity, alcohol group as acceptor	molecular_function	94	1508	693	19765	ENSRNOG00000027911(Stkld1),ENSRNOG00000012730(Lrrk1),ENSRNOG00000048315(Eif2ak2),ENSRNOG00000053583(Mapk3),ENSRNOG00000004205(Pkdcc),ENSRNOG00000061424(Map3k3),ENSRNOG00000012422(Tnik),ENSRNOG00000016378(Map3k8),ENSRNOG00000009652(Prkci),ENSRNOG00000027066(Stk32a),ENSRNOG00000031232(Nrp2),ENSRNOG00000014751(Ret),ENSRNOG00000020656(Pfkfb4),ENSRNOG00000000406(Ros1),ENSRNOG00000025925(Txk),ENSRNOG00…	8.08076376948648e-07	0.000112293756525257
GO:0006094	gluconeogenesis	biological_process	8	1508	59	19765	ENSRNOG00000016573(Dgat2),ENSRNOG00000020254(Per2),ENSRNOG00000003745(Atf3),ENSRNOG00000009845(Acadm),ENSRNOG00000042785(Sesn2),ENSRNOG00000001189(Sik1),ENSRNOG00000033824(Gpd2),ENSRNOG00000012799(Prkaa1),	0.100514647742002	0.556333562395631
GO:0032434	regulation of proteasomal ubiquitin-dependent protein catabolic process	biological_process	16	1508	118	19765	ENSRNOG00000019933(Ubqln4),ENSRNOG00000007291(Terf1),ENSRNOG00000015409(LOC100911959),ENSRNOG00000004110(Trib2),ENSRNOG00000036686(Anapc11),ENSRNOG00000031827(Arih2),ENSRNOG00000018289(Park7),ENSRNOG00000036676(Csnk1d),ENSRNOG00000005502(Ankib1),ENSRNOG00000001235(Gna12),ENSRNOG00000003977(Dusp1),ENSRNOG00000013076(Csnk1e),ENSRNOG00000015308(Pbk),ENSRNOG00000015121(N4bp1),ENSRNOG00000025222(Pcid2…	0.0303279267026629	0.277334812691096
GO:0043525	positive regulation of neuron apoptotic process	biological_process	8	1508	59	19765	ENSRNOG00000047356(Abl1),ENSRNOG00000050519(Rhoa),ENSRNOG00000018851(Ppp2r2b),ENSRNOG00000002418(Tgfb2),ENSRNOG00000020205(Agrn),ENSRNOG00000020310(Grik5),ENSRNOG00000020417(Gsk3a),ENSRNOG00000012772(Nqo1),	0.100514647742002	0.556333562395631
GO:0050688	regulation of defense response to virus	biological_process	16	1508	118	19765	ENSRNOG00000012213(Nthl1),ENSRNOG00000002934(Atp1b1),ENSRNOG00000009001(Mtss1),ENSRNOG00000019675(Pycard),ENSRNOG00000007732(Slc35c1),ENSRNOG00000022636(Alpk1),ENSRNOG00000053122(Scn1a),ENSRNOG00000028341(Alkbh5),ENSRNOG00000000999(Smurf1),ENSRNOG00000012422(Tnik),ENSRNOG00000008103(Mdh1),ENSRNOG00000020384(Fam13b),ENSRNOG00000002215(Mylk),ENSRNOG00000016010(Mul1),ENSRNOG00000033984(Ifnlr1),ENSRN…	0.0303279267026629	0.277334812691096
GO:0043547	positive regulation of GTPase activity	biological_process	47	1508	347	19765	ENSRNOG00000014429(Arfgap2),ENSRNOG00000007422(Vav2),ENSRNOG00000058975(Iqsec2),ENSRNOG00000013825(Rap1gap),ENSRNOG00000046472(Arfgap3),ENSRNOG00000036688(Arhgdia),ENSRNOG00000030021(Ccl6),ENSRNOG00000016910(LOC100365556),ENSRNOG00000010971(Snx18),ENSRNOG00000008517(Cdc42ep1),ENSRNOG00000015987(Rap1gds1),ENSRNOG00000004139(Ndel1),ENSRNOG00000002773(Rgs4),ENSRNOG00000007679(Cyth4),ENSRNOG000000137…	0.000420194372054709	0.016029179428087
GO:0016202	regulation of striated muscle tissue development	biological_process	13	1508	96	19765	ENSRNOG00000049437(Gpc1),ENSRNOG00000059984(Dll1),ENSRNOG00000002653(Kcnk2),ENSRNOG00000046912(Nr1d2),ENSRNOG00000008620(Smad3),ENSRNOG00000012799(Prkaa1),ENSRNOG00000026053(Grem1),ENSRNOG00000014648(Efnb2),ENSRNOG00000012478(Shox2),ENSRNOG00000020417(Gsk3a),ENSRNOG00000009615(Mtor),ENSRNOG00000011789(Cdon),ENSRNOG00000003039(Wnt3a),	0.0475623172340248	0.351166938059944
GO:0030427	site of polarized growth	cellular_component	18	1508	133	19765	ENSRNOG00000017746(Pard6a),ENSRNOG00000025481(Dctn2),ENSRNOG00000001195(Trpv4),ENSRNOG00000003261(Usp9x),ENSRNOG00000005457(Lamp5),ENSRNOG00000013076(Csnk1e),ENSRNOG00000010971(Snx18),ENSRNOG00000004281(Cobl),ENSRNOG00000019354(Ptch1),ENSRNOG00000018839(Ntrk2),ENSRNOG00000014903(Zfyve27),ENSRNOG00000012934(Arhgef7),ENSRNOG00000020425(Stim1),ENSRNOG00000010711(Dicer1),ENSRNOG00000031890(Ncam1),ENS…	0.0230727421735912	0.236876094452357
GO:0070972	protein localization to endoplasmic reticulum	biological_process	5	1508	37	19765	ENSRNOG00000013743(Sec61a1),ENSRNOG00000000314(Sec63),ENSRNOG00000047088(Rab10),ENSRNOG00000020310(Grik5),ENSRNOG00000012157(Snrnp200),	0.162643738141889	0.759720030144165
GO:0019369	arachidonic acid metabolic process	biological_process	5	1508	37	19765	ENSRNOG00000029179(Cyp2d3),ENSRNOG00000027264(Dagla),ENSRNOG00000020480(Fads1),ENSRNOG00000053583(Mapk3),ENSRNOG00000027037(Alox12),	0.162643738141889	0.759720030144165
GO:0045744	negative regulation of G-protein coupled receptor protein signaling pathway	biological_process	5	1508	37	19765	ENSRNOG00000014615(Grk6),ENSRNOG00000011829(Rpgrip1l),ENSRNOG00000030404(Arrb1),ENSRNOG00000009760(Palm),ENSRNOG00000002773(Rgs4),	0.162643738141889	0.759720030144165
GO:0042993	positive regulation of transcription factor import into nucleus	biological_process	5	1508	37	19765	ENSRNOG00000026053(Grem1),ENSRNOG00000012323(Cherp),ENSRNOG00000032208(Eda),ENSRNOG00000019057(Prkcq),ENSRNOG00000008620(Smad3),	0.162643738141889	0.759720030144165
GO:0009583	detection of light stimulus	biological_process	5	1508	37	19765	ENSRNOG00000033119(Plcb4),ENSRNOG00000015623(Guca1b),ENSRNOG00000030404(Arrb1),ENSRNOG00000011977(Sema5a),ENSRNOG00000020346(Best1),	0.162643738141889	0.759720030144165
GO:0010862	positive regulation of pathway-restricted SMAD protein phosphorylation	biological_process	5	1508	37	19765	ENSRNOG00000007700(Inhbc),ENSRNOG00000007610(Gdf11),ENSRNOG00000006046(Gdf7),ENSRNOG00000002418(Tgfb2),ENSRNOG00000030155(Bmp8a),	0.162643738141889	0.759720030144165
GO:0031228	intrinsic component of Golgi membrane	cellular_component	5	1508	37	19765	ENSRNOG00000007637(Acer2),ENSRNOG00000013165(Bet1l),ENSRNOG00000004581(Zdhhc9),ENSRNOG00000004839(B4galnt1),ENSRNOG00000036866(Acer3),	0.162643738141889	0.759720030144165
GO:0045604	regulation of epidermal cell differentiation	biological_process	5	1508	37	19765	ENSRNOG00000014259(Mycl),ENSRNOG00000007000(Grhl2),ENSRNOG00000019354(Ptch1),ENSRNOG00000054420(Vdr),ENSRNOG00000059984(Dll1),	0.162643738141889	0.759720030144165
GO:0045668	negative regulation of osteoblast differentiation	biological_process	5	1508	37	19765	ENSRNOG00000019354(Ptch1),ENSRNOG00000004837(Limd1),ENSRNOG00000008620(Smad3),ENSRNOG00000020730(LOC498369),ENSRNOG00000010799(Ccrn4l),	0.162643738141889	0.759720030144165
GO:0021772	olfactory bulb development	biological_process	5	1508	37	19765	ENSRNOG00000026116(Sall3),ENSRNOG00000016203(Efna2),ENSRNOG00000015618(Wnt5a),ENSRNOG00000011829(Rpgrip1l),ENSRNOG00000010711(Dicer1),	0.162643738141889	0.759720030144165
GO:0061564	axon development	biological_process	52	1508	385	19765	ENSRNOG00000055371(Sptbn4),ENSRNOG00000002418(Tgfb2),ENSRNOG00000015602(Cdh2),ENSRNOG00000011977(Sema5a),ENSRNOG00000015618(Wnt5a),ENSRNOG00000003749(Xk),ENSRNOG00000007486(Atg7),ENSRNOG00000003845(Wnt3),ENSRNOG00000019977(Ptprf),ENSRNOG00000029910(Golga4),ENSRNOG00000030016(Robo3),ENSRNOG00000019400(Dag1),ENSRNOG00000025209(Plxnd1),ENSRNOG00000048782(Wnt7a),ENSRNOG00000017003(Plxna1),ENSRNOG0000…	0.000229180092326201	0.0105531330087722
GO:0001666	response to hypoxia	biological_process	42	1508	311	19765	ENSRNOG00000016326(Cx3cl1),ENSRNOG00000018598(Ankrd1),ENSRNOG00000009783(Camk2g),ENSRNOG00000014234(Hif1an),ENSRNOG00000000503(Ppard),ENSRNOG00000011589(Camk2d),ENSRNOG00000013017(Arnt2),ENSRNOG00000012513(Pdk3),ENSRNOG00000004837(Limd1),ENSRNOG00000008620(Smad3),ENSRNOG00000020539(Muc1),ENSRNOG00000014241(Ece1),ENSRNOG00000020434(Ascl2),ENSRNOG00000013589(Cxcl12),ENSRNOG00000003069(Cd38),ENSRNOG…	0.000869949766838022	0.0271885505443112
GO:0043068	positive regulation of programmed cell death	biological_process	66	1508	489	19765	ENSRNOG00000054420(Vdr),ENSRNOG00000016010(Mul1),ENSRNOG00000012934(Arhgef7),ENSRNOG00000001030(Tsc22d1),ENSRNOG00000009495(Src),ENSRNOG00000011282(Ppp2r1a),ENSRNOG00000009652(Prkci),ENSRNOG00000031814(Sort1),ENSRNOG00000024390(Osm),ENSRNOG00000006019(G0s2),ENSRNOG00000021201(Txnip),ENSRNOG00000003745(Atf3),ENSRNOG00000010922(Ppp2r1b),ENSRNOG00000007486(Atg7),ENSRNOG00000030404(Arrb1),ENSRNOG0000…	3.70253382755597e-05	0.00244178968186784
GO:0048863	stem cell differentiation	biological_process	34	1508	252	19765	ENSRNOG00000020915(Setd2),ENSRNOG00000000506(Tead3),ENSRNOG00000048782(Wnt7a),ENSRNOG00000011305(Sox10),ENSRNOG00000006784(Sema4f),ENSRNOG00000018874(Phf19),ENSRNOG00000017704(Sema3f),ENSRNOG00000019400(Dag1),ENSRNOG00000053583(Mapk3),ENSRNOG00000006526(Sema3c),ENSRNOG00000057031(Six3),ENSRNOG00000046922(Phactr4),ENSRNOG00000053084(Fuz),ENSRNOG00000010711(Dicer1),ENSRNOG00000003845(Wnt3),ENSRNOG0…	0.00259471210852166	0.0595635682257097
GO:0048666	neuron development	biological_process	117	1508	868	19765	ENSRNOG00000016497(Bloc1s5),ENSRNOG00000004756(Syt2),ENSRNOG00000050519(Rhoa),ENSRNOG00000002823(Mapk9),ENSRNOG00000053889(Celsr3),ENSRNOG00000009760(Palm),ENSRNOG00000012478(Shox2),ENSRNOG00000001126(Fbxw8),ENSRNOG00000005776(Bcl11b),ENSRNOG00000028523(Tctn1),ENSRNOG00000053288(Ank3),ENSRNOG00000011852(Myo6),ENSRNOG00000013773(Secisbp2),ENSRNOG00000015480(Prkcz),ENSRNOG00000037505(Ulk1),ENSRNOG0…	5.45216381029044e-08	1.63187456814155e-05
GO:0006109	regulation of carbohydrate metabolic process	biological_process	19	1508	141	19765	ENSRNOG00000042785(Sesn2),ENSRNOG00000001189(Sik1),ENSRNOG00000003100(Dusp12),ENSRNOG00000012799(Prkaa1),ENSRNOG00000003259(C1qtnf1),ENSRNOG00000014522(Mlycd),ENSRNOG00000007637(Acer2),ENSRNOG00000000658(Acacb),ENSRNOG00000009495(Src),ENSRNOG00000009615(Mtor),ENSRNOG00000006393(Sirt6),ENSRNOG00000023509(Irs2),ENSRNOG00000007197(Nr1h4),ENSRNOG00000016573(Dgat2),ENSRNOG00000004742(Chp1),ENSRNOG0000…	0.0208092434823624	0.222136533305547
GO:1901981	phosphatidylinositol phosphate binding	molecular_function	14	1508	104	19765	ENSRNOG00000015334(Fcho2),ENSRNOG00000001065(Cyth3),ENSRNOG00000027724(Plekhf1),ENSRNOG00000059005(Kcnj1),ENSRNOG00000002339(Mark1),ENSRNOG00000054033(Adap1),ENSRNOG00000015408(Vil1),ENSRNOG00000008642(Snx11),ENSRNOG00000016212(Ankfy1),ENSRNOG00000006946(Arhgap9),ENSRNOG00000012002(Iqgap1),ENSRNOG00000001331(Rnf34),ENSRNOG00000010971(Snx18),ENSRNOG00000047620(Golph3l),	0.0428190024850394	0.329591965715704
GO:0006665	sphingolipid metabolic process	biological_process	14	1508	104	19765	ENSRNOG00000000257(Smpd3),ENSRNOG00000004443(Sptlc3),ENSRNOG00000010761(Sftpb),ENSRNOG00000024039(Serinc5),ENSRNOG00000019128(LOC501189),ENSRNOG00000057040(Spns2),ENSRNOG00000007637(Acer2),ENSRNOG00000036866(Acer3),ENSRNOG00000009345(Ugt8),ENSRNOG00000010882(Sptlc1),ENSRNOG00000012196(Asah2),ENSRNOG00000037695(Sgpp2),ENSRNOG00000004839(B4galnt1),ENSRNOG00000000571(Psap),	0.0428190024850394	0.329591965715704
GO:0042552	myelination	biological_process	14	1508	104	19765	ENSRNOG00000006069(Eif2ak3),ENSRNOG00000010711(Dicer1),ENSRNOG00000024039(Serinc5),ENSRNOG00000015602(Cdh2),ENSRNOG00000003749(Xk),ENSRNOG00000009345(Ugt8),ENSRNOG00000006467(Eif2b2),ENSRNOG00000017753(Ercc2),ENSRNOG00000009615(Mtor),ENSRNOG00000019400(Dag1),ENSRNOG00000021087(Lgi4),ENSRNOG00000020277(Cntnap1),ENSRNOG00000053675(Dhh),ENSRNOG00000015158(Pikfyve),	0.0428190024850394	0.329591965715704
GO:0015698	inorganic anion transport	biological_process	16	1508	119	19765	ENSRNOG00000015971(Slc12a2),ENSRNOG00000029682(Clic1),ENSRNOG00000020650(Slc17a7),ENSRNOG00000013588(Glra1),ENSRNOG00000004626(Slc34a2),ENSRNOG00000020346(Best1),ENSRNOG00000055583(Ttyh3),ENSRNOG00000005491(Best3),ENSRNOG00000000406(Ros1),ENSRNOG00000032745(Slc17a3),ENSRNOG00000058692(Slc26a4),ENSRNOG00000018822(Slc5a5),ENSRNOG00000009615(Mtor),ENSRNOG00000015262(Slc34a1),ENSRNOG00000016704(Pcyox…	0.0324358847710185	0.289467953312003
GO:0043005	neuron projection	cellular_component	123	1508	915	19765	ENSRNOG00000052204(Tbc1d24),ENSRNOG00000014290(Grm1),ENSRNOG00000007031(Trim9),ENSRNOG00000017746(Pard6a),ENSRNOG00000005291(Slc38a1),ENSRNOG00000017069(Mark4),ENSRNOG00000013064(Lrp8),ENSRNOG00000000879(Slc9a6),ENSRNOG00000000999(Smurf1),ENSRNOG00000014751(Ret),ENSRNOG00000001628(Pcp4),ENSRNOG00000031232(Nrp2),ENSRNOG00000016010(Mul1),ENSRNOG00000016671(Dtna),ENSRNOG00000019400(Dag1),ENSRNOG0000…	2.91080004039366e-08	1.13259229571717e-05
GO:0048332	mesoderm morphogenesis	biological_process	9	1508	67	19765	ENSRNOG00000015618(Wnt5a),ENSRNOG00000009088(Txnrd1),ENSRNOG00000003845(Wnt3),ENSRNOG00000036816(Wls),ENSRNOG00000008620(Smad3),ENSRNOG00000007948(Nf2),ENSRNOG00000011073(Htt),ENSRNOG00000003039(Wnt3a),ENSRNOG00000020915(Setd2),	0.0903481362739793	0.516597499253569
GO:2001236	regulation of extrinsic apoptotic signaling pathway	biological_process	18	1508	134	19765	ENSRNOG00000000567(Unc5b),ENSRNOG00000017787(Ripk1),ENSRNOG00000018289(Park7),ENSRNOG00000016326(Cx3cl1),ENSRNOG00000002418(Tgfb2),ENSRNOG00000001331(Rnf34),ENSRNOG00000047035(Fadd),ENSRNOG00000010922(Ppp2r1b),ENSRNOG00000003745(Atf3),ENSRNOG00000013703(Siah2),ENSRNOG00000012473(Cflar),ENSRNOG00000006019(G0s2),ENSRNOG00000019950(Peli3),ENSRNOG00000009495(Src),ENSRNOG00000011282(Ppp2r1a),ENSRNOG00…	0.0246391688007114	0.24519438824442
GO:0006282	regulation of DNA repair	biological_process	9	1508	67	19765	ENSRNOG00000022372(Kdm1a),ENSRNOG00000005936(Foxm1),ENSRNOG00000006393(Sirt6),ENSRNOG00000002471(Polq),ENSRNOG00000038140(Whsc1),ENSRNOG00000047171(Rnf8),ENSRNOG00000021175(Otub1),ENSRNOG00000031896(Stt3a),ENSRNOG00000009968(Ercc8),	0.0903481362739793	0.516597499253569
GO:0007033	vacuole organization	biological_process	18	1508	134	19765	ENSRNOG00000005138(Pip4k2c),ENSRNOG00000018225(Tp53inp2),ENSRNOG00000015158(Pikfyve),ENSRNOG00000013035(Rab33b),ENSRNOG00000038459(Ulk3),ENSRNOG00000010733(Vps11),ENSRNOG00000026226(Hook1),ENSRNOG00000017408(Fam160a2),ENSRNOG00000011391(Rbsn),ENSRNOG00000001867(Snap29),ENSRNOG00000007756(Atg101),ENSRNOG00000007486(Atg7),ENSRNOG00000000438(Rnf5),ENSRNOG00000018975(Atg9a),ENSRNOG00000037505(Ulk1),E…	0.0246391688007114	0.24519438824442
GO:0009266	response to temperature stimulus	biological_process	20	1508	149	19765	ENSRNOG00000001331(Rnf34),ENSRNOG00000002418(Tgfb2),ENSRNOG00000008552(P2rx3),ENSRNOG00000012799(Prkaa1),ENSRNOG00000024390(Osm),ENSRNOG00000026643(Chordc1),ENSRNOG00000001130(Nos1),ENSRNOG00000034116(Gk),ENSRNOG00000009066(Thra),ENSRNOG00000004731(Ano3),ENSRNOG00000013589(Cxcl12),ENSRNOG00000020420(Pklr),ENSRNOG00000008919(Arpp21),ENSRNOG00000022256(Cxcl10),ENSRNOG00000046202(Metrnl),ENSRNOG0000…	0.0187624698925236	0.209783822850027
GO:0008277	regulation of G-protein coupled receptor protein signaling pathway	biological_process	11	1508	82	19765	ENSRNOG00000002773(Rgs4),ENSRNOG00000008167(Abhd6),ENSRNOG00000014241(Ece1),ENSRNOG00000030404(Arrb1),ENSRNOG00000021984(Rgs7),ENSRNOG00000007710(Usp20),ENSRNOG00000001130(Nos1),ENSRNOG00000009760(Palm),ENSRNOG00000020417(Gsk3a),ENSRNOG00000011829(Rpgrip1l),ENSRNOG00000014615(Grk6),	0.0677337448034305	0.435623142198592
GO:0003158	endothelium development	biological_process	13	1508	97	19765	ENSRNOG00000048782(Wnt7a),ENSRNOG00000007081(Xdh),ENSRNOG00000027037(Alox12),ENSRNOG00000004414(F11r),ENSRNOG00000001229(Col18a1),ENSRNOG00000003694(Prox1),ENSRNOG00000010716(Atoh8),ENSRNOG00000022256(Cxcl10),ENSRNOG00000013324(Cdh5),ENSRNOG00000020653(S1pr2),ENSRNOG00000009819(Vezf1),ENSRNOG00000059984(Dll1),ENSRNOG00000007036(Tgfbr1),	0.05099113956856	0.366401706484335
GO:0051056	regulation of small GTPase mediated signal transduction	biological_process	26	1508	194	19765	ENSRNOG00000012934(Arhgef7),ENSRNOG00000001065(Cyth3),ENSRNOG00000014836(Ralgapb),ENSRNOG00000014963(Adgrg1),ENSRNOG00000005936(Foxm1),ENSRNOG00000019177(Psd2),ENSRNOG00000010953(Icmt),ENSRNOG00000013707(Spata13),ENSRNOG00000007679(Cyth4),ENSRNOG00000025624(Arhgap20),ENSRNOG00000016225(Fgd3),ENSRNOG00000002652(Rap1gap2),ENSRNOG00000030404(Arrb1),ENSRNOG00000015602(Cdh2),ENSRNOG00000043381(Cyth1),…	0.00838459248090306	0.129462100568229
GO:0009411	response to UV	biological_process	15	1508	112	19765	ENSRNOG00000015121(N4bp1),ENSRNOG00000009968(Ercc8),ENSRNOG00000012799(Prkaa1),ENSRNOG00000039985(Ube2a),ENSRNOG00000017753(Ercc2),ENSRNOG00000020482(Nfatc4),ENSRNOG00000015308(Pbk),ENSRNOG00000031896(Stt3a),ENSRNOG00000009468(Il12a),ENSRNOG00000030017(Ercc6),ENSRNOG00000020737(Cdc25a),ENSRNOG00000005330(Crebbp),ENSRNOG00000022372(Kdm1a),ENSRNOG00000002823(Mapk9),ENSRNOG00000005141(Hus1),	0.0385282608228973	0.314283989228288
GO:0022037	metencephalon development	biological_process	15	1508	112	19765	ENSRNOG00000059984(Dll1),ENSRNOG00000027098(Sez6l2),ENSRNOG00000010176(Map2k1),ENSRNOG00000057367(Glud1),ENSRNOG00000048145(Sstr1),ENSRNOG00000054508(Foxp2),ENSRNOG00000010260(Dixdc1),ENSRNOG00000011726(Grin1),ENSRNOG00000007486(Atg7),ENSRNOG00000025612(Sez6l),ENSRNOG00000003261(Usp9x),ENSRNOG00000004068(Ncoa1),ENSRNOG00000003694(Prox1),ENSRNOG00000011829(Rpgrip1l),ENSRNOG00000048782(Wnt7a),	0.0385282608228973	0.314283989228288
GO:0007009	plasma membrane organization	biological_process	31	1508	232	19765	ENSRNOG00000014903(Zfyve27),ENSRNOG00000004414(F11r),ENSRNOG00000009756(Pacsin2),ENSRNOG00000015480(Prkcz),ENSRNOG00000026432(Syt7),ENSRNOG00000015408(Vil1),ENSRNOG00000019354(Ptch1),ENSRNOG00000004731(Ano3),ENSRNOG00000009652(Prkci),ENSRNOG00000004205(Pkdcc),ENSRNOG00000012422(Tnik),ENSRNOG00000029910(Golga4),ENSRNOG00000009001(Mtss1),ENSRNOG00000057221(Scn3b),ENSRNOG00000002934(Atp1b1),ENSRNOG0…	0.00446316384635299	0.0879299773476429
GO:0015297	antiporter activity	molecular_function	12	1508	90	19765	ENSRNOG00000007732(Slc35c1),ENSRNOG00000003134(Slc4a4),ENSRNOG00000052051(Slc24a1),ENSRNOG00000008169(Slc24a2),ENSRNOG00000058692(Slc26a4),ENSRNOG00000008432(Slc22a5),ENSRNOG00000000924(Slc7a1),ENSRNOG00000010378(Slc4a5),ENSRNOG00000000879(Slc9a6),ENSRNOG00000010210(Slc7a11),ENSRNOG00000018824(Slc7a5),ENSRNOG00000020450(Slc26a6),	0.0608283549340973	0.408074360428573
GO:0072350	tricarboxylic acid metabolic process	biological_process	4	1508	30	19765	ENSRNOG00000015020(Idh1),ENSRNOG00000057367(Glud1),ENSRNOG00000008103(Mdh1),ENSRNOG00000015262(Slc34a1),	0.197607462485839	0.864893854367156
GO:0006900	membrane budding	biological_process	6	1508	45	19765	ENSRNOG00000020479(Pik3c2a),ENSRNOG00000009652(Prkci),ENSRNOG00000008981(Pdcd6ip),ENSRNOG00000017506(Cltb),ENSRNOG00000015334(Fcho2),ENSRNOG00000004014(Chmp6),	0.146285363807179	0.707955659917578
GO:0017124	SH3 domain binding	molecular_function	10	1508	75	19765	ENSRNOG00000054400(Sh3bp5l),ENSRNOG00000047322(Crb3),ENSRNOG00000060665(Afap1),ENSRNOG00000010526(Dennd1a),ENSRNOG00000020590(Adam15),ENSRNOG00000020277(Cntnap1),ENSRNOG00000003088(Arhgap31),ENSRNOG00000018384(Adam12),ENSRNOG00000011987(Cd2ap),ENSRNOG00000020310(Grik5),	0.0810848810196437	0.486134471567694
GO:0086009	membrane repolarization	biological_process	4	1508	30	19765	ENSRNOG00000014686(Kcnd3),ENSRNOG00000030019(Atp1a1),ENSRNOG00000002934(Atp1b1),ENSRNOG00000017054(Kcne3),	0.197607462485839	0.864893854367156
GO:0002062	chondrocyte differentiation	biological_process	12	1508	90	19765	ENSRNOG00000004205(Pkdcc),ENSRNOG00000008620(Smad3),ENSRNOG00000009037(Sulf1),ENSRNOG00000001011(Fam101a),ENSRNOG00000006069(Eif2ak3),ENSRNOG00000008168(Wnt5b),ENSRNOG00000016831(Serpinh1),ENSRNOG00000018059(Ihh),ENSRNOG00000028108(Cytl1),ENSRNOG00000048782(Wnt7a),ENSRNOG00000012478(Shox2),ENSRNOG00000026053(Grem1),	0.0608283549340973	0.408074360428573
GO:0005504	fatty acid binding	molecular_function	4	1508	30	19765	ENSRNOG00000015408(Vil1),ENSRNOG00000040108(Cd36),ENSRNOG00000036688(Arhgdia),ENSRNOG00000000503(Ppard),	0.197607462485839	0.864893854367156
GO:0006891	intra-Golgi vesicle-mediated transport	biological_process	4	1508	30	19765	ENSRNOG00000029910(Golga4),ENSRNOG00000014493(Golga1),ENSRNOG00000013035(Rab33b),ENSRNOG00000003506(Gosr2),	0.197607462485839	0.864893854367156
GO:0033598	mammary gland epithelial cell proliferation	biological_process	4	1508	30	19765	ENSRNOG00000060544(Kdm5b),ENSRNOG00000015618(Wnt5a),ENSRNOG00000016280(Btrc),ENSRNOG00000020663(Pygo2),	0.197607462485839	0.864893854367156
GO:0035065	regulation of histone acetylation	biological_process	6	1508	45	19765	ENSRNOG00000007486(Atg7),ENSRNOG00000001130(Nos1),ENSRNOG00000020663(Pygo2),ENSRNOG00000030404(Arrb1),ENSRNOG00000031896(Stt3a),ENSRNOG00000053583(Mapk3),	0.146285363807179	0.707955659917578
GO:0019319	hexose biosynthetic process	biological_process	8	1508	60	19765	ENSRNOG00000016573(Dgat2),ENSRNOG00000020254(Per2),ENSRNOG00000003745(Atf3),ENSRNOG00000009845(Acadm),ENSRNOG00000001189(Sik1),ENSRNOG00000042785(Sesn2),ENSRNOG00000033824(Gpd2),ENSRNOG00000012799(Prkaa1),	0.108624830778807	0.584995455446833
GO:0030148	sphingolipid biosynthetic process	biological_process	8	1508	60	19765	ENSRNOG00000036866(Acer3),ENSRNOG00000009345(Ugt8),ENSRNOG00000010882(Sptlc1),ENSRNOG00000012196(Asah2),ENSRNOG00000004443(Sptlc3),ENSRNOG00000004839(B4galnt1),ENSRNOG00000019128(LOC501189),ENSRNOG00000007637(Acer2),	0.108624830778807	0.584995455446833
GO:0030838	positive regulation of actin filament polymerization	biological_process	10	1508	75	19765	ENSRNOG00000009615(Mtor),ENSRNOG00000015408(Vil1),ENSRNOG00000014317(Arpc5l),ENSRNOG00000020904(Cdc42ep2),ENSRNOG00000050519(Rhoa),ENSRNOG00000004959(Actr2),ENSRNOG00000008517(Cdc42ep1),ENSRNOG00000019675(Pycard),ENSRNOG00000017155(Nck2),ENSRNOG00000016408(Kirrel),	0.0810848810196437	0.486134471567694
GO:2000736	regulation of stem cell differentiation	biological_process	14	1508	105	19765	ENSRNOG00000002418(Tgfb2),ENSRNOG00000016066(Bambi),ENSRNOG00000053084(Fuz),ENSRNOG00000048315(Eif2ak2),ENSRNOG00000007036(Tgfbr1),ENSRNOG00000007814(Kdm3a),ENSRNOG00000008620(Smad3),ENSRNOG00000026053(Grem1),ENSRNOG00000060956(Zfp706),ENSRNOG00000019400(Dag1),ENSRNOG00000004141(Vasn),ENSRNOG00000016879(Ldlrad4),ENSRNOG00000003039(Wnt3a),ENSRNOG00000000506(Tead3),	0.0458291408185538	0.345583695591071
GO:0016239	positive regulation of macroautophagy	biological_process	4	1508	30	19765	ENSRNOG00000037505(Ulk1),ENSRNOG00000005138(Pip4k2c),ENSRNOG00000016670(Pip4k2a),ENSRNOG00000007486(Atg7),	0.197607462485839	0.864893854367156
GO:0051721	protein phosphatase 2A binding	molecular_function	4	1508	30	19765	ENSRNOG00000027962(Smg7),ENSRNOG00000048617(Ensa),ENSRNOG00000017227(Ppme1),ENSRNOG00000014479(Cttnbp2nl),	0.197607462485839	0.864893854367156
GO:0009948	anterior/posterior axis specification	biological_process	6	1508	45	19765	ENSRNOG00000009354(LOC100912697),ENSRNOG00000016595(Hhex),ENSRNOG00000036816(Wls),ENSRNOG00000032759(Cdx2),ENSRNOG00000003845(Wnt3),ENSRNOG00000015618(Wnt5a),	0.146285363807179	0.707955659917578
GO:0014704	intercalated disc	cellular_component	6	1508	45	19765	ENSRNOG00000011589(Camk2d),ENSRNOG00000053288(Ank3),ENSRNOG00000053122(Scn1a),ENSRNOG00000015602(Cdh2),ENSRNOG00000002934(Atp1b1),ENSRNOG00000030019(Atp1a1),	0.146285363807179	0.707955659917578
GO:0021799	cerebral cortex radially oriented cell migration	biological_process	4	1508	30	19765	ENSRNOG00000014963(Adgrg1),ENSRNOG00000010260(Dixdc1),ENSRNOG00000013064(Lrp8),ENSRNOG00000004139(Ndel1),	0.197607462485839	0.864893854367156
GO:0050918	positive chemotaxis	biological_process	6	1508	45	19765	ENSRNOG00000008620(Smad3),ENSRNOG00000030016(Robo3),ENSRNOG00000005854(Angpt1),ENSRNOG00000013589(Cxcl12),ENSRNOG00000011680(Il16),ENSRNOG00000011977(Sema5a),	0.146285363807179	0.707955659917578
GO:0008200	ion channel inhibitor activity	molecular_function	4	1508	30	19765	ENSRNOG00000011589(Camk2d),ENSRNOG00000048617(Ensa),ENSRNOG00000002653(Kcnk2),ENSRNOG00000007104(Itpr1),	0.197607462485839	0.864893854367156
GO:0016572	histone phosphorylation	biological_process	4	1508	30	19765	ENSRNOG00000053583(Mapk3),ENSRNOG00000007706(Prkaa2),ENSRNOG00000012799(Prkaa1),ENSRNOG00000031896(Stt3a),	0.197607462485839	0.864893854367156
GO:2001235	positive regulation of apoptotic signaling pathway	biological_process	20	1508	150	19765	ENSRNOG00000006019(G0s2),ENSRNOG00000024390(Osm),ENSRNOG00000017155(Nck2),ENSRNOG00000002418(Tgfb2),ENSRNOG00000047035(Fadd),ENSRNOG00000006069(Eif2ak3),ENSRNOG00000003745(Atf3),ENSRNOG00000010922(Ppp2r1b),ENSRNOG00000020482(Nfatc4),ENSRNOG00000021243(Siglec1),ENSRNOG00000010086(Plagl2),ENSRNOG00000011282(Ppp2r1a),ENSRNOG00000008620(Smad3),ENSRNOG00000017787(Ripk1),ENSRNOG00000027724(Plekhf1),ENS…	0.0199956609893808	0.220093682912817
GO:0043267	negative regulation of potassium ion transport	biological_process	4	1508	30	19765	ENSRNOG00000017054(Kcne3),ENSRNOG00000001130(Nos1),ENSRNOG00000033119(Plcb4),ENSRNOG00000053288(Ank3),	0.197607462485839	0.864893854367156
GO:0032355	response to estradiol	biological_process	23	1508	173	19765	ENSRNOG00000061012(Kat5),ENSRNOG00000001585(Nrip1),ENSRNOG00000040108(Cd36),ENSRNOG00000012098(Adcyap1r1),ENSRNOG00000053675(Dhh),ENSRNOG00000013017(Arnt2),ENSRNOG00000015262(Slc34a1),ENSRNOG00000012772(Nqo1),ENSRNOG00000018059(Ihh),ENSRNOG00000004068(Ncoa1),ENSRNOG00000008716(Nefh),ENSRNOG00000003977(Dusp1),ENSRNOG00000015618(Wnt5a),ENSRNOG00000002418(Tgfb2),ENSRNOG00000048145(Sstr1),ENSRNOG0000…	0.0137394676683113	0.180000904705048
GO:0004721	phosphoprotein phosphatase activity	molecular_function	21	1508	158	19765	ENSRNOG00000010789(Dusp7),ENSRNOG00000018999(Cdc14b),ENSRNOG00000010176(Map2k1),ENSRNOG00000003100(Dusp12),ENSRNOG00000019977(Ptprf),ENSRNOG00000024008(Cdc25c),ENSRNOG00000009570(Pdxp),ENSRNOG00000003977(Dusp1),ENSRNOG00000017352(Ctdnep1),ENSRNOG00000011282(Ppp2r1a),ENSRNOG00000008187(Ubash3b),ENSRNOG00000004314(Ppm1h),ENSRNOG00000007867(Rngtt),ENSRNOG00000028493(Ppp1r15b),ENSRNOG00000009536(Pgp)…	0.0180095702327615	0.203707086557195
GO:0005770	late endosome	cellular_component	17	1508	128	19765	ENSRNOG00000000879(Slc9a6),ENSRNOG00000006336(Fyco1),ENSRNOG00000000170(Slc30a4),ENSRNOG00000003506(Gosr2),ENSRNOG00000042044(Stard3),ENSRNOG00000000568(Slc29a3),ENSRNOG00000005551(Derl1),ENSRNOG00000028688(Ctns),ENSRNOG00000009948(Tmem55b),ENSRNOG00000009495(Src),ENSRNOG00000011073(Htt),ENSRNOG00000009851(Slc38a9),ENSRNOG00000017172(Mvb12b),ENSRNOG00000018975(Atg9a),ENSRNOG00000020730(LOC498369)…	0.0311655832721246	0.281684749156415
GO:0005802	trans-Golgi network	cellular_component	17	1508	128	19765	ENSRNOG00000017506(Cltb),ENSRNOG00000018975(Atg9a),ENSRNOG00000011352(Furin),ENSRNOG00000014493(Golga1),ENSRNOG00000061582(Scamp1),ENSRNOG00000003869(Sod3),ENSRNOG00000002418(Tgfb2),ENSRNOG00000057703(Cabp7),ENSRNOG00000047620(Golph3l),ENSRNOG00000047088(Rab10),ENSRNOG00000030714(Bsn),ENSRNOG00000002875(Klhl20),ENSRNOG00000014617(Tgoln2),ENSRNOG00000036816(Wls),ENSRNOG00000003402(Stx6),ENSRNOG000…	0.0311655832721246	0.281684749156415
GO:0051896	regulation of protein kinase B signaling	biological_process	15	1508	113	19765	ENSRNOG00000007081(Xdh),ENSRNOG00000020716(Axl),ENSRNOG00000018839(Ntrk2),ENSRNOG00000016010(Mul1),ENSRNOG00000024230(Tnfaip8l3),ENSRNOG00000019400(Dag1),ENSRNOG00000009495(Src),ENSRNOG00000008173(Sesn3),ENSRNOG00000009615(Mtor),ENSRNOG00000020369(Igf2),ENSRNOG00000005854(Angpt1),ENSRNOG00000011977(Sema5a),ENSRNOG00000005660(Fam110c),ENSRNOG00000014761(Rasd2),ENSRNOG00000003259(C1qtnf1),	0.0411768090867556	0.32597958119342
GO:0051099	positive regulation of binding	biological_process	15	1508	113	19765	ENSRNOG00000017753(Ercc2),ENSRNOG00000019727(Dph3),ENSRNOG00000030404(Arrb1),ENSRNOG00000016066(Bambi),ENSRNOG00000006069(Eif2ak3),ENSRNOG00000004639(Traf6),ENSRNOG00000002418(Tgfb2),ENSRNOG00000018289(Park7),ENSRNOG00000003039(Wnt3a),ENSRNOG00000007467(Ace),ENSRNOG00000012934(Arhgef7),ENSRNOG00000020663(Pygo2),ENSRNOG00000025209(Plxnd1),ENSRNOG00000005551(Derl1),ENSRNOG00000017123(B2m),	0.0411768090867556	0.32597958119342
GO:0070482	response to oxygen levels	biological_process	45	1508	339	19765	ENSRNOG00000016326(Cx3cl1),ENSRNOG00000009783(Camk2g),ENSRNOG00000018598(Ankrd1),ENSRNOG00000011589(Camk2d),ENSRNOG00000014234(Hif1an),ENSRNOG00000000503(Ppard),ENSRNOG00000012513(Pdk3),ENSRNOG00000013017(Arnt2),ENSRNOG00000008620(Smad3),ENSRNOG00000020539(Muc1),ENSRNOG00000004837(Limd1),ENSRNOG00000014241(Ece1),ENSRNOG00000020434(Ascl2),ENSRNOG00000013589(Cxcl12),ENSRNOG00000003069(Cd38),ENSRNOG…	0.000813895538245195	0.0261724590025789
GO:0019887	protein kinase regulator activity	molecular_function	15	1508	113	19765	ENSRNOG00000054400(Sh3bp5l),ENSRNOG00000012799(Prkaa1),ENSRNOG00000020284(Prkar2a),ENSRNOG00000010176(Map2k1),ENSRNOG00000012002(Iqgap1),ENSRNOG00000016013(Gprc5b),ENSRNOG00000032828(Mapk8ip2),ENSRNOG00000008637(Strada),ENSRNOG00000004742(Chp1),ENSRNOG00000029543(Cish),ENSRNOG00000017297(Cab39),ENSRNOG00000008761(Ncs1),ENSRNOG00000026053(Grem1),ENSRNOG00000030017(Ercc6),ENSRNOG00000014786(Ccne1),	0.0411768090867556	0.32597958119342
GO:0035051	cardiocyte differentiation	biological_process	15	1508	113	19765	ENSRNOG00000001189(Sik1),ENSRNOG00000053583(Mapk3),ENSRNOG00000002418(Tgfb2),ENSRNOG00000010711(Dicer1),ENSRNOG00000007486(Atg7),ENSRNOG00000009845(Acadm),ENSRNOG00000002572(Cacybp),ENSRNOG00000003039(Wnt3a),ENSRNOG00000003694(Prox1),ENSRNOG00000019850(Speg),ENSRNOG00000014648(Efnb2),ENSRNOG00000011589(Camk2d),ENSRNOG00000026053(Grem1),ENSRNOG00000009615(Mtor),ENSRNOG00000020417(Gsk3a),	0.0411768090867556	0.32597958119342
GO:0002064	epithelial cell development	biological_process	28	1508	211	19765	ENSRNOG00000010378(Slc4a5),ENSRNOG00000048782(Wnt7a),ENSRNOG00000004414(F11r),ENSRNOG00000003694(Prox1),ENSRNOG00000002175(Clock),ENSRNOG00000013324(Cdh5),ENSRNOG00000015618(Wnt5a),ENSRNOG00000020653(S1pr2),ENSRNOG00000017871(Sidt2),ENSRNOG00000010711(Dicer1),ENSRNOG00000009819(Vezf1),ENSRNOG00000057031(Six3),ENSRNOG00000007329(Frmd6),ENSRNOG00000003807(Wnt9b),ENSRNOG00000026053(Grem1),ENSRNOG000…	0.00725594556051406	0.119630865152374
GO:0090317	negative regulation of intracellular protein transport	biological_process	11	1508	83	19765	ENSRNOG00000009066(Thra),ENSRNOG00000009615(Mtor),ENSRNOG00000004742(Chp1),ENSRNOG00000018289(Park7),ENSRNOG00000001222(Ube2g2),ENSRNOG00000004395(Fbxw11),ENSRNOG00000005854(Angpt1),ENSRNOG00000002520(Litaf),ENSRNOG00000031789(Rangap1),ENSRNOG00000004205(Pkdcc),ENSRNOG00000033791(Apc2),	0.0727073023021663	0.452284753409639
GO:0050658	RNA transport	biological_process	11	1508	83	19765	ENSRNOG00000028341(Alkbh5),ENSRNOG00000017871(Sidt2),ENSRNOG00000005390(Nup210),ENSRNOG00000016595(Hhex),ENSRNOG00000003497(Thoc6),ENSRNOG00000057464(Fmr1),ENSRNOG00000018033(Ddx19a),ENSRNOG00000011073(Htt),ENSRNOG00000007701(Thoc7),ENSRNOG00000002013(Sidt1),ENSRNOG00000020915(Setd2),	0.0727073023021663	0.452284753409639
GO:0043087	regulation of GTPase activity	biological_process	53	1508	400	19765	ENSRNOG00000005271(Rapgef5),ENSRNOG00000020904(Cdc42ep2),ENSRNOG00000016326(Cx3cl1),ENSRNOG00000029510(Plxnb1),ENSRNOG00000001374(Rasal1),ENSRNOG00000054033(Adap1),ENSRNOG00000013027(Rgl3),ENSRNOG00000006467(Eif2b2),ENSRNOG00000011969(Dock9),ENSRNOG00000001034(Evi5l),ENSRNOG00000021433(Arhgef39),ENSRNOG00000006946(Arhgap9),ENSRNOG00000026821(Arhgap42),ENSRNOG00000007133(Plxnb2),ENSRNOG00000011909…	0.000309357272320783	0.013013071855137
GO:0048638	regulation of developmental growth	biological_process	38	1508	287	19765	ENSRNOG00000020205(Agrn),ENSRNOG00000004812(Sema6d),ENSRNOG00000004756(Syt2),ENSRNOG00000006717(Ankrd26),ENSRNOG00000002653(Kcnk2),ENSRNOG00000003972(Tshr),ENSRNOG00000059984(Dll1),ENSRNOG00000000522(Cpne5),ENSRNOG00000019354(Ptch1),ENSRNOG00000031129(Carm1),ENSRNOG00000004139(Ndel1),ENSRNOG00000009615(Mtor),ENSRNOG00000006784(Sema4f),ENSRNOG00000015408(Vil1),ENSRNOG00000017704(Sema3f),ENSRNOG000…	0.00206952030594354	0.0511270064154052
GO:0016331	morphogenesis of embryonic epithelium	biological_process	21	1508	159	19765	ENSRNOG00000053084(Fuz),ENSRNOG00000046922(Phactr4),ENSRNOG00000015618(Wnt5a),ENSRNOG00000004639(Traf6),ENSRNOG00000022402(Luzp1),ENSRNOG00000003807(Wnt9b),ENSRNOG00000009037(Sulf1),ENSRNOG00000011073(Htt),ENSRNOG00000019354(Ptch1),ENSRNOG00000006046(Gdf7),ENSRNOG00000001708(Dvl3),ENSRNOG00000020915(Setd2),ENSRNOG00000005903(St14),ENSRNOG00000014751(Ret),ENSRNOG00000007133(Plxnb2),ENSRNOG00000028…	0.0191623410601541	0.213640885573237
GO:0006029	proteoglycan metabolic process	biological_process	7	1508	53	19765	ENSRNOG00000000503(Ppard),ENSRNOG00000014516(Hs6st1),ENSRNOG00000021886(B4galt7),ENSRNOG00000018059(Ihh),ENSRNOG00000022919(Chst8),ENSRNOG00000028108(Cytl1),ENSRNOG00000049437(Gpc1),	0.131039156047461	0.660030234538085
GO:0070252	actin-mediated cell contraction	biological_process	7	1508	53	19765	ENSRNOG00000007329(Frmd6),ENSRNOG00000030019(Atp1a1),ENSRNOG00000018184(Tpm1),ENSRNOG00000026455(Gpd1l),ENSRNOG00000011589(Camk2d),ENSRNOG00000057221(Scn3b),ENSRNOG00000015408(Vil1),	0.131039156047461	0.660030234538085
GO:0045666	positive regulation of neuron differentiation	biological_process	40	1508	303	19765	ENSRNOG00000001628(Pcp4),ENSRNOG00000014751(Ret),ENSRNOG00000007133(Plxnb2),ENSRNOG00000049402(Nbl1),ENSRNOG00000000999(Smurf1),ENSRNOG00000018598(Ankrd1),ENSRNOG00000029510(Plxnb1),ENSRNOG00000001374(Rasal1),ENSRNOG00000003039(Wnt3a),ENSRNOG00000004068(Ncoa1),ENSRNOG00000036859(Gdpd5),ENSRNOG00000003845(Wnt3),ENSRNOG00000016013(Gprc5b),ENSRNOG00000015618(Wnt5a),ENSRNOG00000011977(Sema5a),ENSRNOG…	0.00169001445039152	0.0439855934881164
GO:0061630	ubiquitin protein ligase activity	molecular_function	24	1508	182	19765	ENSRNOG00000036686(Anapc11),ENSRNOG00000014859(Rnf152),ENSRNOG00000031827(Arih2),ENSRNOG00000018356(Trim3),ENSRNOG00000017329(LOC688176),ENSRNOG00000001222(Ube2g2),ENSRNOG00000001602(Ltn1),ENSRNOG00000016280(Btrc),ENSRNOG00000007304(Herc3),ENSRNOG00000056174(Pdzd4),ENSRNOG00000000999(Smurf1),ENSRNOG00000004232(G2e3),ENSRNOG00000004382(Arel1),ENSRNOG00000013852(Med20),ENSRNOG00000004639(Traf6),ENS…	0.0131557246370533	0.175004870300084
GO:0045598	regulation of fat cell differentiation	biological_process	12	1508	91	19765	ENSRNOG00000031814(Sort1),ENSRNOG00000046202(Metrnl),ENSRNOG00000010799(Ccrn4l),ENSRNOG00000006717(Ankrd26),ENSRNOG00000015618(Wnt5a),ENSRNOG00000008168(Wnt5b),ENSRNOG00000003039(Wnt3a),ENSRNOG00000009615(Mtor),ENSRNOG00000000503(Ppard),ENSRNOG00000031129(Carm1),ENSRNOG00000010042(Wdfy2),ENSRNOG00000004110(Trib2),	0.0651646342019765	0.428665412814693
GO:0051147	regulation of muscle cell differentiation	biological_process	17	1508	129	19765	ENSRNOG00000002487(Mbnl3),ENSRNOG00000001189(Sik1),ENSRNOG00000011306(Myod1),ENSRNOG00000013589(Cxcl12),ENSRNOG00000003694(Prox1),ENSRNOG00000009066(Thra),ENSRNOG00000014648(Efnb2),ENSRNOG00000009615(Mtor),ENSRNOG00000059984(Dll1),ENSRNOG00000022256(Cxcl10),ENSRNOG00000003039(Wnt3a),ENSRNOG00000026053(Grem1),ENSRNOG00000000503(Ppard),ENSRNOG00000014234(Hif1an),ENSRNOG00000015441(Il4r),ENSRNOG0000…	0.0332278150429412	0.291192406153343
GO:0008610	lipid biosynthetic process	biological_process	56	1508	425	19765	ENSRNOG00000009615(Mtor),ENSRNOG00000051819(Sdr42e1),ENSRNOG00000001158(Abcg1),ENSRNOG00000007706(Prkaa2),ENSRNOG00000058568(Dhrs9),ENSRNOG00000017352(Ctdnep1),ENSRNOG00000030019(Atp1a1),ENSRNOG00000019080(Hsd3b7),ENSRNOG00000004443(Sptlc3),ENSRNOG00000007637(Acer2),ENSRNOG00000020480(Fads1),ENSRNOG00000012799(Prkaa1),ENSRNOG00000012196(Asah2),ENSRNOG00000001189(Sik1),ENSRNOG00000009630(Hsd17b12)…	0.000242498358532295	0.0109082209601059
GO:1902476	chloride transmembrane transport	biological_process	10	1508	76	19765	ENSRNOG00000020450(Slc26a6),ENSRNOG00000016704(Pcyox1),ENSRNOG00000058692(Slc26a4),ENSRNOG00000005491(Best3),ENSRNOG00000020346(Best1),ENSRNOG00000055583(Ttyh3),ENSRNOG00000013588(Glra1),ENSRNOG00000020650(Slc17a7),ENSRNOG00000029682(Clic1),ENSRNOG00000015971(Slc12a2),	0.0871051456789303	0.508898080835913
GO:0005253	anion channel activity	molecular_function	10	1508	76	19765	ENSRNOG00000020450(Slc26a6),ENSRNOG00000006375(Vdac1),ENSRNOG00000058692(Slc26a4),ENSRNOG00000032745(Slc17a3),ENSRNOG00000005491(Best3),ENSRNOG00000055583(Ttyh3),ENSRNOG00000020346(Best1),ENSRNOG00000029682(Clic1),ENSRNOG00000020650(Slc17a7),ENSRNOG00000013588(Glra1),	0.0871051456789303	0.508898080835913
GO:0043022	ribosome binding	molecular_function	5	1508	38	19765	ENSRNOG00000000799(Abcf1),ENSRNOG00000013743(Sec61a1),ENSRNOG00000027015(Ythdf1),ENSRNOG00000009615(Mtor),ENSRNOG00000001073(RGD1563482),	0.177588794101474	0.803486044010274
GO:0043393	regulation of protein binding	biological_process	20	1508	152	19765	ENSRNOG00000016313(Ctnnbip1),ENSRNOG00000007467(Ace),ENSRNOG00000012934(Arhgef7),ENSRNOG00000025209(Plxnd1),ENSRNOG00000009495(Src),ENSRNOG00000031129(Carm1),ENSRNOG00000005551(Derl1),ENSRNOG00000019977(Ptprf),ENSRNOG00000053583(Mapk3),ENSRNOG00000016066(Bambi),ENSRNOG00000006069(Eif2ak3),ENSRNOG00000030404(Arrb1),ENSRNOG00000020590(Adam15),ENSRNOG00000018289(Park7),ENSRNOG00000003039(Wnt3a),ENSR…	0.0226573681173968	0.233535945284215
GO:0008156	negative regulation of DNA replication	biological_process	5	1508	38	19765	ENSRNOG00000029735(Pid1),ENSRNOG00000021815(Lig3),ENSRNOG00000007291(Terf1),ENSRNOG00000007948(Nf2),ENSRNOG00000005141(Hus1),	0.177588794101474	0.803486044010274
GO:0015079	potassium ion transmembrane transporter activity	molecular_function	18	1508	137	19765	ENSRNOG00000059005(Kcnj1),ENSRNOG00000014152(Kcnip3),ENSRNOG00000002653(Kcnk2),ENSRNOG00000008169(Slc24a2),ENSRNOG00000020985(Atp4a),ENSRNOG00000004077(Kcnc2),ENSRNOG00000030019(Atp1a1),ENSRNOG00000047005(Kcnk5),ENSRNOG00000010816(Kcnk15),ENSRNOG00000019959(Kcnc3),ENSRNOG00000014686(Kcnd3),ENSRNOG00000052051(Slc24a1),ENSRNOG00000005985(Kcnma1),ENSRNOG00000017054(Kcne3),ENSRNOG00000029264(Kcnn1),E…	0.029848118765532	0.274885278382686
GO:0035335	peptidyl-tyrosine dephosphorylation	biological_process	13	1508	99	19765	ENSRNOG00000008187(Ubash3b),ENSRNOG00000007867(Rngtt),ENSRNOG00000011921(Dusp4),ENSRNOG00000020737(Cdc25a),ENSRNOG00000003977(Dusp1),ENSRNOG00000005711(Ptprd),ENSRNOG00000011425(Ptpn3),ENSRNOG00000024008(Cdc25c),ENSRNOG00000009536(Pgp),ENSRNOG00000010789(Dusp7),ENSRNOG00000018999(Cdc14b),ENSRNOG00000003100(Dusp12),ENSRNOG00000019977(Ptprf),	0.0583923085460284	0.397906256659538
GO:0014013	regulation of gliogenesis	biological_process	13	1508	99	19765	ENSRNOG00000020434(Ascl2),ENSRNOG00000010711(Dicer1),ENSRNOG00000001785(Etv5),ENSRNOG00000002919(Gfap),ENSRNOG00000015602(Cdh2),ENSRNOG00000000838(Lta),ENSRNOG00000013902(P2ry12),ENSRNOG00000009615(Mtor),ENSRNOG00000011305(Sox10),ENSRNOG00000015493(Emx1),ENSRNOG00000007948(Nf2),ENSRNOG00000009652(Prkci),ENSRNOG00000001520(Dlx1),	0.0583923085460284	0.397906256659538
GO:0002009	morphogenesis of an epithelium	biological_process	60	1508	457	19765	ENSRNOG00000013589(Cxcl12),ENSRNOG00000003694(Prox1),ENSRNOG00000020915(Setd2),ENSRNOG00000054420(Vdr),ENSRNOG00000060544(Kdm5b),ENSRNOG00000011829(Rpgrip1l),ENSRNOG00000001708(Dvl3),ENSRNOG00000019400(Dag1),ENSRNOG00000017003(Plxna1),ENSRNOG00000048782(Wnt7a),ENSRNOG00000011305(Sox10),ENSRNOG00000025209(Plxnd1),ENSRNOG00000009495(Src),ENSRNOG00000009037(Sulf1),ENSRNOG00000015618(Wnt5a),ENSRNOG00…	0.000162747906411083	0.00833226452428319
GO:0060415	muscle tissue morphogenesis	biological_process	8	1508	61	19765	ENSRNOG00000012478(Shox2),ENSRNOG00000028403(Ptcd2),ENSRNOG00000018598(Ankrd1),ENSRNOG00000006393(Sirt6),ENSRNOG00000015618(Wnt5a),ENSRNOG00000002215(Mylk),ENSRNOG00000003694(Prox1),ENSRNOG00000018184(Tpm1),	0.11714833126225	0.61102433906356
GO:0016324	apical plasma membrane	cellular_component	32	1508	244	19765	ENSRNOG00000004626(Slc34a2),ENSRNOG00000005985(Kcnma1),ENSRNOG00000015602(Cdh2),ENSRNOG00000015971(Slc12a2),ENSRNOG00000047307(Cntfr),ENSRNOG00000002934(Atp1b1),ENSRNOG00000058692(Slc26a4),ENSRNOG00000008432(Slc22a5),ENSRNOG00000012422(Tnik),ENSRNOG00000012799(Prkaa1),ENSRNOG00000011826(Lzts1),ENSRNOG00000007243(Havcr1),ENSRNOG00000009652(Prkci),ENSRNOG00000019368(Scnn1a),ENSRNOG00000030019(Atp1a…	0.00509299566740009	0.0952732987589122
GO:0012506	vesicle membrane	cellular_component	32	1508	244	19765	ENSRNOG00000036816(Wls),ENSRNOG00000008052(Atp13a2),ENSRNOG00000018009(Rab8b),ENSRNOG00000009967(Otof),ENSRNOG00000003506(Gosr2),ENSRNOG00000010971(Snx18),ENSRNOG00000008376(Slc2a3),ENSRNOG00000005457(Lamp5),ENSRNOG00000011852(Myo6),ENSRNOG00000020650(Slc17a7),ENSRNOG00000010526(Dennd1a),ENSRNOG00000019163(Syt6),ENSRNOG00000015158(Pikfyve),ENSRNOG00000011582(Rab3d),ENSRNOG00000024207(Fgfrl1),ENSR…	0.00509299566740009	0.0952732987589122
GO:0043021	ribonucleoprotein complex binding	molecular_function	11	1508	84	19765	ENSRNOG00000047329(Mtif3),ENSRNOG00000000799(Abcf1),ENSRNOG00000013743(Sec61a1),ENSRNOG00000009615(Mtor),ENSRNOG00000001073(RGD1563482),ENSRNOG00000025997(Mrrf),ENSRNOG00000061039(Prpf31),ENSRNOG00000013773(Secisbp2),ENSRNOG00000007766(Pqbp1),ENSRNOG00000003629(Nvl),ENSRNOG00000027015(Ythdf1),	0.077933424267884	0.474552353405848
GO:0042475	odontogenesis of dentin-containing tooth	biological_process	11	1508	84	19765	ENSRNOG00000005776(Bcl11b),ENSRNOG00000004639(Traf6),ENSRNOG00000032208(Eda),ENSRNOG00000010711(Dicer1),ENSRNOG00000002624(Edaradd),ENSRNOG00000001520(Dlx1),ENSRNOG00000007948(Nf2),ENSRNOG00000015262(Slc34a1),ENSRNOG00000020425(Stim1),ENSRNOG00000016656(Nkx2-3),ENSRNOG00000037687(Rspo2),	0.077933424267884	0.474552353405848
GO:0048762	mesenchymal cell differentiation	biological_process	22	1508	168	19765	ENSRNOG00000016879(Ldlrad4),ENSRNOG00000004812(Sema6d),ENSRNOG00000026053(Grem1),ENSRNOG00000004141(Vasn),ENSRNOG00000020590(Adam15),ENSRNOG00000014751(Ret),ENSRNOG00000031232(Nrp2),ENSRNOG00000008620(Smad3),ENSRNOG00000007036(Tgfbr1),ENSRNOG00000017704(Sema3f),ENSRNOG00000006784(Sema4f),ENSRNOG00000011305(Sox10),ENSRNOG00000019400(Dag1),ENSRNOG00000016066(Bambi),ENSRNOG00000046922(Phactr4),ENSRN…	0.0183222009311612	0.20545153839524
GO:0009416	response to light stimulus	biological_process	33	1508	252	19765	ENSRNOG00000005141(Hus1),ENSRNOG00000028688(Ctns),ENSRNOG00000011073(Htt),ENSRNOG00000030017(Ercc6),ENSRNOG00000009615(Mtor),ENSRNOG00000009468(Il12a),ENSRNOG00000018839(Ntrk2),ENSRNOG00000002175(Clock),ENSRNOG00000020346(Best1),ENSRNOG00000003977(Dusp1),ENSRNOG00000011977(Sema5a),ENSRNOG00000004730(Meis2),ENSRNOG00000020482(Nfatc4),ENSRNOG00000030404(Arrb1),ENSRNOG00000003812(Nlgn3),ENSRNOG00000…	0.00459347007979929	0.0895899352405968
GO:0006605	protein targeting	biological_process	66	1508	504	19765	ENSRNOG00000031827(Arih2),ENSRNOG00000013035(Rab33b),ENSRNOG00000000096(Pdzk1),ENSRNOG00000010275(Slc17a9),ENSRNOG00000026053(Grem1),ENSRNOG00000002823(Mapk9),ENSRNOG00000010008(Polr3a),ENSRNOG00000009760(Palm),ENSRNOG00000023095(Npepps),ENSRNOG00000007400(Srebf2),ENSRNOG00000020630(Il9r),ENSRNOG00000019549(Akap12),ENSRNOG00000031171(Wdr46),ENSRNOG00000033791(Apc2),ENSRNOG00000019057(Prkcq),ENSRN…	8.48575163350861e-05	0.00504092513068428
GO:0050768	negative regulation of neurogenesis	biological_process	31	1508	237	19765	ENSRNOG00000018706(Il15ra),ENSRNOG00000015618(Wnt5a),ENSRNOG00000011977(Sema5a),ENSRNOG00000002652(Rap1gap2),ENSRNOG00000003845(Wnt3),ENSRNOG00000020482(Nfatc4),ENSRNOG00000010711(Dicer1),ENSRNOG00000057031(Six3),ENSRNOG00000002915(Trim11),ENSRNOG00000006526(Sema3c),ENSRNOG00000003812(Nlgn3),ENSRNOG00000018047(Gorasp1),ENSRNOG00000007610(Gdf11),ENSRNOG00000001520(Dlx1),ENSRNOG00000031129(Carm1),E…	0.00598197578181495	0.104610641649627
GO:0007270	neuron-neuron synaptic transmission	biological_process	17	1508	130	19765	ENSRNOG00000010861(Atad1),ENSRNOG00000018289(Park7),ENSRNOG00000014290(Grm1),ENSRNOG00000007374(Tac1),ENSRNOG00000006375(Vdac1),ENSRNOG00000008237(Unc13b),ENSRNOG00000014761(Rasd2),ENSRNOG00000013588(Glra1),ENSRNOG00000020650(Slc17a7),ENSRNOG00000011726(Grin1),ENSRNOG00000012573(Dlgap2),ENSRNOG00000018839(Ntrk2),ENSRNOG00000019484(Slc6a9),ENSRNOG00000020310(Grik5),ENSRNOG00000003812(Nlgn3),ENSRNO…	0.0353944190117454	0.299390618205873
GO:0007596	blood coagulation	biological_process	20	1508	153	19765	ENSRNOG00000003259(C1qtnf1),ENSRNOG00000004687(Thbd),ENSRNOG00000008187(Ubash3b),ENSRNOG00000020716(Axl),ENSRNOG00000020392(Stxbp3),ENSRNOG00000001414(Serpine1),ENSRNOG00000016846(Pik3cd),ENSRNOG00000020479(Pik3c2a),ENSRNOG00000029682(Clic1),ENSRNOG00000008937(Csrp1),ENSRNOG00000019057(Prkcq),ENSRNOG00000014232(P2ry1),ENSRNOG00000014118(Klkb1),ENSRNOG00000003039(Wnt3a),ENSRNOG00000027037(Alox12),…	0.0240905236043967	0.243787327294428
GO:1903827	regulation of cellular protein localization	biological_process	55	1508	421	19765	ENSRNOG00000002418(Tgfb2),ENSRNOG00000015602(Cdh2),ENSRNOG00000019097(Bap1),ENSRNOG00000011977(Sema5a),ENSRNOG00000016066(Bambi),ENSRNOG00000032208(Eda),ENSRNOG00000019749(Ube2j2),ENSRNOG00000031789(Rangap1),ENSRNOG00000004205(Pkdcc),ENSRNOG00000009652(Prkci),ENSRNOG00000001708(Dvl3),ENSRNOG00000014836(Ralgapb),ENSRNOG00000001222(Ube2g2),ENSRNOG00000026455(Gpd1l),ENSRNOG00000012323(Cherp),ENSRNOG…	0.000333268889208424	0.0137952047649998
GO:0043039	tRNA aminoacylation	biological_process	6	1508	46	19765	ENSRNOG00000014119(Farsb),ENSRNOG00000014616(Iars),ENSRNOG00000004359(Wars),ENSRNOG00000060912(Qars),ENSRNOG00000004760(Lars2),ENSRNOG00000007327(Pars2),	0.158728103729776	0.751351644297519
GO:0051963	regulation of synapse assembly	biological_process	9	1508	69	19765	ENSRNOG00000020205(Agrn),ENSRNOG00000009209(Slitrk1),ENSRNOG00000026466(Lrrtm3),ENSRNOG00000048782(Wnt7a),ENSRNOG00000018839(Ntrk2),ENSRNOG00000011726(Grin1),ENSRNOG00000015618(Wnt5a),ENSRNOG00000014375(Adgrb2),ENSRNOG00000022428(Flrt1),	0.104633719791456	0.56782399401472
GO:0045926	negative regulation of growth	biological_process	27	1508	207	19765	ENSRNOG00000013248(Wwc2),ENSRNOG00000002653(Kcnk2),ENSRNOG00000030391(Ei24),ENSRNOG00000008620(Smad3),ENSRNOG00000006717(Ankrd26),ENSRNOG00000003039(Wnt3a),ENSRNOG00000018988(Ing5),ENSRNOG00000020590(Adam15),ENSRNOG00000001104(Foxk1),ENSRNOG00000000838(Lta),ENSRNOG00000000503(Ppard),ENSRNOG00000026053(Grem1),ENSRNOG00000001191(Tchp),ENSRNOG00000020417(Gsk3a),ENSRNOG00000004812(Sema6d),ENSRNOG0000…	0.0101901606645261	0.151624914514995
GO:0004722	protein serine/threonine phosphatase activity	molecular_function	6	1508	46	19765	ENSRNOG00000011282(Ppp2r1a),ENSRNOG00000046168(Ppm1l),ENSRNOG00000004314(Ppm1h),ENSRNOG00000028493(Ppp1r15b),ENSRNOG00000018999(Cdc14b),ENSRNOG00000017352(Ctdnep1),	0.158728103729776	0.751351644297519
GO:0070228	regulation of lymphocyte apoptotic process	biological_process	6	1508	46	19765	ENSRNOG00000023509(Irs2),ENSRNOG00000019057(Prkcq),ENSRNOG00000021243(Siglec1),ENSRNOG00000002418(Tgfb2),ENSRNOG00000015618(Wnt5a),ENSRNOG00000047035(Fadd),	0.158728103729776	0.751351644297519
GO:0030042	actin filament depolymerization	biological_process	6	1508	46	19765	ENSRNOG00000059801(Lima1),ENSRNOG00000018184(Tpm1),ENSRNOG00000045892(Cfl2),ENSRNOG00000009570(Pdxp),ENSRNOG00000015408(Vil1),ENSRNOG00000011977(Sema5a),	0.158728103729776	0.751351644297519
GO:0030010	establishment of cell polarity	biological_process	12	1508	92	19765	ENSRNOG00000021274(Fermt1),ENSRNOG00000013324(Cdh5),ENSRNOG00000015618(Wnt5a),ENSRNOG00000043381(Cyth1),ENSRNOG00000017428(Map1b),ENSRNOG00000001065(Cyth3),ENSRNOG00000015480(Prkcz),ENSRNOG00000007764(Frmd4b),ENSRNOG00000048782(Wnt7a),ENSRNOG00000011073(Htt),ENSRNOG00000004139(Ndel1),ENSRNOG00000009652(Prkci),	0.0697190306771362	0.441818808411623
GO:0061025	membrane fusion	biological_process	18	1508	138	19765	ENSRNOG00000001867(Snap29),ENSRNOG00000005850(Gdap1),ENSRNOG00000016010(Mul1),ENSRNOG00000019933(Ubqln4),ENSRNOG00000020310(Grik5),ENSRNOG00000013165(Bet1l),ENSRNOG00000009137(Ubxn2b),ENSRNOG00000018009(Rab8b),ENSRNOG00000016212(Ankfy1),ENSRNOG00000003402(Stx6),ENSRNOG00000046424(LOC100911485),ENSRNOG00000024562(Tgfbrap1),ENSRNOG00000003506(Gosr2),ENSRNOG00000010733(Vps11),ENSRNOG00000004742(Chp1…	0.0317640436978917	0.284450849317599
GO:0021795	cerebral cortex cell migration	biological_process	6	1508	46	19765	ENSRNOG00000014963(Adgrg1),ENSRNOG00000031232(Nrp2),ENSRNOG00000013064(Lrp8),ENSRNOG00000004139(Ndel1),ENSRNOG00000010260(Dixdc1),ENSRNOG00000050519(Rhoa),	0.158728103729776	0.751351644297519
GO:0008138	protein tyrosine/serine/threonine phosphatase activity	molecular_function	6	1508	46	19765	ENSRNOG00000010789(Dusp7),ENSRNOG00000018999(Cdc14b),ENSRNOG00000003100(Dusp12),ENSRNOG00000011921(Dusp4),ENSRNOG00000003977(Dusp1),ENSRNOG00000007867(Rngtt),	0.158728103729776	0.751351644297519
GO:0051592	response to calcium ion	biological_process	15	1508	115	19765	ENSRNOG00000026432(Syt7),ENSRNOG00000011073(Htt),ENSRNOG00000054264(Nfatc3),ENSRNOG00000019568(Jund),ENSRNOG00000002572(Cacybp),ENSRNOG00000020425(Stim1),ENSRNOG00000003841(Kcnh1),ENSRNOG00000003977(Dusp1),ENSRNOG00000011726(Grin1),ENSRNOG00000012002(Iqgap1),ENSRNOG00000015618(Wnt5a),ENSRNOG00000005985(Kcnma1),ENSRNOG00000054902(Trpc1),ENSRNOG00000021201(Txnip),ENSRNOG00000006369(Alg2),	0.0468860498234417	0.34749260926288
GO:0060627	regulation of vesicle-mediated transport	biological_process	46	1508	353	19765	ENSRNOG00000018317(Aak1),ENSRNOG00000052887(Dnajc6),ENSRNOG00000020279(Syt11),ENSRNOG00000029881(Cd209b),ENSRNOG00000012799(Prkaa1),ENSRNOG00000006399(Synj2bp),ENSRNOG00000001414(Serpine1),ENSRNOG00000020716(Axl),ENSRNOG00000008761(Ncs1),ENSRNOG00000020310(Grik5),ENSRNOG00000014124(Nod2),ENSRNOG00000059984(Dll1),ENSRNOG00000016212(Ankfy1),ENSRNOG00000019675(Pycard),ENSRNOG00000050104(Clip3),ENSRN…	0.00102755895163686	0.0305208540520535
GO:0005244	voltage-gated ion channel activity	molecular_function	22	1508	169	19765	ENSRNOG00000005007(Scn3a),ENSRNOG00000008761(Ncs1),ENSRNOG00000010816(Kcnk15),ENSRNOG00000019959(Kcnc3),ENSRNOG00000047005(Kcnk5),ENSRNOG00000053122(Scn1a),ENSRNOG00000005985(Kcnma1),ENSRNOG00000017054(Kcne3),ENSRNOG00000057221(Scn3b),ENSRNOG00000003841(Kcnh1),ENSRNOG00000057852(Cacng6),ENSRNOG00000015746(Kcng4),ENSRNOG00000006226(Cacng2),ENSRNOG00000014686(Kcnd3),ENSRNOG00000014152(Kcnip3),ENSRN…	0.0194533729270994	0.215957415290567
GO:0030879	mammary gland development	biological_process	19	1508	146	19765	ENSRNOG00000020663(Pygo2),ENSRNOG00000007081(Xdh),ENSRNOG00000059461(B4galt1),ENSRNOG00000004068(Ncoa1),ENSRNOG00000003039(Wnt3a),ENSRNOG00000016280(Btrc),ENSRNOG00000001336(Orai1),ENSRNOG00000045636(Fasn),ENSRNOG00000023509(Irs2),ENSRNOG00000009495(Src),ENSRNOG00000060544(Kdm5b),ENSRNOG00000019354(Ptch1),ENSRNOG00000054420(Vdr),ENSRNOG00000006069(Eif2ak3),ENSRNOG00000016182(Tgfa),ENSRNOG00000003…	0.0285105675955767	0.266990658277711
GO:0050767	regulation of neurogenesis	biological_process	86	1508	661	19765	ENSRNOG00000020254(Per2),ENSRNOG00000014751(Ret),ENSRNOG00000001628(Pcp4),ENSRNOG00000020434(Ascl2),ENSRNOG00000000999(Smurf1),ENSRNOG00000049402(Nbl1),ENSRNOG00000015493(Emx1),ENSRNOG00000029510(Plxnb1),ENSRNOG00000003039(Wnt3a),ENSRNOG00000016326(Cx3cl1),ENSRNOG00000018706(Il15ra),ENSRNOG00000003749(Xk),ENSRNOG00000015618(Wnt5a),ENSRNOG00000003845(Wnt3),ENSRNOG00000016013(Gprc5b),ENSRNOG0000001…	9.98108580561591e-06	0.000947229387064671
GO:0008643	carbohydrate transport	biological_process	16	1508	123	19765	ENSRNOG00000042785(Sesn2),ENSRNOG00000031814(Sort1),ENSRNOG00000012799(Prkaa1),ENSRNOG00000023509(Irs2),ENSRNOG00000015741(Slc2a13),ENSRNOG00000008376(Slc2a3),ENSRNOG00000020039(Slc5a2),ENSRNOG00000050104(Clip3),ENSRNOG00000029735(Pid1),ENSRNOG00000020392(Stxbp3),ENSRNOG00000015480(Prkcz),ENSRNOG00000015408(Vil1),ENSRNOG00000020417(Gsk3a),ENSRNOG00000009652(Prkci),ENSRNOG00000054378(Aqp2),ENSRNOG…	0.0420212483475349	0.32997916714482
GO:0016573	histone acetylation	biological_process	16	1508	123	19765	ENSRNOG00000053583(Mapk3),ENSRNOG00000007486(Atg7),ENSRNOG00000030404(Arrb1),ENSRNOG00000005724(Map3k7),ENSRNOG00000031896(Stt3a),ENSRNOG00000016773(Sap130),ENSRNOG00000015417(Kansl3),ENSRNOG00000061012(Kat5),ENSRNOG00000014066(Jade1),ENSRNOG00000011306(Myod1),ENSRNOG00000025174(Kat6a),ENSRNOG00000018988(Ing5),ENSRNOG00000004068(Ncoa1),ENSRNOG00000020663(Pygo2),ENSRNOG00000001130(Nos1),ENSRNOG000…	0.0420212483475349	0.32997916714482
GO:0055037	recycling endosome	cellular_component	13	1508	100	19765	ENSRNOG00000050104(Clip3),ENSRNOG00000029866(Dennd6b),ENSRNOG00000005457(Lamp5),ENSRNOG00000054378(Aqp2),ENSRNOG00000017154(Atp11a),ENSRNOG00000000879(Slc9a6),ENSRNOG00000061582(Scamp1),ENSRNOG00000018975(Atg9a),ENSRNOG00000009756(Pacsin2),ENSRNOG00000018876(Sdccag3),ENSRNOG00000001158(Abcg1),ENSRNOG00000014903(Zfyve27),ENSRNOG00000047088(Rab10),	0.0623743648187825	0.415224385816737
GO:0000904	cell morphogenesis involved in differentiation	biological_process	85	1508	654	19765	ENSRNOG00000029510(Plxnb1),ENSRNOG00000000879(Slc9a6),ENSRNOG00000003039(Wnt3a),ENSRNOG00000014751(Ret),ENSRNOG00000031232(Nrp2),ENSRNOG00000000999(Smurf1),ENSRNOG00000023601(Elavl4),ENSRNOG00000048782(Wnt7a),ENSRNOG00000019400(Dag1),ENSRNOG00000003694(Prox1),ENSRNOG00000017428(Map1b),ENSRNOG00000003845(Wnt3),ENSRNOG00000007486(Atg7),ENSRNOG00000015618(Wnt5a),ENSRNOG00000003749(Xk),ENSRNOG0000001…	1.16050722021657e-05	0.00105012409159597
GO:0009100	glycoprotein metabolic process	biological_process	36	1508	277	19765	ENSRNOG00000028108(Cytl1),ENSRNOG00000021886(B4galt7),ENSRNOG00000017663(Dolpp1),ENSRNOG00000010104(Pofut1),ENSRNOG00000030726(Asgr2),ENSRNOG00000019128(LOC501189),ENSRNOG00000004742(Chp1),ENSRNOG00000059461(B4galt1),ENSRNOG00000018059(Ihh),ENSRNOG00000000503(Ppard),ENSRNOG00000000800(Man1a1),ENSRNOG00000049437(Gpc1),ENSRNOG00000004839(B4galnt1),ENSRNOG00000001222(Ube2g2),ENSRNOG00000018276(Mgat4…	0.00356509294017979	0.0741806236911206
GO:0072659	protein localization to plasma membrane	biological_process	23	1508	177	19765	ENSRNOG00000029910(Golga4),ENSRNOG00000012422(Tnik),ENSRNOG00000004205(Pkdcc),ENSRNOG00000002934(Atp1b1),ENSRNOG00000057221(Scn3b),ENSRNOG00000015602(Cdh2),ENSRNOG00000004414(F11r),ENSRNOG00000014903(Zfyve27),ENSRNOG00000015480(Prkcz),ENSRNOG00000015408(Vil1),ENSRNOG00000009652(Prkci),ENSRNOG00000019354(Ptch1),ENSRNOG00000047322(Crb3),ENSRNOG00000018009(Rab8b),ENSRNOG00000050104(Clip3),ENSRNOG000…	0.0174852131280168	0.201884167006271
GO:0051650	establishment of vesicle localization	biological_process	20	1508	154	19765	ENSRNOG00000015480(Prkcz),ENSRNOG00000017506(Cltb),ENSRNOG00000026432(Syt7),ENSRNOG00000011073(Htt),ENSRNOG00000020310(Grik5),ENSRNOG00000004139(Ndel1),ENSRNOG00000020279(Syt11),ENSRNOG00000003812(Nlgn3),ENSRNOG00000001867(Snap29),ENSRNOG00000025481(Dctn2),ENSRNOG00000011582(Rab3d),ENSRNOG00000010526(Dennd1a),ENSRNOG00000016497(Bloc1s5),ENSRNOG00000019163(Syt6),ENSRNOG00000019193(Stx1b),ENSRNOG00…	0.0255950157222931	0.251808359482787
GO:0045185	maintenance of protein location	biological_process	10	1508	77	19765	ENSRNOG00000049402(Nbl1),ENSRNOG00000014916(Lats1),ENSRNOG00000013442(Ciz1),ENSRNOG00000019223(Atp5c1),ENSRNOG00000053288(Ank3),ENSRNOG00000001293(Get4),ENSRNOG00000020577(Pip5k1c),ENSRNOG00000020310(Grik5),ENSRNOG00000019400(Dag1),ENSRNOG00000009066(Thra),	0.0934250745419871	0.529522163208845
GO:1901216	positive regulation of neuron death	biological_process	10	1508	77	19765	ENSRNOG00000018851(Ppp2r2b),ENSRNOG00000002418(Tgfb2),ENSRNOG00000047356(Abl1),ENSRNOG00000020310(Grik5),ENSRNOG00000001130(Nos1),ENSRNOG00000009615(Mtor),ENSRNOG00000020417(Gsk3a),ENSRNOG00000012772(Nqo1),ENSRNOG00000020205(Agrn),ENSRNOG00000050519(Rhoa),	0.0934250745419871	0.529522163208845
GO:0040007	growth	biological_process	110	1508	848	19765	ENSRNOG00000030155(Bmp8a),ENSRNOG00000026053(Grem1),ENSRNOG00000014463(Uri1),ENSRNOG00000020205(Agrn),ENSRNOG00000000838(Lta),ENSRNOG00000050519(Rhoa),ENSRNOG00000004756(Syt2),ENSRNOG00000020590(Adam15),ENSRNOG00000031827(Arih2),ENSRNOG00000004968(Ncapg2),ENSRNOG00000054508(Foxp2),ENSRNOG00000019057(Prkcq),ENSRNOG00000030391(Ei24),ENSRNOG00000059984(Dll1),ENSRNOG00000024990(Ppp1r1c),ENSRNOG000000…	7.26694662198702e-07	0.000102820688386005
GO:0046324	regulation of glucose import	biological_process	7	1508	54	19765	ENSRNOG00000006393(Sirt6),ENSRNOG00000009652(Prkci),ENSRNOG00000020417(Gsk3a),ENSRNOG00000015480(Prkcz),ENSRNOG00000023509(Irs2),ENSRNOG00000012799(Prkaa1),ENSRNOG00000029735(Pid1),	0.141535623829623	0.69315936100826
GO:0032587	ruffle membrane	cellular_component	7	1508	54	19765	ENSRNOG00000001195(Trpv4),ENSRNOG00000050519(Rhoa),ENSRNOG00000018184(Tpm1),ENSRNOG00000009756(Pacsin2),ENSRNOG00000009495(Src),ENSRNOG00000009570(Pdxp),ENSRNOG00000011852(Myo6),	0.141535623829623	0.69315936100826
GO:0060173	limb development	biological_process	21	1508	162	19765	ENSRNOG00000014241(Ece1),ENSRNOG00000001235(Gna12),ENSRNOG00000045931(Sik3),ENSRNOG00000018059(Ihh),ENSRNOG00000026053(Grem1),ENSRNOG00000012478(Shox2),ENSRNOG00000007000(Grhl2),ENSRNOG00000059589(Lmbr1),ENSRNOG00000006526(Sema3c),ENSRNOG00000004205(Pkdcc),ENSRNOG00000053232(Ror2),ENSRNOG00000015618(Wnt5a),ENSRNOG00000046211(Fbxw4),ENSRNOG00000003845(Wnt3),ENSRNOG00000053084(Fuz),ENSRNOG000000107…	0.0229821783683621	0.23625800800871
GO:0007613	memory	biological_process	14	1508	108	19765	ENSRNOG00000002653(Kcnk2),ENSRNOG00000020369(Igf2),ENSRNOG00000008169(Slc24a2),ENSRNOG00000057367(Glud1),ENSRNOG00000011726(Grin1),ENSRNOG00000020650(Slc17a7),ENSRNOG00000015480(Prkcz),ENSRNOG00000055391(Eif4ebp2),ENSRNOG00000059765(Asic1),ENSRNOG00000018839(Ntrk2),ENSRNOG00000010861(Atad1),ENSRNOG00000028688(Ctns),ENSRNOG00000007374(Tac1),ENSRNOG00000009615(Mtor),	0.0558133049213733	0.390241813924643
GO:0071806	protein transmembrane transport	biological_process	7	1508	54	19765	ENSRNOG00000049982(Pex26),ENSRNOG00000012157(Snrnp200),ENSRNOG00000001058(Timm44),ENSRNOG00000008222(Timm9),ENSRNOG00000000314(Sec63),ENSRNOG00000016655(Pex6),ENSRNOG00000018009(Rab8b),	0.141535623829623	0.69315936100826
GO:0044306	neuron projection terminus	cellular_component	18	1508	139	19765	ENSRNOG00000004077(Kcnc2),ENSRNOG00000011726(Grin1),ENSRNOG00000010260(Dixdc1),ENSRNOG00000003402(Stx6),ENSRNOG00000002653(Kcnk2),ENSRNOG00000030714(Bsn),ENSRNOG00000000879(Slc9a6),ENSRNOG00000014152(Kcnip3),ENSRNOG00000016977(Calb2),ENSRNOG00000052204(Tbc1d24),ENSRNOG00000005985(Kcnma1),ENSRNOG00000022428(Flrt1),ENSRNOG00000008552(P2rx3),ENSRNOG00000026432(Syt7),ENSRNOG00000019959(Kcnc3),ENSRNOG…	0.0337746702790402	0.293342058160146
GO:0043491	protein kinase B signaling	biological_process	18	1508	139	19765	ENSRNOG00000019400(Dag1),ENSRNOG00000008173(Sesn3),ENSRNOG00000009495(Src),ENSRNOG00000009615(Mtor),ENSRNOG00000020716(Axl),ENSRNOG00000016010(Mul1),ENSRNOG00000018839(Ntrk2),ENSRNOG00000013491(Setx),ENSRNOG00000011977(Sema5a),ENSRNOG00000003259(C1qtnf1),ENSRNOG00000042785(Sesn2),ENSRNOG00000020369(Igf2),ENSRNOG00000024230(Tnfaip8l3),ENSRNOG00000007081(Xdh),ENSRNOG00000013902(P2ry12),ENSRNOG00000…	0.0337746702790402	0.293342058160146
GO:0001525	angiogenesis	biological_process	45	1508	348	19765	ENSRNOG00000003305(Cxcr3),ENSRNOG00000004725(Cela1),ENSRNOG00000059984(Dll1),ENSRNOG00000009729(Ubp1),ENSRNOG00000022256(Cxcl10),ENSRNOG00000005724(Map3k7),ENSRNOG00000001229(Col18a1),ENSRNOG00000003832(Vash2),ENSRNOG00000027037(Alox12),ENSRNOG00000020590(Adam15),ENSRNOG00000016281(Col4a1),ENSRNOG00000026053(Grem1),ENSRNOG00000054264(Nfatc3),ENSRNOG00000009819(Vezf1),ENSRNOG00000013160(Sash1),ENS…	0.00133865298726576	0.0370725891348831
GO:1903829	positive regulation of cellular protein localization	biological_process	34	1508	263	19765	ENSRNOG00000050104(Clip3),ENSRNOG00000015914(U2af2),ENSRNOG00000020442(Ubl5),ENSRNOG00000007400(Srebf2),ENSRNOG00000020630(Il9r),ENSRNOG00000031171(Wdr46),ENSRNOG00000019057(Prkcq),ENSRNOG00000026053(Grem1),ENSRNOG00000011987(Cd2ap),ENSRNOG00000010008(Polr3a),ENSRNOG00000023095(Npepps),ENSRNOG00000031827(Arih2),ENSRNOG00000000096(Pdzk1),ENSRNOG00000010275(Slc17a9),ENSRNOG00000006399(Synj2bp),ENSR…	0.00490180931642366	0.0930387319522168
GO:0030534	adult behavior	biological_process	19	1508	147	19765	ENSRNOG00000011726(Grin1),ENSRNOG00000013588(Glra1),ENSRNOG00000003972(Tshr),ENSRNOG00000009209(Slitrk1),ENSRNOG00000021087(Lgi4),ENSRNOG00000018289(Park7),ENSRNOG00000021103(Nrxn2),ENSRNOG00000025612(Sez6l),ENSRNOG00000019832(Bbs1),ENSRNOG00000053122(Scn1a),ENSRNOG00000005391(Prex2),ENSRNOG00000005985(Kcnma1),ENSRNOG00000055371(Sptbn4),ENSRNOG00000007486(Atg7),ENSRNOG00000003812(Nlgn3),ENSRNOG00…	0.0302907372890165	0.277647252748088
GO:0009913	epidermal cell differentiation	biological_process	19	1508	147	19765	ENSRNOG00000014259(Mycl),ENSRNOG00000019414(Tmem79),ENSRNOG00000005903(St14),ENSRNOG00000011852(Myo6),ENSRNOG00000005776(Bcl11b),ENSRNOG00000059984(Dll1),ENSRNOG00000017753(Ercc2),ENSRNOG00000014511(Alg10),ENSRNOG00000007000(Grhl2),ENSRNOG00000002042(Gfi1),ENSRNOG00000009118(Pou2f3),ENSRNOG00000005985(Kcnma1),ENSRNOG00000015618(Wnt5a),ENSRNOG00000010176(Map2k1),ENSRNOG00000014916(Lats1),ENSRNOG00…	0.0302907372890165	0.277647252748088
GO:0045214	sarcomere organization	biological_process	4	1508	31	19765	ENSRNOG00000045892(Cfl2),ENSRNOG00000018184(Tpm1),ENSRNOG00000003694(Prox1),ENSRNOG00000059166(Ldb3),	0.216794285826108	0.920902364791908
GO:0010907	positive regulation of glucose metabolic process	biological_process	4	1508	31	19765	ENSRNOG00000012799(Prkaa1),ENSRNOG00000009495(Src),ENSRNOG00000016573(Dgat2),ENSRNOG00000023509(Irs2),	0.216794285826108	0.920902364791908
GO:0001892	embryonic placenta development	biological_process	12	1508	93	19765	ENSRNOG00000014987(Mdfi),ENSRNOG00000005903(St14),ENSRNOG00000020434(Ascl2),ENSRNOG00000014516(Hs6st1),ENSRNOG00000014084(Sp1),ENSRNOG00000057814(Nsdhl),ENSRNOG00000032759(Cdx2),ENSRNOG00000001126(Fbxw8),ENSRNOG00000010176(Map2k1),ENSRNOG00000007000(Grhl2),ENSRNOG00000004068(Ncoa1),ENSRNOG00000020915(Setd2),	0.0744965809287897	0.461938161583937
GO:0010226	response to lithium ion	biological_process	4	1508	31	19765	ENSRNOG00000054264(Nfatc3),ENSRNOG00000020420(Pklr),ENSRNOG00000020417(Gsk3a),ENSRNOG00000020482(Nfatc4),	0.216794285826108	0.920902364791908
GO:1900181	negative regulation of protein localization to nucleus	biological_process	8	1508	62	19765	ENSRNOG00000033791(Apc2),ENSRNOG00000002520(Litaf),ENSRNOG00000005854(Angpt1),ENSRNOG00000014969(Lzts2),ENSRNOG00000004742(Chp1),ENSRNOG00000004395(Fbxw11),ENSRNOG00000009615(Mtor),ENSRNOG00000009066(Thra),	0.126089461465069	0.646821482611185
GO:0035088	establishment or maintenance of apical/basal cell polarity	biological_process	4	1508	31	19765	ENSRNOG00000009652(Prkci),ENSRNOG00000032759(Cdx2),ENSRNOG00000015618(Wnt5a),ENSRNOG00000012364(Prickle2),	0.216794285826108	0.920902364791908
GO:0016248	channel inhibitor activity	molecular_function	4	1508	31	19765	ENSRNOG00000011589(Camk2d),ENSRNOG00000002653(Kcnk2),ENSRNOG00000048617(Ensa),ENSRNOG00000007104(Itpr1),	0.216794285826108	0.920902364791908
GO:0001960	negative regulation of cytokine-mediated signaling pathway	biological_process	4	1508	31	19765	ENSRNOG00000007574(Padi2),ENSRNOG00000016010(Mul1),ENSRNOG00000019950(Peli3),ENSRNOG00000039852(Cactin),	0.216794285826108	0.920902364791908
GO:0042060	wound healing	biological_process	44	1508	341	19765	ENSRNOG00000009118(Pou2f3),ENSRNOG00000003259(C1qtnf1),ENSRNOG00000008168(Wnt5b),ENSRNOG00000009615(Mtor),ENSRNOG00000015408(Vil1),ENSRNOG00000002215(Mylk),ENSRNOG00000020716(Axl),ENSRNOG00000011306(Myod1),ENSRNOG00000001414(Serpine1),ENSRNOG00000008937(Csrp1),ENSRNOG00000016846(Pik3cd),ENSRNOG00000019057(Prkcq),ENSRNOG00000017516(Bcl9),ENSRNOG00000014118(Klkb1),ENSRNOG00000014232(P2ry1),ENSRNOG0…	0.00156488994955155	0.0414216788687419
GO:0007599	hemostasis	biological_process	20	1508	155	19765	ENSRNOG00000014232(P2ry1),ENSRNOG00000014118(Klkb1),ENSRNOG00000010210(Slc7a11),ENSRNOG00000013902(P2ry12),ENSRNOG00000003039(Wnt3a),ENSRNOG00000027037(Alox12),ENSRNOG00000020577(Pip5k1c),ENSRNOG00000016326(Cx3cl1),ENSRNOG00000007422(Vav2),ENSRNOG00000016846(Pik3cd),ENSRNOG00000020479(Pik3c2a),ENSRNOG00000029682(Clic1),ENSRNOG00000008937(Csrp1),ENSRNOG00000019057(Prkcq),ENSRNOG00000008187(Ubash3b…	0.0271732241052591	0.264327537483908
GO:0021884	forebrain neuron development	biological_process	4	1508	31	19765	ENSRNOG00000015618(Wnt5a),ENSRNOG00000031232(Nrp2),ENSRNOG00000026116(Sall3),ENSRNOG00000007486(Atg7),	0.216794285826108	0.920902364791908
GO:0017145	stem cell division	biological_process	4	1508	31	19765	ENSRNOG00000048782(Wnt7a),ENSRNOG00000002418(Tgfb2),ENSRNOG00000001785(Etv5),ENSRNOG00000003039(Wnt3a),	0.216794285826108	0.920902364791908
GO:0009954	proximal/distal pattern formation	biological_process	4	1508	31	19765	ENSRNOG00000001520(Dlx1),ENSRNOG00000026053(Grem1),ENSRNOG00000059984(Dll1),ENSRNOG00000057031(Six3),	0.216794285826108	0.920902364791908
GO:0010883	regulation of lipid storage	biological_process	4	1508	31	19765	ENSRNOG00000001158(Abcg1),ENSRNOG00000011728(Fto),ENSRNOG00000000658(Acacb),ENSRNOG00000007400(Srebf2),	0.216794285826108	0.920902364791908
GO:0030030	cell projection organization	biological_process	140	1508	1086	19765	ENSRNOG00000019057(Prkcq),ENSRNOG00000053288(Ank3),ENSRNOG00000028523(Tctn1),ENSRNOG00000004756(Syt2),ENSRNOG00000016497(Bloc1s5),ENSRNOG00000009760(Palm),ENSRNOG00000012478(Shox2),ENSRNOG00000002823(Mapk9),ENSRNOG00000059801(Lima1),ENSRNOG00000018047(Gorasp1),ENSRNOG00000006526(Sema3c),ENSRNOG00000008517(Cdc42ep1),ENSRNOG00000015480(Prkcz),ENSRNOG00000011073(Htt),ENSRNOG00000017704(Sema3f),ENSRN…	3.47989886704536e-08	1.23093513560668e-05
GO:0016772	transferase activity, transferring phosphorus-containing groups	molecular_function	119	1508	924	19765	ENSRNOG00000008637(Strada),ENSRNOG00000001618(Ripk4),ENSRNOG00000002823(Mapk9),ENSRNOG00000004471(Polr3h),ENSRNOG00000010008(Polr3a),ENSRNOG00000005138(Pip4k2c),ENSRNOG00000007036(Tgfbr1),ENSRNOG00000019549(Akap12),ENSRNOG00000019057(Prkcq),ENSRNOG00000001050(Eif2ak1),ENSRNOG00000059485(AC091229.1),ENSRNOG00000017787(Ripk1),ENSRNOG00000037505(Ulk1),ENSRNOG00000015480(Prkcz),ENSRNOG00000002471(Pol…	3.67371943101479e-07	5.83446624737901e-05
GO:0006475	internal protein amino acid acetylation	biological_process	17	1508	132	19765	ENSRNOG00000031896(Stt3a),ENSRNOG00000005724(Map3k7),ENSRNOG00000061012(Kat5),ENSRNOG00000025174(Kat6a),ENSRNOG00000004068(Ncoa1),ENSRNOG00000018988(Ing5),ENSRNOG00000005330(Crebbp),ENSRNOG00000020663(Pygo2),ENSRNOG00000053583(Mapk3),ENSRNOG00000016773(Sap130),ENSRNOG00000015417(Kansl3),ENSRNOG00000007486(Atg7),ENSRNOG00000030404(Arrb1),ENSRNOG00000001770(Ehhadh),ENSRNOG00000011306(Myod1),ENSRNOG…	0.040053833230982	0.323339139215251
GO:0043281	regulation of cysteine-type endopeptidase activity involved in apoptotic process	biological_process	22	1508	171	19765	ENSRNOG00000002823(Mapk9),ENSRNOG00000050519(Rhoa),ENSRNOG00000007081(Xdh),ENSRNOG00000003039(Wnt3a),ENSRNOG00000018289(Park7),ENSRNOG00000027037(Alox12),ENSRNOG00000014751(Ret),ENSRNOG00000007352(Casp14),ENSRNOG00000019675(Pycard),ENSRNOG00000008620(Smad3),ENSRNOG00000015408(Vil1),ENSRNOG00000009495(Src),ENSRNOG00000016010(Mul1),ENSRNOG00000006787(Dhcr24),ENSRNOG00000006069(Eif2ak3),ENSRNOG00000…	0.0218851073446171	0.23139932792909
GO:0008544	epidermis development	biological_process	31	1508	241	19765	ENSRNOG00000020669(Ovol1),ENSRNOG00000002624(Edaradd),ENSRNOG00000017753(Ercc2),ENSRNOG00000057814(Nsdhl),ENSRNOG00000059984(Dll1),ENSRNOG00000011852(Myo6),ENSRNOG00000005903(St14),ENSRNOG00000014259(Mycl),ENSRNOG00000019414(Tmem79),ENSRNOG00000005776(Bcl11b),ENSRNOG00000002042(Gfi1),ENSRNOG00000007000(Grhl2),ENSRNOG00000014511(Alg10),ENSRNOG00000000503(Ppard),ENSRNOG00000014916(Lats1),ENSRNOG000…	0.00749571239664822	0.121019987283644
GO:2001243	negative regulation of intrinsic apoptotic signaling pathway	biological_process	9	1508	70	19765	ENSRNOG00000018289(Park7),ENSRNOG00000013589(Cxcl12),ENSRNOG00000009495(Src),ENSRNOG00000022372(Kdm1a),ENSRNOG00000014463(Uri1),ENSRNOG00000004232(G2e3),ENSRNOG00000002618(Ivns1abp),ENSRNOG00000007946(Bcl2l1),ENSRNOG00000015732(Bcl2l2),	0.112307178808495	0.596162664043456
GO:0001933	negative regulation of protein phosphorylation	biological_process	41	1508	319	19765	ENSRNOG00000028493(Ppp1r15b),ENSRNOG00000019400(Dag1),ENSRNOG00000008187(Ubash3b),ENSRNOG00000010789(Dusp7),ENSRNOG00000017155(Nck2),ENSRNOG00000003977(Dusp1),ENSRNOG00000012730(Lrrk1),ENSRNOG00000003745(Atf3),ENSRNOG00000039852(Cactin),ENSRNOG00000030404(Arrb1),ENSRNOG00000004742(Chp1),ENSRNOG00000007081(Xdh),ENSRNOG00000018289(Park7),ENSRNOG00000016879(Ldlrad4),ENSRNOG00000017746(Pard6a),ENSRNO…	0.00237221804785819	0.0561112487794298
GO:1990778	protein localization to cell periphery	biological_process	23	1508	179	19765	ENSRNOG00000012422(Tnik),ENSRNOG00000004205(Pkdcc),ENSRNOG00000029910(Golga4),ENSRNOG00000015602(Cdh2),ENSRNOG00000057221(Scn3b),ENSRNOG00000002934(Atp1b1),ENSRNOG00000015480(Prkcz),ENSRNOG00000014903(Zfyve27),ENSRNOG00000004414(F11r),ENSRNOG00000019354(Ptch1),ENSRNOG00000009652(Prkci),ENSRNOG00000015408(Vil1),ENSRNOG00000018009(Rab8b),ENSRNOG00000047322(Crb3),ENSRNOG00000050104(Clip3),ENSRNOG000…	0.0196482789446647	0.217500578588023
GO:0010950	positive regulation of endopeptidase activity	biological_process	14	1508	109	19765	ENSRNOG00000019675(Pycard),ENSRNOG00000007637(Acer2),ENSRNOG00000047035(Fadd),ENSRNOG00000030404(Arrb1),ENSRNOG00000007352(Casp14),ENSRNOG00000006069(Eif2ak3),ENSRNOG00000014751(Ret),ENSRNOG00000008620(Smad3),ENSRNOG00000002823(Mapk9),ENSRNOG00000027037(Alox12),ENSRNOG00000003039(Wnt3a),ENSRNOG00000007081(Xdh),ENSRNOG00000050519(Rhoa),ENSRNOG00000016010(Mul1),	0.0594738893743645	0.402107564823027
GO:0008360	regulation of cell shape	biological_process	14	1508	109	19765	ENSRNOG00000029510(Plxnb1),ENSRNOG00000036688(Arhgdia),ENSRNOG00000015408(Vil1),ENSRNOG00000020904(Cdc42ep2),ENSRNOG00000060538(Cdc42se1),ENSRNOG00000036676(Csnk1d),ENSRNOG00000008517(Cdc42ep1),ENSRNOG00000001149(Pxn),ENSRNOG00000001235(Gna12),ENSRNOG00000013076(Csnk1e),ENSRNOG00000016066(Bambi),ENSRNOG00000007133(Plxnb2),ENSRNOG00000025558(Palm2),ENSRNOG00000004837(Limd1),	0.0594738893743645	0.402107564823027
GO:0019941	modification-dependent protein catabolic process	biological_process	59	1508	460	19765	ENSRNOG00000020417(Gsk3a),ENSRNOG00000007031(Trim9),ENSRNOG00000015409(LOC100911959),ENSRNOG00000002875(Klhl20),ENSRNOG00000029195(Uba7),ENSRNOG00000018289(Park7),ENSRNOG00000003261(Usp9x),ENSRNOG00000013076(Csnk1e),ENSRNOG00000015308(Pbk),ENSRNOG00000061012(Kat5),ENSRNOG00000001235(Gna12),ENSRNOG00000017329(LOC688176),ENSRNOG00000001222(Ube2g2),ENSRNOG00000025222(Pcid2),ENSRNOG00000000999(Smurf1…	0.000322098616226249	0.0134041253019929
GO:0022839	ion gated channel activity	molecular_function	5	1508	39	19765	ENSRNOG00000011334(Tmem63c),ENSRNOG00000005985(Kcnma1),ENSRNOG00000055583(Ttyh3),ENSRNOG00000029264(Kcnn1),ENSRNOG00000059765(Asic1),	0.193254634351375	0.850626450521719
GO:0010921	regulation of phosphatase activity	biological_process	15	1508	117	19765	ENSRNOG00000008620(Smad3),ENSRNOG00000016940(Ppp2r2d),ENSRNOG00000005045(Ppp2r5e),ENSRNOG00000048617(Ensa),ENSRNOG00000010922(Ppp2r1b),ENSRNOG00000015540(Ppp6r3),ENSRNOG00000018851(Ppp2r2b),ENSRNOG00000002418(Tgfb2),ENSRNOG00000003019(Ubn1),ENSRNOG00000017227(Ppme1),ENSRNOG00000004742(Chp1),ENSRNOG00000011282(Ppp2r1a),ENSRNOG00000011073(Htt),ENSRNOG00000014463(Uri1),ENSRNOG00000019653(Csrnp2),	0.0531714698330307	0.378227036783039
GO:0048536	spleen development	biological_process	5	1508	39	19765	ENSRNOG00000047035(Fadd),ENSRNOG00000010711(Dicer1),ENSRNOG00000016656(Nkx2-3),ENSRNOG00000016915(Barx1),ENSRNOG00000025222(Pcid2),	0.193254634351375	0.850626450521719
GO:0008235	metalloexopeptidase activity	molecular_function	5	1508	39	19765	ENSRNOG00000023095(Npepps),ENSRNOG00000021220(Cpxm1),ENSRNOG00000034134(Cpm),ENSRNOG00000061587(Metap1d),ENSRNOG00000010463(Cpa4),	0.193254634351375	0.850626450521719
GO:0045202	synapse	cellular_component	82	1508	641	19765	ENSRNOG00000026432(Syt7),ENSRNOG00000009495(Src),ENSRNOG00000029912(Sept5),ENSRNOG00000018839(Ntrk2),ENSRNOG00000016203(Efna2),ENSRNOG00000030404(Arrb1),ENSRNOG00000017155(Nck2),ENSRNOG00000015602(Cdh2),ENSRNOG00000005985(Kcnma1),ENSRNOG00000011323(Lgi3),ENSRNOG00000009783(Camk2g),ENSRNOG00000019193(Stx1b),ENSRNOG00000000774(Gabbr1),ENSRNOG00000011589(Camk2d),ENSRNOG00000010861(Atad1),ENSRNOG0000…	2.74063645670108e-05	0.00197478082463406
GO:0030198	extracellular matrix organization	biological_process	22	1508	172	19765	ENSRNOG00000014166(Smoc2),ENSRNOG00000017787(Ripk1),ENSRNOG00000002919(Gfap),ENSRNOG00000008620(Smad3),ENSRNOG00000002947(Dpt),ENSRNOG00000017753(Ercc2),ENSRNOG00000016281(Col4a1),ENSRNOG00000026053(Grem1),ENSRNOG00000001229(Col18a1),ENSRNOG00000059461(B4galt1),ENSRNOG00000003039(Wnt3a),ENSRNOG00000018059(Ihh),ENSRNOG00000002418(Tgfb2),ENSRNOG00000053991(P3h1),ENSRNOG00000047356(Abl1),ENSRNOG0000…	0.0231895340143481	0.237448623289023
GO:0008361	regulation of cell size	biological_process	22	1508	172	19765	ENSRNOG00000003039(Wnt3a),ENSRNOG00000007422(Vav2),ENSRNOG00000004812(Sema6d),ENSRNOG00000000999(Smurf1),ENSRNOG00000014751(Ret),ENSRNOG00000013589(Cxcl12),ENSRNOG00000017428(Map1b),ENSRNOG00000004139(Ndel1),ENSRNOG00000017704(Sema3f),ENSRNOG00000025209(Plxnd1),ENSRNOG00000006784(Sema4f),ENSRNOG00000017003(Plxna1),ENSRNOG00000009615(Mtor),ENSRNOG00000006526(Sema3c),ENSRNOG00000029910(Golga4),ENSR…	0.0231895340143481	0.237448623289023
GO:0090150	establishment of protein localization to membrane	biological_process	28	1508	219	19765	ENSRNOG00000015602(Cdh2),ENSRNOG00000004205(Pkdcc),ENSRNOG00000029910(Golga4),ENSRNOG00000017751(Arl6ip1),ENSRNOG00000019354(Ptch1),ENSRNOG00000009652(Prkci),ENSRNOG00000015408(Vil1),ENSRNOG00000013743(Sec61a1),ENSRNOG00000010484(Zdhhc21),ENSRNOG00000001293(Get4),ENSRNOG00000004414(F11r),ENSRNOG00000049982(Pex26),ENSRNOG00000050104(Clip3),ENSRNOG00000053288(Ank3),ENSRNOG00000017342(Zdhhc7),ENSRNO…	0.0115039288921417	0.161013623450803
GO:0000768	syncytium formation by plasma membrane fusion	biological_process	6	1508	47	19765	ENSRNOG00000015441(Il4r),ENSRNOG00000022256(Cxcl10),ENSRNOG00000024201(Fer1l5),ENSRNOG00000011306(Myod1),ENSRNOG00000013589(Cxcl12),ENSRNOG00000011789(Cdon),	0.171764636896095	0.78535393908661
GO:0019933	cAMP-mediated signaling	biological_process	6	1508	47	19765	ENSRNOG00000055391(Eif4ebp2),ENSRNOG00000003305(Cxcr3),ENSRNOG00000012098(Adcyap1r1),ENSRNOG00000016756(Ptgir),ENSRNOG00000022256(Cxcl10),ENSRNOG00000014761(Rasd2),	0.171764636896095	0.78535393908661
GO:1901799	negative regulation of proteasomal protein catabolic process	biological_process	6	1508	47	19765	ENSRNOG00000007291(Terf1),ENSRNOG00000015308(Pbk),ENSRNOG00000003977(Dusp1),ENSRNOG00000015121(N4bp1),ENSRNOG00000025222(Pcid2),ENSRNOG00000018289(Park7),	0.171764636896095	0.78535393908661
GO:1903524	positive regulation of blood circulation	biological_process	12	1508	94	19765	ENSRNOG00000002418(Tgfb2),ENSRNOG00000057221(Scn3b),ENSRNOG00000018184(Tpm1),ENSRNOG00000047356(Abl1),ENSRNOG00000000503(Ppard),ENSRNOG00000013704(Cps1),ENSRNOG00000020417(Gsk3a),ENSRNOG00000001130(Nos1),ENSRNOG00000003069(Cd38),ENSRNOG00000030019(Atp1a1),ENSRNOG00000027037(Alox12),ENSRNOG00000050519(Rhoa),	0.0795021257442248	0.479229699877271
GO:0005516	calmodulin binding	molecular_function	13	1508	102	19765	ENSRNOG00000003841(Kcnh1),ENSRNOG00000029264(Kcnn1),ENSRNOG00000001628(Pcp4),ENSRNOG00000003063(Phka1),ENSRNOG00000011726(Grin1),ENSRNOG00000012002(Iqgap1),ENSRNOG00000009783(Camk2g),ENSRNOG00000001130(Nos1),ENSRNOG00000011589(Camk2d),ENSRNOG00000014832(Mapkapk3),ENSRNOG00000005007(Scn3a),ENSRNOG00000001195(Trpv4),ENSRNOG00000029028(Mknk2),	0.0709248124866582	0.446912462162894
GO:0005923	bicellular tight junction	cellular_component	13	1508	102	19765	ENSRNOG00000015480(Prkcz),ENSRNOG00000033217(Esam),ENSRNOG00000004414(F11r),ENSRNOG00000009652(Prkci),ENSRNOG00000012098(Adcyap1r1),ENSRNOG00000017746(Pard6a),ENSRNOG00000054495(Cldn2),ENSRNOG00000007551(Inadl),ENSRNOG00000003019(Ubn1),ENSRNOG00000043381(Cyth1),ENSRNOG00000013324(Cdh5),ENSRNOG00000053288(Ank3),ENSRNOG00000001419(Cldn15),	0.0709248124866582	0.446912462162894
GO:0005903	brush border	cellular_component	13	1508	102	19765	ENSRNOG00000058692(Slc26a4),ENSRNOG00000059801(Lima1),ENSRNOG00000026501(Slc6a19),ENSRNOG00000001235(Gna12),ENSRNOG00000012820(Add3),ENSRNOG00000007006(Slc3a1),ENSRNOG00000004626(Slc34a2),ENSRNOG00000020039(Slc5a2),ENSRNOG00000020450(Slc26a6),ENSRNOG00000059461(B4galt1),ENSRNOG00000000096(Pdzk1),ENSRNOG00000014369(Slc27a4),ENSRNOG00000015262(Slc34a1),	0.0709248124866582	0.446912462162894
GO:0000910	cytokinesis	biological_process	13	1508	102	19765	ENSRNOG00000012982(Map9),ENSRNOG00000014969(Lzts2),ENSRNOG00000007946(Bcl2l1),ENSRNOG00000053288(Ank3),ENSRNOG00000010971(Snx18),ENSRNOG00000003334(Klhl21),ENSRNOG00000009570(Pdxp),ENSRNOG00000061270(Git1),ENSRNOG00000018876(Sdccag3),ENSRNOG00000016377(Cep55),ENSRNOG00000050519(Rhoa),ENSRNOG00000004959(Actr2),ENSRNOG00000001143(Cit),	0.0709248124866582	0.446912462162894
GO:0031647	regulation of protein stability	biological_process	20	1508	157	19765	ENSRNOG00000007948(Nf2),ENSRNOG00000005551(Derl1),ENSRNOG00000006393(Sirt6),ENSRNOG00000009495(Src),ENSRNOG00000004482(Ccdc88c),ENSRNOG00000016010(Mul1),ENSRNOG00000001293(Get4),ENSRNOG00000020950(Syvn1),ENSRNOG00000053991(P3h1),ENSRNOG00000030726(Asgr2),ENSRNOG00000000438(Rnf5),ENSRNOG00000004395(Fbxw11),ENSRNOG00000018317(Aak1),ENSRNOG00000004742(Chp1),ENSRNOG00000018289(Park7),ENSRNOG000000166…	0.0305604026654829	0.278153278997412
GO:0051648	vesicle localization	biological_process	21	1508	165	19765	ENSRNOG00000006336(Fyco1),ENSRNOG00000008237(Unc13b),ENSRNOG00000019193(Stx1b),ENSRNOG00000007031(Trim9),ENSRNOG00000010526(Dennd1a),ENSRNOG00000016497(Bloc1s5),ENSRNOG00000019163(Syt6),ENSRNOG00000025481(Dctn2),ENSRNOG00000011582(Rab3d),ENSRNOG00000018009(Rab8b),ENSRNOG00000009967(Otof),ENSRNOG00000004139(Ndel1),ENSRNOG00000026432(Syt7),ENSRNOG00000011073(Htt),ENSRNOG00000020310(Grik5),ENSRNOG00…	0.0273889223059248	0.264770923459263
GO:0006446	regulation of translational initiation	biological_process	7	1508	55	19765	ENSRNOG00000006069(Eif2ak3),ENSRNOG00000001050(Eif2ak1),ENSRNOG00000027015(Ythdf1),ENSRNOG00000028493(Ppp1r15b),ENSRNOG00000017155(Nck2),ENSRNOG00000057464(Fmr1),ENSRNOG00000055391(Eif4ebp2),	0.152529232043438	0.726427468642616
GO:1903828	negative regulation of cellular protein localization	biological_process	14	1508	110	19765	ENSRNOG00000018289(Park7),ENSRNOG00000018225(Tp53inp2),ENSRNOG00000004742(Chp1),ENSRNOG00000029735(Pid1),ENSRNOG00000009066(Thra),ENSRNOG00000009615(Mtor),ENSRNOG00000014969(Lzts2),ENSRNOG00000004395(Fbxw11),ENSRNOG00000033791(Apc2),ENSRNOG00000004205(Pkdcc),ENSRNOG00000031789(Rangap1),ENSRNOG00000005854(Angpt1),ENSRNOG00000002520(Litaf),ENSRNOG00000001222(Ube2g2),	0.0633078487733626	0.420001431504099
GO:0031406	carboxylic acid binding	molecular_function	22	1508	173	19765	ENSRNOG00000013704(Cps1),ENSRNOG00000033663(P4ha2),ENSRNOG00000036688(Arhgdia),ENSRNOG00000000503(Ppard),ENSRNOG00000014234(Hif1an),ENSRNOG00000011435(Osbpl10),ENSRNOG00000015334(Fcho2),ENSRNOG00000016163(Slc1a3),ENSRNOG00000007197(Nr1h4),ENSRNOG00000013588(Glra1),ENSRNOG00000040108(Cd36),ENSRNOG00000011726(Grin1),ENSRNOG00000015408(Vil1),ENSRNOG00000001130(Nos1),ENSRNOG00000002339(Mark1),ENSRNOG…	0.0245556144022185	0.247528227044125
GO:0043296	apical junction complex	cellular_component	15	1508	118	19765	ENSRNOG00000007329(Frmd6),ENSRNOG00000007551(Inadl),ENSRNOG00000053288(Ank3),ENSRNOG00000013324(Cdh5),ENSRNOG00000043381(Cyth1),ENSRNOG00000003019(Ubn1),ENSRNOG00000001419(Cldn15),ENSRNOG00000033217(Esam),ENSRNOG00000015480(Prkcz),ENSRNOG00000050519(Rhoa),ENSRNOG00000004414(F11r),ENSRNOG00000012098(Adcyap1r1),ENSRNOG00000009652(Prkci),ENSRNOG00000054495(Cldn2),ENSRNOG00000017746(Pard6a),	0.0565400715430634	0.394614203361542
GO:0071248	cellular response to metal ion	biological_process	15	1508	118	19765	ENSRNOG00000015618(Wnt5a),ENSRNOG00000053288(Ank3),ENSRNOG00000011726(Grin1),ENSRNOG00000012002(Iqgap1),ENSRNOG00000006069(Eif2ak3),ENSRNOG00000003841(Kcnh1),ENSRNOG00000020482(Nfatc4),ENSRNOG00000002572(Cacybp),ENSRNOG00000059005(Kcnj1),ENSRNOG00000019568(Jund),ENSRNOG00000017123(B2m),ENSRNOG00000054264(Nfatc3),ENSRNOG00000054378(Aqp2),ENSRNOG00000020417(Gsk3a),ENSRNOG00000015262(Slc34a1),	0.0565400715430634	0.394614203361542
GO:0004713	protein tyrosine kinase activity	molecular_function	15	1508	118	19765	ENSRNOG00000047356(Abl1),ENSRNOG00000000543(Frk),ENSRNOG00000004205(Pkdcc),ENSRNOG00000000406(Ros1),ENSRNOG00000029449(Ror1),ENSRNOG00000053232(Ror2),ENSRNOG00000031232(Nrp2),ENSRNOG00000014751(Ret),ENSRNOG00000019294(Stk16),ENSRNOG00000045952(Ephb4),ENSRNOG00000020716(Axl),ENSRNOG00000018839(Ntrk2),ENSRNOG00000024207(Fgfrl1),ENSRNOG00000025925(Txk),ENSRNOG00000009495(Src),	0.0565400715430634	0.394614203361542
GO:0018393	internal peptidyl-lysine acetylation	biological_process	16	1508	126	19765	ENSRNOG00000005330(Crebbp),ENSRNOG00000020663(Pygo2),ENSRNOG00000001130(Nos1),ENSRNOG00000011306(Myod1),ENSRNOG00000025174(Kat6a),ENSRNOG00000018988(Ing5),ENSRNOG00000004068(Ncoa1),ENSRNOG00000014066(Jade1),ENSRNOG00000005724(Map3k7),ENSRNOG00000031896(Stt3a),ENSRNOG00000061012(Kat5),ENSRNOG00000016773(Sap130),ENSRNOG00000015417(Kansl3),ENSRNOG00000007486(Atg7),ENSRNOG00000030404(Arrb1),ENSRNOG00…	0.0505230512137554	0.36539998563703
GO:0070098	chemokine-mediated signaling pathway	biological_process	8	1508	63	19765	ENSRNOG00000007574(Padi2),ENSRNOG00000022256(Cxcl10),ENSRNOG00000016326(Cx3cl1),ENSRNOG00000003305(Cxcr3),ENSRNOG00000022176(Gpr75),ENSRNOG00000030021(Ccl6),ENSRNOG00000006311(Ccr9),ENSRNOG00000013589(Cxcl12),	0.135451669712177	0.670964286250898
GO:0001707	mesoderm formation	biological_process	8	1508	63	19765	ENSRNOG00000008620(Smad3),ENSRNOG00000036816(Wls),ENSRNOG00000003039(Wnt3a),ENSRNOG00000011073(Htt),ENSRNOG00000003845(Wnt3),ENSRNOG00000009088(Txnrd1),ENSRNOG00000007948(Nf2),ENSRNOG00000015618(Wnt5a),	0.135451669712177	0.670964286250898
GO:0030279	negative regulation of ossification	biological_process	8	1508	63	19765	ENSRNOG00000026053(Grem1),ENSRNOG00000019354(Ptch1),ENSRNOG00000001011(Fam101a),ENSRNOG00000010799(Ccrn4l),ENSRNOG00000000999(Smurf1),ENSRNOG00000020730(LOC498369),ENSRNOG00000008620(Smad3),ENSRNOG00000004837(Limd1),	0.135451669712177	0.670964286250898
GO:0033365	protein localization to organelle	biological_process	79	1508	623	19765	ENSRNOG00000012323(Cherp),ENSRNOG00000053061(Ubl4a),ENSRNOG00000016595(Hhex),ENSRNOG00000018009(Rab8b),ENSRNOG00000008620(Smad3),ENSRNOG00000005854(Angpt1),ENSRNOG00000020417(Gsk3a),ENSRNOG00000012157(Snrnp200),ENSRNOG00000018289(Park7),ENSRNOG00000015158(Pikfyve),ENSRNOG00000004742(Chp1),ENSRNOG00000025481(Dctn2),ENSRNOG00000011977(Sema5a),ENSRNOG00000002418(Tgfb2),ENSRNOG00000032208(Eda),ENSRNO…	4.98778234358826e-05	0.00318155099981999
GO:0034765	regulation of ion transmembrane transport	biological_process	44	1508	347	19765	ENSRNOG00000017054(Kcne3),ENSRNOG00000057852(Cacng6),ENSRNOG00000003841(Kcnh1),ENSRNOG00000002934(Atp1b1),ENSRNOG00000032828(Mapk8ip2),ENSRNOG00000006226(Cacng2),ENSRNOG00000014686(Kcnd3),ENSRNOG00000005007(Scn3a),ENSRNOG00000009615(Mtor),ENSRNOG00000019959(Kcnc3),ENSRNOG00000009047(Sln),ENSRNOG00000011073(Htt),ENSRNOG00000020425(Stim1),ENSRNOG00000053288(Ank3),ENSRNOG00000022256(Cxcl10),ENSRNOG0…	0.00214675053625338	0.0525346310475592
GO:0042990	regulation of transcription factor import into nucleus	biological_process	9	1508	71	19765	ENSRNOG00000004395(Fbxw11),ENSRNOG00000008620(Smad3),ENSRNOG00000002520(Litaf),ENSRNOG00000019057(Prkcq),ENSRNOG00000012323(Cherp),ENSRNOG00000032208(Eda),ENSRNOG00000009066(Thra),ENSRNOG00000026053(Grem1),ENSRNOG00000009615(Mtor),	0.120340421633483	0.625995428577385
GO:0030038	contractile actin filament bundle assembly	biological_process	9	1508	71	19765	ENSRNOG00000018184(Tpm1),ENSRNOG00000008620(Smad3),ENSRNOG00000019057(Prkcq),ENSRNOG00000030404(Arrb1),ENSRNOG00000050519(Rhoa),ENSRNOG00000007948(Nf2),ENSRNOG00000009615(Mtor),ENSRNOG00000007374(Tac1),ENSRNOG00000009495(Src),	0.120340421633483	0.625995428577385
GO:0043149	stress fiber assembly	biological_process	9	1508	71	19765	ENSRNOG00000050519(Rhoa),ENSRNOG00000007948(Nf2),ENSRNOG00000009495(Src),ENSRNOG00000007374(Tac1),ENSRNOG00000009615(Mtor),ENSRNOG00000018184(Tpm1),ENSRNOG00000019057(Prkcq),ENSRNOG00000008620(Smad3),ENSRNOG00000030404(Arrb1),	0.120340421633483	0.625995428577385
GO:0015108	chloride transmembrane transporter activity	molecular_function	10	1508	79	19765	ENSRNOG00000020450(Slc26a6),ENSRNOG00000016704(Pcyox1),ENSRNOG00000020346(Best1),ENSRNOG00000055583(Ttyh3),ENSRNOG00000020650(Slc17a7),ENSRNOG00000013588(Glra1),ENSRNOG00000029682(Clic1),ENSRNOG00000015971(Slc12a2),ENSRNOG00000058692(Slc26a4),ENSRNOG00000005491(Best3),	0.106984054302735	0.578561438904713
GO:0051053	negative regulation of DNA metabolic process	biological_process	11	1508	87	19765	ENSRNOG00000021815(Lig3),ENSRNOG00000029735(Pid1),ENSRNOG00000002471(Polq),ENSRNOG00000018598(Ankrd1),ENSRNOG00000007291(Terf1),ENSRNOG00000007948(Nf2),ENSRNOG00000005141(Hus1),ENSRNOG00000002653(Kcnk2),ENSRNOG00000003977(Dusp1),ENSRNOG00000031896(Stt3a),ENSRNOG00000021175(Otub1),	0.0951791875413974	0.536339201627194
GO:0034976	response to endoplasmic reticulum stress	biological_process	23	1508	182	19765	ENSRNOG00000001222(Ube2g2),ENSRNOG00000017329(LOC688176),ENSRNOG00000036698(Nploc4),ENSRNOG00000020769(Crebrf),ENSRNOG00000058543(LOC685171),ENSRNOG00000018289(Park7),ENSRNOG00000017155(Nck2),ENSRNOG00000046252(Tbl2),ENSRNOG00000020950(Syvn1),ENSRNOG00000057934(Tmx1),ENSRNOG00000000438(Rnf5),ENSRNOG00000003745(Atf3),ENSRNOG00000006069(Eif2ak3),ENSRNOG00000007104(Itpr1),ENSRNOG00000048315(Eif2ak2)…	0.0232945374987006	0.237274987977602
GO:0010498	proteasomal protein catabolic process	biological_process	46	1508	364	19765	ENSRNOG00000005828(Skp1),ENSRNOG00000016280(Btrc),ENSRNOG00000009968(Ercc8),ENSRNOG00000011987(Cd2ap),ENSRNOG00000036686(Anapc11),ENSRNOG00000031827(Arih2),ENSRNOG00000001331(Rnf34),ENSRNOG00000015121(N4bp1),ENSRNOG00000017607(Faf2),ENSRNOG00000039985(Ube2a),ENSRNOG00000015109(Ubxn8),ENSRNOG00000012559(Man1b1),ENSRNOG00000004395(Fbxw11),ENSRNOG00000019933(Ubqln4),ENSRNOG00000007291(Terf1),ENSRNOG…	0.00183717231686481	0.0467218136269344
GO:0009408	response to heat	biological_process	12	1508	95	19765	ENSRNOG00000016117(Myof),ENSRNOG00000001130(Nos1),ENSRNOG00000020420(Pklr),ENSRNOG00000013589(Cxcl12),ENSRNOG00000001195(Trpv4),ENSRNOG00000022256(Cxcl10),ENSRNOG00000008919(Arpp21),ENSRNOG00000026643(Chordc1),ENSRNOG00000011498(Psip1),ENSRNOG00000019057(Prkcq),ENSRNOG00000024390(Osm),ENSRNOG00000008552(P2rx3),	0.0847402959380603	0.499961321448056
GO:0050807	regulation of synapse organization	biological_process	13	1508	103	19765	ENSRNOG00000026466(Lrrtm3),ENSRNOG00000048782(Wnt7a),ENSRNOG00000020205(Agrn),ENSRNOG00000009209(Slitrk1),ENSRNOG00000018839(Ntrk2),ENSRNOG00000020482(Nfatc4),ENSRNOG00000014375(Adgrb2),ENSRNOG00000001785(Etv5),ENSRNOG00000015602(Cdh2),ENSRNOG00000015618(Wnt5a),ENSRNOG00000011726(Grin1),ENSRNOG00000022428(Flrt1),ENSRNOG00000003812(Nlgn3),	0.0755021563532715	0.466686084782493
GO:0005741	mitochondrial outer membrane	cellular_component	14	1508	111	19765	ENSRNOG00000007946(Bcl2l1),ENSRNOG00000010244(Sarm1),ENSRNOG00000005850(Gdap1),ENSRNOG00000006399(Synj2bp),ENSRNOG00000018851(Ppp2r2b),ENSRNOG00000015732(Bcl2l2),ENSRNOG00000046424(LOC100911485),ENSRNOG00000016010(Mul1),ENSRNOG00000011305(Sox10),ENSRNOG00000009615(Mtor),ENSRNOG00000001130(Nos1),ENSRNOG00000006375(Vdac1),ENSRNOG00000046799(Phb),ENSRNOG00000059445(Aifm2),	0.0673193102165577	0.43511534228011
GO:0040013	negative regulation of locomotion	biological_process	29	1508	230	19765	ENSRNOG00000014963(Adgrg1),ENSRNOG00000017704(Sema3f),ENSRNOG00000006784(Sema4f),ENSRNOG00000019400(Dag1),ENSRNOG00000049943(Fam60a),ENSRNOG00000013589(Cxcl12),ENSRNOG00000001414(Serpine1),ENSRNOG00000003845(Wnt3),ENSRNOG00000007574(Padi2),ENSRNOG00000053084(Fuz),ENSRNOG00000006399(Synj2bp),ENSRNOG00000015618(Wnt5a),ENSRNOG00000011977(Sema5a),ENSRNOG00000032930(Trim26),ENSRNOG00000006526(Sema3c),…	0.0121777434184911	0.167433214280384
GO:0007268	synaptic transmission	biological_process	63	1508	500	19765	ENSRNOG00000008167(Abhd6),ENSRNOG00000011852(Myo6),ENSRNOG00000019163(Syt6),ENSRNOG00000021103(Nrxn2),ENSRNOG00000055391(Eif4ebp2),ENSRNOG00000059765(Asic1),ENSRNOG00000020205(Agrn),ENSRNOG00000006375(Vdac1),ENSRNOG00000006226(Cacng2),ENSRNOG00000012448(Chrnb3),ENSRNOG00000008552(P2rx3),ENSRNOG00000020279(Syt11),ENSRNOG00000018200(Gad2),ENSRNOG00000048145(Sstr1),ENSRNOG00000001785(Etv5),ENSRNOG00…	0.000321357888860434	0.0134451994145801
GO:0043679	axon terminus	cellular_component	16	1508	127	19765	ENSRNOG00000008552(P2rx3),ENSRNOG00000003402(Stx6),ENSRNOG00000002653(Kcnk2),ENSRNOG00000010260(Dixdc1),ENSRNOG00000005985(Kcnma1),ENSRNOG00000011726(Grin1),ENSRNOG00000004077(Kcnc2),ENSRNOG00000029912(Sept5),ENSRNOG00000018839(Ntrk2),ENSRNOG00000052204(Tbc1d24),ENSRNOG00000016977(Calb2),ENSRNOG00000020310(Grik5),ENSRNOG00000014152(Kcnip3),ENSRNOG00000026432(Syt7),ENSRNOG00000019959(Kcnc3),ENSRNO…	0.053626138314053	0.379035974895514
GO:0030027	lamellipodium	cellular_component	17	1508	135	19765	ENSRNOG00000006975(Wasl),ENSRNOG00000033791(Apc2),ENSRNOG00000050519(Rhoa),ENSRNOG00000001195(Trpv4),ENSRNOG00000003088(Arhgap31),ENSRNOG00000019253(Bcar1),ENSRNOG00000015602(Cdh2),ENSRNOG00000001149(Pxn),ENSRNOG00000046922(Phactr4),ENSRNOG00000009570(Pdxp),ENSRNOG00000012934(Arhgef7),ENSRNOG00000002215(Mylk),ENSRNOG00000007948(Nf2),ENSRNOG00000019400(Dag1),ENSRNOG00000015408(Vil1),ENSRNOG0000002…	0.047907390677285	0.353379444787329
GO:0010721	negative regulation of cell development	biological_process	36	1508	286	19765	ENSRNOG00000002919(Gfap),ENSRNOG00000020434(Ascl2),ENSRNOG00000003039(Wnt3a),ENSRNOG00000001195(Trpv4),ENSRNOG00000016879(Ldlrad4),ENSRNOG00000020417(Gsk3a),ENSRNOG00000003812(Nlgn3),ENSRNOG00000018706(Il15ra),ENSRNOG00000015618(Wnt5a),ENSRNOG00000011977(Sema5a),ENSRNOG00000001011(Fam101a),ENSRNOG00000053084(Fuz),ENSRNOG00000010711(Dicer1),ENSRNOG00000020482(Nfatc4),ENSRNOG00000003845(Wnt3),ENSRN…	0.00578688606483835	0.102348971264937
GO:0006511	ubiquitin-dependent protein catabolic process	biological_process	57	1508	453	19765	ENSRNOG00000013076(Csnk1e),ENSRNOG00000015308(Pbk),ENSRNOG00000001235(Gna12),ENSRNOG00000061012(Kat5),ENSRNOG00000017329(LOC688176),ENSRNOG00000001222(Ube2g2),ENSRNOG00000025222(Pcid2),ENSRNOG00000000999(Smurf1),ENSRNOG00000020417(Gsk3a),ENSRNOG00000007031(Trim9),ENSRNOG00000015409(LOC100911959),ENSRNOG00000002875(Klhl20),ENSRNOG00000018289(Park7),ENSRNOG00000003261(Usp9x),ENSRNOG00000013703(Siah…	0.000622863142831112	0.0209832076948559
GO:0043177	organic acid binding	molecular_function	22	1508	175	19765	ENSRNOG00000018200(Gad2),ENSRNOG00000015076(Cyp26b1),ENSRNOG00000053991(P3h1),ENSRNOG00000020716(Axl),ENSRNOG00000036668(Ogfod3),ENSRNOG00000000658(Acacb),ENSRNOG00000054420(Vdr),ENSRNOG00000002339(Mark1),ENSRNOG00000001130(Nos1),ENSRNOG00000015408(Vil1),ENSRNOG00000011726(Grin1),ENSRNOG00000040108(Cd36),ENSRNOG00000007197(Nr1h4),ENSRNOG00000013588(Glra1),ENSRNOG00000016163(Slc1a3),ENSRNOG0000001…	0.0274807006453365	0.265328551392071
GO:0090316	positive regulation of intracellular protein transport	biological_process	26	1508	207	19765	ENSRNOG00000011977(Sema5a),ENSRNOG00000019097(Bap1),ENSRNOG00000032208(Eda),ENSRNOG00000016066(Bambi),ENSRNOG00000019749(Ube2j2),ENSRNOG00000010086(Plagl2),ENSRNOG00000012323(Cherp),ENSRNOG00000015914(U2af2),ENSRNOG00000020442(Ubl5),ENSRNOG00000020630(Il9r),ENSRNOG00000007400(Srebf2),ENSRNOG00000022141(Ctdspl2),ENSRNOG00000031171(Wdr46),ENSRNOG00000008620(Smad3),ENSRNOG00000019057(Prkcq),ENSRNOG0…	0.0177579404271451	0.203223959417711
GO:0043270	positive regulation of ion transport	biological_process	27	1508	215	19765	ENSRNOG00000011073(Htt),ENSRNOG00000002215(Mylk),ENSRNOG00000013589(Cxcl12),ENSRNOG00000020425(Stim1),ENSRNOG00000057221(Scn3b),ENSRNOG00000007104(Itpr1),ENSRNOG00000017054(Kcne3),ENSRNOG00000002934(Atp1b1),ENSRNOG00000003812(Nlgn3),ENSRNOG00000015262(Slc34a1),ENSRNOG00000000774(Gabbr1),ENSRNOG00000012442(Cemip),ENSRNOG00000012098(Adcyap1r1),ENSRNOG00000017123(B2m),ENSRNOG00000014232(P2ry1),ENSRN…	0.0159360922209345	0.191085777601406
GO:0072594	establishment of protein localization to organelle	biological_process	54	1508	430	19765	ENSRNOG00000023095(Npepps),ENSRNOG00000010008(Polr3a),ENSRNOG00000026053(Grem1),ENSRNOG00000002823(Mapk9),ENSRNOG00000047088(Rab10),ENSRNOG00000010275(Slc17a9),ENSRNOG00000013035(Rab33b),ENSRNOG00000031827(Arih2),ENSRNOG00000020442(Ubl5),ENSRNOG00000015914(U2af2),ENSRNOG00000003506(Gosr2),ENSRNOG00000019057(Prkcq),ENSRNOG00000033791(Apc2),ENSRNOG00000031171(Wdr46),ENSRNOG00000020630(Il9r),ENSRNOG…	0.000890388815152317	0.0276056006355192
GO:0009101	glycoprotein biosynthetic process	biological_process	30	1508	239	19765	ENSRNOG00000017663(Dolpp1),ENSRNOG00000028108(Cytl1),ENSRNOG00000022919(Chst8),ENSRNOG00000021014(Sec1),ENSRNOG00000021886(B4galt7),ENSRNOG00000019979(B3galt6),ENSRNOG00000046258(B3gnt5),ENSRNOG00000010104(Pofut1),ENSRNOG00000021011(Fut2),ENSRNOG00000014901(Uggt1),ENSRNOG00000006393(Sirt6),ENSRNOG00000018047(Gorasp1),ENSRNOG00000030983(B3galt5),ENSRNOG00000021573(Dpy19l3),ENSRNOG00000012559(Man1b…	0.011539316140154	0.161218955480572
GO:0051098	regulation of binding	biological_process	31	1508	247	19765	ENSRNOG00000009495(Src),ENSRNOG00000025209(Plxnd1),ENSRNOG00000005551(Derl1),ENSRNOG00000031129(Carm1),ENSRNOG00000012934(Arhgef7),ENSRNOG00000007467(Ace),ENSRNOG00000016313(Ctnnbip1),ENSRNOG00000030404(Arrb1),ENSRNOG00000020482(Nfatc4),ENSRNOG00000006069(Eif2ak3),ENSRNOG00000016066(Bambi),ENSRNOG00000002418(Tgfb2),ENSRNOG00000004639(Traf6),ENSRNOG00000053583(Mapk3),ENSRNOG00000019977(Ptprf),ENSR…	0.0103681432045281	0.153685505557406
GO:0006470	protein dephosphorylation	biological_process	38	1508	303	19765	ENSRNOG00000046168(Ppm1l),ENSRNOG00000011921(Dusp4),ENSRNOG00000004742(Chp1),ENSRNOG00000005711(Ptprd),ENSRNOG00000017227(Ppme1),ENSRNOG00000022141(Ctdspl2),ENSRNOG00000005045(Ppp2r5e),ENSRNOG00000008620(Smad3),ENSRNOG00000028493(Ppp1r15b),ENSRNOG00000007867(Rngtt),ENSRNOG00000008187(Ubash3b),ENSRNOG00000019653(Csrnp2),ENSRNOG00000011282(Ppp2r1a),ENSRNOG00000014479(Cttnbp2nl),ENSRNOG00000012648(P…	0.00493585252990229	0.093230107737135
GO:0051960	regulation of nervous system development	biological_process	93	1508	742	19765	ENSRNOG00000036859(Gdpd5),ENSRNOG00000014375(Adgrb2),ENSRNOG00000020482(Nfatc4),ENSRNOG00000011977(Sema5a),ENSRNOG00000015602(Cdh2),ENSRNOG00000018839(Ntrk2),ENSRNOG00000013589(Cxcl12),ENSRNOG00000014963(Adgrg1),ENSRNOG00000011305(Sox10),ENSRNOG00000017003(Plxna1),ENSRNOG00000025209(Plxnd1),ENSRNOG00000001708(Dvl3),ENSRNOG00000007133(Plxnb2),ENSRNOG00000011726(Grin1),ENSRNOG00000002919(Gfap),ENSR…	1.72011070649342e-05	0.00139436474145122
GO:0060341	regulation of cellular localization	biological_process	133	1508	1063	19765	ENSRNOG00000007400(Srebf2),ENSRNOG00000003988(Dnajc27),ENSRNOG00000018225(Tp53inp2),ENSRNOG00000031827(Arih2),ENSRNOG00000029735(Pid1),ENSRNOG00000010275(Slc17a9),ENSRNOG00000033262(Reep6),ENSRNOG00000014232(P2ry1),ENSRNOG00000012098(Adcyap1r1),ENSRNOG00000023095(Npepps),ENSRNOG00000004395(Fbxw11),ENSRNOG00000019727(Dph3),ENSRNOG00000004639(Traf6),ENSRNOG00000008716(Nefh),ENSRNOG00000003259(C1qtn…	3.38892658676091e-07	5.49429722878612e-05
GO:0005164	tumor necrosis factor receptor binding	molecular_function	4	1508	32	19765	ENSRNOG00000000838(Lta),ENSRNOG00000047035(Fadd),ENSRNOG00000004639(Traf6),ENSRNOG00000032208(Eda),	0.236849332539557	0.982495472187011
GO:1904036	negative regulation of epithelial cell apoptotic process	biological_process	4	1508	32	19765	ENSRNOG00000009615(Mtor),ENSRNOG00000011977(Sema5a),ENSRNOG00000005854(Angpt1),ENSRNOG00000001414(Serpine1),	0.236849332539557	0.982495472187011
GO:0032729	positive regulation of interferon-gamma production	biological_process	6	1508	48	19765	ENSRNOG00000000838(Lta),ENSRNOG00000009468(Il12a),ENSRNOG00000047035(Fadd),ENSRNOG00000019675(Pycard),ENSRNOG00000015618(Wnt5a),ENSRNOG00000025925(Txk),	0.185391086517038	0.827243942245176
GO:2000677	regulation of transcription regulatory region DNA binding	biological_process	4	1508	32	19765	ENSRNOG00000003039(Wnt3a),ENSRNOG00000018289(Park7),ENSRNOG00000020254(Per2),ENSRNOG00000004639(Traf6),	0.236849332539557	0.982495472187011
GO:0007091	metaphase/anaphase transition of mitotic cell cycle	biological_process	5	1508	40	19765	ENSRNOG00000036686(Anapc11),ENSRNOG00000003977(Dusp1),ENSRNOG00000007291(Terf1),ENSRNOG00000001143(Cit),ENSRNOG00000025222(Pcid2),	0.209629369889697	0.897324398504743
GO:0051271	negative regulation of cellular component movement	biological_process	27	1508	216	19765	ENSRNOG00000013589(Cxcl12),ENSRNOG00000001414(Serpine1),ENSRNOG00000049943(Fam60a),ENSRNOG00000019400(Dag1),ENSRNOG00000014963(Adgrg1),ENSRNOG00000017704(Sema3f),ENSRNOG00000006784(Sema4f),ENSRNOG00000006526(Sema3c),ENSRNOG00000009037(Sulf1),ENSRNOG00000018184(Tpm1),ENSRNOG00000006399(Synj2bp),ENSRNOG00000011977(Sema5a),ENSRNOG00000015618(Wnt5a),ENSRNOG00000007574(Padi2),ENSRNOG00000003845(Wnt3),…	0.0168124993226759	0.198234651104642
GO:0042308	negative regulation of protein import into nucleus	biological_process	7	1508	56	19765	ENSRNOG00000009066(Thra),ENSRNOG00000009615(Mtor),ENSRNOG00000004742(Chp1),ENSRNOG00000004395(Fbxw11),ENSRNOG00000033791(Apc2),ENSRNOG00000005854(Angpt1),ENSRNOG00000002520(Litaf),	0.164020312269046	0.757960849214795
GO:0051928	positive regulation of calcium ion transport	biological_process	12	1508	96	19765	ENSRNOG00000012098(Adcyap1r1),ENSRNOG00000011073(Htt),ENSRNOG00000012442(Cemip),ENSRNOG00000020425(Stim1),ENSRNOG00000002215(Mylk),ENSRNOG00000001336(Orai1),ENSRNOG00000022256(Cxcl10),ENSRNOG00000002934(Atp1b1),ENSRNOG00000007104(Itpr1),ENSRNOG00000017054(Kcne3),ENSRNOG00000054902(Trpc1),ENSRNOG00000003305(Cxcr3),	0.0902154986887674	0.516218390291168
GO:0005246	calcium channel regulator activity	molecular_function	4	1508	32	19765	ENSRNOG00000007104(Itpr1),ENSRNOG00000006226(Cacng2),ENSRNOG00000020425(Stim1),ENSRNOG00000021103(Nrxn2),	0.236849332539557	0.982495472187011
GO:1903533	regulation of protein targeting	biological_process	31	1508	248	19765	ENSRNOG00000026053(Grem1),ENSRNOG00000012442(Cemip),ENSRNOG00000010008(Polr3a),ENSRNOG00000020417(Gsk3a),ENSRNOG00000023095(Npepps),ENSRNOG00000004742(Chp1),ENSRNOG00000003039(Wnt3a),ENSRNOG00000031827(Arih2),ENSRNOG00000031612(Gls2),ENSRNOG00000000096(Pdzk1),ENSRNOG00000010275(Slc17a9),ENSRNOG00000012323(Cherp),ENSRNOG00000020442(Ubl5),ENSRNOG00000015914(U2af2),ENSRNOG00000031171(Wdr46),ENSRNOG0…	0.010926873136755	0.156887318727357
[truncated: 1,903 more rows]
