# Supplementary material for: Co-expression analysis reveals dysregulated miRNAs and miRNA-mRNA interactions in the development of contrast-induced acute kidney injury
Source: PLoS One. 2019 Jul 15;14(7):e0218574. doi: 10.1371/journal.pone.0218574 (PMC6629072; doi:10.1371/journal.pone.0218574)
Supplement: S4 Table — (XLS) [file pone.0218574.s004.xls]

pathway_ID	PATHWAY_DES	target_gene_in_this_pathway	target_gene_in_all_pathway	all_gene_in_this_pathway	all_gene_in_all_pathway	all_gene_list	Pvalue	Qvalue
rno00471	D-Glutamine and D-glutamate metabolism	3	577	3	7055	ENSRNOG00000056246(Gls),ENSRNOG00000057367(Glud1),ENSRNOG00000031612(Gls2),	0.000252299	0.011647821
rno04710	Circadian rhythm	10	577	30	7055	ENSRNOG00000018166(Prkab2),ENSRNOG00000004395(Fbxw11),ENSRNOG00000036676(Csnk1d),ENSRNOG00000013076(Csnk1e),ENSRNOG00000012799(Prkaa1),ENSRNOG00000020254(Per2),ENSRNOG00000007706(Prkaa2),ENSRNOG00000002175(Clock),ENSRNOG00000016280(Btrc),ENSRNOG00000005828(Skp1),	0.000112382	0.006225951
rno04964	Proximal tubule bicarbonate reclamation	7	577	21	7055	ENSRNOG00000030019(Atp1a1),ENSRNOG00000056246(Gls),ENSRNOG00000002934(Atp1b1),ENSRNOG00000057367(Glud1),ENSRNOG00000003134(Slc4a4),ENSRNOG00000008103(Mdh1),ENSRNOG00000031612(Gls2),	0.00086349	0.026576298
rno04340	Hedgehog signaling pathway	15	577	49	7055	ENSRNOG00000004395(Fbxw11),ENSRNOG00000003807(Wnt9b),ENSRNOG00000008168(Wnt5b),ENSRNOG00000015618(Wnt5a),ENSRNOG00000003039(Wnt3a),ENSRNOG00000036676(Csnk1d),ENSRNOG00000013076(Csnk1e),ENSRNOG00000011789(Cdon),ENSRNOG00000003845(Wnt3),ENSRNOG00000019354(Ptch1),ENSRNOG00000048782(Wnt7a),ENSRNOG00000053675(Dhh),ENSRNOG00000016280(Btrc),ENSRNOG00000018059(Ihh),ENSRNOG00000016913(Stk36),	1.15E-05	0.001589643
rno00430	Taurine and hypotaurine metabolism	2	577	7	7055	ENSRNOG00000018200(Gad2),ENSRNOG00000011573(Csad),	0.04128681	0.336366072
rno00900	Terpenoid backbone biosynthesis	6	577	22	7055	ENSRNOG00000007660(Fntb),ENSRNOG00000016767(Ggps1),ENSRNOG00000016704(Pcyox1),ENSRNOG00000013376(Mvd),ENSRNOG00000010953(Icmt),ENSRNOG00000019189(Acat2),	0.005279861	0.097501434
rno00220	Arginine biosynthesis	5	577	19	7055	ENSRNOG00000001130(Nos1),ENSRNOG00000056246(Gls),ENSRNOG00000057367(Glud1),ENSRNOG00000013704(Cps1),ENSRNOG00000031612(Gls2),	0.010768732	0.149146935
rno00061	Fatty acid biosynthesis	3	577	13	7055	ENSRNOG00000010539(Mcat),ENSRNOG00000000658(Acacb),ENSRNOG00000045636(Fasn),	0.046726099	0.3698037
rno00600	Sphingolipid metabolism	11	577	48	7055	ENSRNOG00000017022(Cerk),ENSRNOG00000037695(Sgpp2),ENSRNOG00000015895(B4galt6),ENSRNOG00000036866(Acer3),ENSRNOG00000000257(Smpd3),ENSRNOG00000012953(Arsa),ENSRNOG00000007637(Acer2),ENSRNOG00000009345(Ugt8),ENSRNOG00000004443(Sptlc3),ENSRNOG00000010882(Sptlc1),ENSRNOG00000012196(Asah2),	0.001668973	0.042027762
rno00603	Glycosphingolipid biosynthesis - globo series	3	577	14	7055	ENSRNOG00000021011(Fut2),ENSRNOG00000030983(B3galt5),ENSRNOG00000021014(Sec1),	0.058999271	0.389114239
rno04310	Wnt signaling pathway	29	577	137	7055	ENSRNOG00000005724(Map3k7),ENSRNOG00000004395(Fbxw11),ENSRNOG00000016313(Ctnnbip1),ENSRNOG00000002823(Mapk9),ENSRNOG00000003807(Wnt9b),ENSRNOG00000008168(Wnt5b),ENSRNOG00000005330(Crebbp),ENSRNOG00000015618(Wnt5a),ENSRNOG00000016066(Bambi),ENSRNOG00000003039(Wnt3a),ENSRNOG00000012364(Prickle2),ENSRNOG00000001708(Dvl3),ENSRNOG00000024429(Peg12),ENSRNOG00000013076(Csnk1e),ENSRNOG00000033791(Apc2),E…	6.67E-06	0.001846499
rno04350	TGF-beta signaling pathway	17	577	82	7055	ENSRNOG00000005330(Crebbp),ENSRNOG00000011282(Ppp2r1a),ENSRNOG00000049402(Nbl1),ENSRNOG00000016066(Bambi),ENSRNOG00000006046(Gdf7),ENSRNOG00000010922(Ppp2r1b),ENSRNOG00000000999(Smurf1),ENSRNOG00000007036(Tgfbr1),ENSRNOG00000042374(Tgif2),ENSRNOG00000002418(Tgfb2),ENSRNOG00000050519(Rhoa),ENSRNOG00000007700(Inhbc),ENSRNOG00000008620(Smad3),ENSRNOG00000005828(Skp1),ENSRNOG00000014084(Sp1),ENSRNOG0…	0.000496561	0.019649638
rno04390	Hippo signaling pathway	29	577	143	7055	ENSRNOG00000004395(Fbxw11),ENSRNOG00000003807(Wnt9b),ENSRNOG00000008168(Wnt5b),ENSRNOG00000016940(Ppp2r2d),ENSRNOG00000011282(Ppp2r1a),ENSRNOG00000015618(Wnt5a),ENSRNOG00000003039(Wnt3a),ENSRNOG00000006046(Gdf7),ENSRNOG00000036676(Csnk1d),ENSRNOG00000010922(Ppp2r1b),ENSRNOG00000007329(Frmd6),ENSRNOG00000004837(Limd1),ENSRNOG00000015480(Prkcz),ENSRNOG00000007551(Inadl),ENSRNOG00000001414(Serpine1)…	1.49E-05	0.001374619
rno00750	Vitamin B6 metabolism	2	577	10	7055	ENSRNOG00000033923(Aox2),ENSRNOG00000009570(Pdxp),	0.100715843	0.429204439
rno04720	Long-term potentiation	11	577	56	7055	ENSRNOG00000013194(Rps6ka2),ENSRNOG00000014290(Grm1),ENSRNOG00000005330(Crebbp),ENSRNOG00000011726(Grin1),ENSRNOG00000010176(Map2k1),ENSRNOG00000006632(Rps6ka3),ENSRNOG00000011589(Camk2d),ENSRNOG00000009783(Camk2g),ENSRNOG00000033119(Plcb4),ENSRNOG00000007104(Itpr1),ENSRNOG00000053583(Mapk3),	0.005856331	0.101387738
rno04150	mTOR signaling pathway	12	577	62	7055	ENSRNOG00000016846(Pik3cd),ENSRNOG00000013194(Rps6ka2),ENSRNOG00000017297(Cab39),ENSRNOG00000008637(Strada),ENSRNOG00000012799(Prkaa1),ENSRNOG00000038459(Ulk3),ENSRNOG00000007706(Prkaa2),ENSRNOG00000003821(Rptor),ENSRNOG00000006632(Rps6ka3),ENSRNOG00000009615(Mtor),ENSRNOG00000053583(Mapk3),ENSRNOG00000037505(Ulk1),	0.004851177	0.103367381
rno05217	Basal cell carcinoma	10	577	52	7055	ENSRNOG00000003807(Wnt9b),ENSRNOG00000008168(Wnt5b),ENSRNOG00000015618(Wnt5a),ENSRNOG00000003039(Wnt3a),ENSRNOG00000001708(Dvl3),ENSRNOG00000033791(Apc2),ENSRNOG00000003845(Wnt3),ENSRNOG00000019354(Ptch1),ENSRNOG00000048782(Wnt7a),ENSRNOG00000016913(Stk36),	0.009350612	0.143895524
rno00510	N-Glycan biosynthesis	9	577	47	7055	ENSRNOG00000006369(Alg2),ENSRNOG00000017663(Dolpp1),ENSRNOG00000000800(Man1a1),ENSRNOG00000031896(Stt3a),ENSRNOG00000014511(Alg10),ENSRNOG00000024954(Mgat5b),ENSRNOG00000018276(Mgat4a),ENSRNOG00000059461(B4galt1),ENSRNOG00000012559(Man1b1),	0.013041688	0.172026069
rno00450	Selenocompound metabolism	3	577	16	7055	ENSRNOG00000009088(Txnrd1),ENSRNOG00000018125(Sephs1),ENSRNOG00000020605(Pstk),	0.088757643	0.409764452
rno04360	Axon guidance	31	577	171	7055	ENSRNOG00000016846(Pik3cd),ENSRNOG00000004812(Sema6d),ENSRNOG00000008168(Wnt5b),ENSRNOG00000015618(Wnt5a),ENSRNOG00000006046(Gdf7),ENSRNOG00000017003(Plxna1),ENSRNOG00000029510(Plxnb1),ENSRNOG00000007133(Plxnb2),ENSRNOG00000011977(Sema5a),ENSRNOG00000006784(Sema4f),ENSRNOG00000006526(Sema3c),ENSRNOG00000016203(Efna2),ENSRNOG00000045952(Ephb4),ENSRNOG00000045892(Cfl2),ENSRNOG00000009495(Src),ENSRN…	6.78E-05	0.004696241
rno00601	Glycosphingolipid biosynthesis - lacto and neolacto series	5	577	28	7055	ENSRNOG00000021011(Fut2),ENSRNOG00000030983(B3galt5),ENSRNOG00000021014(Sec1),ENSRNOG00000059461(B4galt1),ENSRNOG00000046258(B3gnt5),	0.05987881	0.376964329
rno04975	Fat digestion and absorption	7	577	40	7055	ENSRNOG00000040108(Cd36),ENSRNOG00000019189(Acat2),ENSRNOG00000016573(Dgat2),ENSRNOG00000005420(Abcg8),ENSRNOG00000057470(Pla2g12a),ENSRNOG00000000437(Agpat1),ENSRNOG00000014369(Slc27a4),	0.038786466	0.346575839
rno05142	Chagas disease (American trypanosomiasis)	18	577	103	7055	ENSRNOG00000016846(Pik3cd),ENSRNOG00000002823(Mapk9),ENSRNOG00000016940(Ppp2r2d),ENSRNOG00000011282(Ppp2r1a),ENSRNOG00000012473(Cflar),ENSRNOG00000010922(Ppp2r1b),ENSRNOG00000001414(Serpine1),ENSRNOG00000007036(Tgfbr1),ENSRNOG00000012804(C1qc),ENSRNOG00000002418(Tgfb2),ENSRNOG00000009468(Il12a),ENSRNOG00000005378(Gna15),ENSRNOG00000007467(Ace),ENSRNOG00000008620(Smad3),ENSRNOG00000033119(Plcb4),E…	0.002620483	0.06048949
rno00534	Glycosaminoglycan biosynthesis - heparan sulfate / heparin	4	577	23	7055	ENSRNOG00000021886(B4galt7),ENSRNOG00000014516(Hs6st1),ENSRNOG00000003384(Hs3st3b1),ENSRNOG00000019979(B3galt6),	0.086190421	0.411633564
rno05206	MicroRNAs in cancer	24	577	138	7055	ENSRNOG00000015732(Bcl2l2),ENSRNOG00000005903(St14),ENSRNOG00000005330(Crebbp),ENSRNOG00000007591(Slc45a3),ENSRNOG00000003039(Wnt3a),ENSRNOG00000018184(Tpm1),ENSRNOG00000020737(Cdc25a),ENSRNOG00000014786(Ccne1),ENSRNOG00000047741(E2f2),ENSRNOG00000033791(Apc2),ENSRNOG00000056246(Gls),ENSRNOG00000000924(Slc7a1),ENSRNOG00000023509(Irs2),ENSRNOG00000010711(Dicer1),ENSRNOG00000002418(Tgfb2),ENSRNOG00…	0.000690945	0.023923984
rno04152	AMPK signaling pathway	21	577	121	7055	ENSRNOG00000016846(Pik3cd),ENSRNOG00000005724(Map3k7),ENSRNOG00000040108(Cd36),ENSRNOG00000018166(Prkab2),ENSRNOG00000016940(Ppp2r2d),ENSRNOG00000011282(Ppp2r1a),ENSRNOG00000017297(Cab39),ENSRNOG00000010922(Ppp2r1b),ENSRNOG00000005045(Ppp2r5e),ENSRNOG00000008637(Strada),ENSRNOG00000012799(Prkaa1),ENSRNOG00000014522(Mlycd),ENSRNOG00000023509(Irs2),ENSRNOG00000000658(Acacb),ENSRNOG00000047088(Rab10…	0.001411656	0.039102867
rno00250	Alanine, aspartate and glutamate metabolism	6	577	35	7055	ENSRNOG00000061876(Tas1r2),ENSRNOG00000056246(Gls),ENSRNOG00000018200(Gad2),ENSRNOG00000057367(Glud1),ENSRNOG00000013704(Cps1),ENSRNOG00000031612(Gls2),	0.055208889	0.382321555
rno05210	Colorectal cancer	10	577	60	7055	ENSRNOG00000016846(Pik3cd),ENSRNOG00000002823(Mapk9),ENSRNOG00000033791(Apc2),ENSRNOG00000007036(Tgfbr1),ENSRNOG00000002418(Tgfb2),ENSRNOG00000050519(Rhoa),ENSRNOG00000010176(Map2k1),ENSRNOG00000008620(Smad3),ENSRNOG00000024457(Cyct),ENSRNOG00000053583(Mapk3),	0.025180891	0.290629445
rno04130	SNARE interactions in vesicular transport	5	577	30	7055	ENSRNOG00000003402(Stx6),ENSRNOG00000019193(Stx1b),ENSRNOG00000001867(Snap29),ENSRNOG00000003506(Gosr2),ENSRNOG00000013165(Bet1l),	0.079217587	0.414023991
rno00910	Nitrogen metabolism	3	577	18	7055	ENSRNOG00000017766(Car12),ENSRNOG00000057367(Glud1),ENSRNOG00000013704(Cps1),	0.125489557	0.469737937
rno00410	beta-Alanine metabolism	5	577	30	7055	ENSRNOG00000001770(Ehhadh),ENSRNOG00000018200(Gad2),ENSRNOG00000014522(Mlycd),ENSRNOG00000015591(Cndp2),ENSRNOG00000009845(Acadm),	0.079217587	0.414023991
rno00640	Propanoate metabolism	5	577	30	7055	ENSRNOG00000001770(Ehhadh),ENSRNOG00000019189(Acat2),ENSRNOG00000014522(Mlycd),ENSRNOG00000000658(Acacb),ENSRNOG00000009845(Acadm),	0.079217587	0.414023991
rno00620	Pyruvate metabolism	6	577	37	7055	ENSRNOG00000000541(Glo1),ENSRNOG00000017311(Me3),ENSRNOG00000020420(Pklr),ENSRNOG00000019189(Acat2),ENSRNOG00000000658(Acacb),ENSRNOG00000008103(Mdh1),	0.071033511	0.393525648
rno04071	Sphingolipid signaling pathway	19	577	118	7055	ENSRNOG00000016846(Pik3cd),ENSRNOG00000002823(Mapk9),ENSRNOG00000016940(Ppp2r2d),ENSRNOG00000011282(Ppp2r1a),ENSRNOG00000005370(S1pr4),ENSRNOG00000020653(S1pr2),ENSRNOG00000010922(Ppp2r1b),ENSRNOG00000037695(Sgpp2),ENSRNOG00000015480(Prkcz),ENSRNOG00000005045(Ppp2r5e),ENSRNOG00000050519(Rhoa),ENSRNOG00000010176(Map2k1),ENSRNOG00000007637(Acer2),ENSRNOG00000004443(Sptlc3),ENSRNOG00000010882(Sptlc1…	0.005207738	0.103038823
rno04730	Long-term depression	9	577	56	7055	ENSRNOG00000014290(Grm1),ENSRNOG00000011282(Ppp2r1a),ENSRNOG00000001130(Nos1),ENSRNOG00000010922(Ppp2r1b),ENSRNOG00000010176(Map2k1),ENSRNOG00000033119(Plcb4),ENSRNOG00000007104(Itpr1),ENSRNOG00000053583(Mapk3),ENSRNOG00000001235(Gna12),	0.03932769	0.340430318
rno01212	Fatty acid metabolism	8	577	50	7055	ENSRNOG00000001770(Ehhadh),ENSRNOG00000010539(Mcat),ENSRNOG00000014702(Elovl2),ENSRNOG00000020480(Fads1),ENSRNOG00000019189(Acat2),ENSRNOG00000009630(Hsd17b12),ENSRNOG00000045636(Fasn),ENSRNOG00000009845(Acadm),	0.04965162	0.382041631
rno05212	Pancreatic cancer	10	577	63	7055	ENSRNOG00000016846(Pik3cd),ENSRNOG00000002823(Mapk9),ENSRNOG00000016182(Tgfa),ENSRNOG00000047741(E2f2),ENSRNOG00000007036(Tgfbr1),ENSRNOG00000007946(Bcl2l1),ENSRNOG00000002418(Tgfb2),ENSRNOG00000010176(Map2k1),ENSRNOG00000008620(Smad3),ENSRNOG00000053583(Mapk3),	0.034651263	0.369169225
rno05230	Central carbon metabolism in cancer	10	577	63	7055	ENSRNOG00000016846(Pik3cd),ENSRNOG00000014751(Ret),ENSRNOG00000056246(Gls),ENSRNOG00000010176(Map2k1),ENSRNOG00000009615(Mtor),ENSRNOG00000018824(Slc7a5),ENSRNOG00000031612(Gls2),ENSRNOG00000006393(Sirt6),ENSRNOG00000053583(Mapk3),ENSRNOG00000056728(G6pdx),	0.034651263	0.369169225
rno04140	Regulation of autophagy	5	577	32	7055	ENSRNOG00000012799(Prkaa1),ENSRNOG00000007486(Atg7),ENSRNOG00000038459(Ulk3),ENSRNOG00000007706(Prkaa2),ENSRNOG00000037505(Ulk1),	0.102103584	0.428525648
rno04978	Mineral absorption	7	577	45	7055	ENSRNOG00000030019(Atp1a1),ENSRNOG00000026501(Slc6a19),ENSRNOG00000002934(Atp1b1),ENSRNOG00000003773(Hmox2),ENSRNOG00000020450(Slc26a6),ENSRNOG00000054420(Vdr),ENSRNOG00000004626(Slc34a2),	0.070225841	0.405261625
rno04960	Aldosterone-regulated sodium reabsorption	6	577	39	7055	ENSRNOG00000016846(Pik3cd),ENSRNOG00000030019(Atp1a1),ENSRNOG00000002934(Atp1b1),ENSRNOG00000019368(Scnn1a),ENSRNOG00000059005(Kcnj1),ENSRNOG00000053583(Mapk3),	0.089590422	0.406828635
rno00970	Aminoacyl-tRNA biosynthesis	7	577	46	7055	ENSRNOG00000014616(Iars),ENSRNOG00000060912(Qars),ENSRNOG00000014119(Farsb),ENSRNOG00000020605(Pstk),ENSRNOG00000004359(Wars),ENSRNOG00000007327(Pars2),ENSRNOG00000004760(Lars2),	0.078115233	0.424272932
rno04910	Insulin signaling pathway	19	577	125	7055	ENSRNOG00000016846(Pik3cd),ENSRNOG00000018166(Prkab2),ENSRNOG00000002823(Mapk9),ENSRNOG00000015480(Prkcz),ENSRNOG00000020420(Pklr),ENSRNOG00000003063(Phka1),ENSRNOG00000012799(Prkaa1),ENSRNOG00000023509(Irs2),ENSRNOG00000009652(Prkci),ENSRNOG00000000658(Acacb),ENSRNOG00000045636(Fasn),ENSRNOG00000007706(Prkaa2),ENSRNOG00000003821(Rptor),ENSRNOG00000010176(Map2k1),ENSRNOG00000029028(Mknk2),ENSRNOG…	0.009641732	0.140566299
rno04114	Oocyte meiosis	16	577	106	7055	ENSRNOG00000004395(Fbxw11),ENSRNOG00000013194(Rps6ka2),ENSRNOG00000011282(Ppp2r1a),ENSRNOG00000010922(Ppp2r1b),ENSRNOG00000014786(Ccne1),ENSRNOG00000005045(Ppp2r5e),ENSRNOG00000024008(Cdc25c),ENSRNOG00000010176(Map2k1),ENSRNOG00000036686(Anapc11),ENSRNOG00000006632(Rps6ka3),ENSRNOG00000011589(Camk2d),ENSRNOG00000016280(Btrc),ENSRNOG00000005828(Skp1),ENSRNOG00000009783(Camk2g),ENSRNOG00000007104(I…	0.017052248	0.214703302
rno04971	Gastric acid secretion	10	577	67	7055	ENSRNOG00000002215(Mylk),ENSRNOG00000030019(Atp1a1),ENSRNOG00000020985(Atp4a),ENSRNOG00000002934(Atp1b1),ENSRNOG00000011589(Camk2d),ENSRNOG00000059005(Kcnj1),ENSRNOG00000002653(Kcnk2),ENSRNOG00000009783(Camk2g),ENSRNOG00000033119(Plcb4),ENSRNOG00000007104(Itpr1),	0.051098228	0.382546191
rno04930	Type II diabetes mellitus	7	577	47	7055	ENSRNOG00000016846(Pik3cd),ENSRNOG00000002823(Mapk9),ENSRNOG00000015480(Prkcz),ENSRNOG00000020420(Pklr),ENSRNOG00000023509(Irs2),ENSRNOG00000009615(Mtor),ENSRNOG00000053583(Mapk3),	0.086573651	0.406455956
rno04950	Maturity onset diabetes of the young	4	577	27	7055	ENSRNOG00000020420(Pklr),ENSRNOG00000027949(Rfx6),ENSRNOG00000016595(Hhex),ENSRNOG00000008971(Hnf4g),	0.148357048	0.520188638
rno04916	Melanogenesis	13	577	89	7055	ENSRNOG00000003807(Wnt9b),ENSRNOG00000008168(Wnt5b),ENSRNOG00000005330(Crebbp),ENSRNOG00000015618(Wnt5a),ENSRNOG00000003039(Wnt3a),ENSRNOG00000001708(Dvl3),ENSRNOG00000003845(Wnt3),ENSRNOG00000010176(Map2k1),ENSRNOG00000048782(Wnt7a),ENSRNOG00000011589(Camk2d),ENSRNOG00000009783(Camk2g),ENSRNOG00000033119(Plcb4),ENSRNOG00000053583(Mapk3),	0.036286966	0.358981773
rno04520	Adherens junction	10	577	69	7055	ENSRNOG00000005724(Map3k7),ENSRNOG00000005330(Crebbp),ENSRNOG00000012002(Iqgap1),ENSRNOG00000007036(Tgfbr1),ENSRNOG00000009495(Src),ENSRNOG00000050519(Rhoa),ENSRNOG00000006975(Wasl),ENSRNOG00000019977(Ptprf),ENSRNOG00000008620(Smad3),ENSRNOG00000053583(Mapk3),	0.061158652	0.37646548
rno04722	Neurotrophin signaling pathway	17	577	118	7055	ENSRNOG00000016846(Pik3cd),ENSRNOG00000013194(Rps6ka2),ENSRNOG00000002823(Mapk9),ENSRNOG00000061424(Map3k3),ENSRNOG00000004726(Mapkapk2),ENSRNOG00000031814(Sort1),ENSRNOG00000050519(Rhoa),ENSRNOG00000047907(LOC100912585),ENSRNOG00000010176(Map2k1),ENSRNOG00000006632(Rps6ka3),ENSRNOG00000036688(Arhgdia),ENSRNOG00000011589(Camk2d),ENSRNOG00000018839(Ntrk2),ENSRNOG00000009783(Camk2g),ENSRNOG00000047…	0.022243918	0.267894149
rno05100	Bacterial invasion of epithelial cells	11	577	78	7055	ENSRNOG00000014317(Arpc5l),ENSRNOG00000016846(Pik3cd),ENSRNOG00000019253(Bcar1),ENSRNOG00000017506(Cltb),ENSRNOG00000002182(Sept11),ENSRNOG00000001149(Pxn),ENSRNOG00000009495(Src),ENSRNOG00000050519(Rhoa),ENSRNOG00000017952(Sept2),ENSRNOG00000006975(Wasl),ENSRNOG00000011987(Cd2ap),	0.062356699	0.375495772
rno04931	Insulin resistance	15	577	107	7055	ENSRNOG00000016846(Pik3cd),ENSRNOG00000040108(Cd36),ENSRNOG00000018166(Prkab2),ENSRNOG00000013194(Rps6ka2),ENSRNOG00000002823(Mapk9),ENSRNOG00000015480(Prkcz),ENSRNOG00000019057(Prkcq),ENSRNOG00000012799(Prkaa1),ENSRNOG00000023509(Irs2),ENSRNOG00000000658(Acacb),ENSRNOG00000007706(Prkaa2),ENSRNOG00000006632(Rps6ka3),ENSRNOG00000009615(Mtor),ENSRNOG00000019977(Ptprf),ENSRNOG00000014369(Slc27a4),	0.037243901	0.35574347
rno05014	Amyotrophic lateral sclerosis (ALS)	7	577	50	7055	ENSRNOG00000001130(Nos1),ENSRNOG00000007946(Bcl2l1),ENSRNOG00000005551(Derl1),ENSRNOG00000011726(Grin1),ENSRNOG00000024457(Cyct),ENSRNOG00000016575(Tnfrsf1b),ENSRNOG00000008716(Nefh),	0.115472629	0.450505891
rno04920	Adipocytokine signaling pathway	10	577	72	7055	ENSRNOG00000040108(Cd36),ENSRNOG00000018166(Prkab2),ENSRNOG00000002823(Mapk9),ENSRNOG00000019057(Prkcq),ENSRNOG00000012799(Prkaa1),ENSRNOG00000023509(Irs2),ENSRNOG00000000658(Acacb),ENSRNOG00000007706(Prkaa2),ENSRNOG00000009615(Mtor),ENSRNOG00000016575(Tnfrsf1b),	0.078772177	0.419613327
rno04972	Pancreatic secretion	13	577	94	7055	ENSRNOG00000030019(Atp1a1),ENSRNOG00000017912(Atp2a3),ENSRNOG00000002934(Atp1b1),ENSRNOG00000003069(Cd38),ENSRNOG00000003134(Slc4a4),ENSRNOG00000005985(Kcnma1),ENSRNOG00000050519(Rhoa),ENSRNOG00000057470(Pla2g12a),ENSRNOG00000011582(Rab3d),ENSRNOG00000033119(Plcb4),ENSRNOG00000007104(Itpr1),ENSRNOG00000015971(Slc12a2),ENSRNOG00000054902(Trpc1),	0.053984221	0.383426388
rno00514	Other types of O-glycan biosynthesis	4	577	29	7055	ENSRNOG00000023317(Colgalt1),ENSRNOG00000010104(Pofut1),ENSRNOG00000024954(Mgat5b),ENSRNOG00000059461(B4galt1),	0.186563426	0.574200767
rno04211	Longevity regulating pathway - mammal	12	577	88	7055	ENSRNOG00000016846(Pik3cd),ENSRNOG00000018166(Prkab2),ENSRNOG00000012799(Prkaa1),ENSRNOG00000007756(Atg101),ENSRNOG00000023509(Irs2),ENSRNOG00000038459(Ulk3),ENSRNOG00000007706(Prkaa2),ENSRNOG00000003821(Rptor),ENSRNOG00000009615(Mtor),ENSRNOG00000037505(Ulk1),ENSRNOG00000008173(Sesn3),ENSRNOG00000042785(Sesn2),	0.067713202	0.39907568
rno04918	Thyroid hormone synthesis	9	577	66	7055	ENSRNOG00000030019(Atp1a1),ENSRNOG00000003972(Tshr),ENSRNOG00000058692(Slc26a4),ENSRNOG00000002934(Atp1b1),ENSRNOG00000030726(Asgr2),ENSRNOG00000055672(Gpx2),ENSRNOG00000033119(Plcb4),ENSRNOG00000007104(Itpr1),ENSRNOG00000018822(Slc5a5),	0.099850926	0.432167291
rno04724	Glutamatergic synapse	14	577	103	7055	ENSRNOG00000005291(Slc38a1),ENSRNOG00000020310(Grik5),ENSRNOG00000014290(Grm1),ENSRNOG00000025040(Gng10),ENSRNOG00000016163(Slc1a3),ENSRNOG00000056246(Gls),ENSRNOG00000015541(Gnb3),ENSRNOG00000020650(Slc17a7),ENSRNOG00000011726(Grin1),ENSRNOG00000031612(Gls2),ENSRNOG00000033119(Plcb4),ENSRNOG00000007104(Itpr1),ENSRNOG00000053583(Mapk3),ENSRNOG00000054902(Trpc1),	0.053833666	0.392419089
rno04213	Longevity regulating pathway - multiple species	8	577	60	7055	ENSRNOG00000016846(Pik3cd),ENSRNOG00000018166(Prkab2),ENSRNOG00000012799(Prkaa1),ENSRNOG00000023509(Irs2),ENSRNOG00000007706(Prkaa2),ENSRNOG00000003821(Rptor),ENSRNOG00000009615(Mtor),ENSRNOG00000055391(Eif4ebp2),	0.127074848	0.469329771
rno04141	Protein processing in endoplasmic reticulum	21	577	158	7055	ENSRNOG00000036698(Nploc4),ENSRNOG00000019933(Ubqln4),ENSRNOG00000000557(Sar1a),ENSRNOG00000002823(Mapk9),ENSRNOG00000013743(Sec61a1),ENSRNOG00000000800(Man1a1),ENSRNOG00000019749(Ube2j2),ENSRNOG00000014901(Uggt1),ENSRNOG00000001222(Ube2g2),ENSRNOG00000005551(Derl1),ENSRNOG00000031896(Stt3a),ENSRNOG00000026578(Dnajc5g),ENSRNOG00000005828(Skp1),ENSRNOG00000000438(Rnf5),ENSRNOG00000020950(Syvn1),EN…	0.028894336	0.320149243
rno04144	Endocytosis	34	577	256	7055	ENSRNOG00000014317(Arpc5l),ENSRNOG00000030712(RT1-A2),ENSRNOG00000014903(Zfyve27),ENSRNOG00000011391(Rbsn),ENSRNOG00000047235(Vps26b),ENSRNOG00000017506(Cltb),ENSRNOG00000052887(Dnajc6),ENSRNOG00000014751(Ret),ENSRNOG00000020577(Pip5k1c),ENSRNOG00000058975(Iqsec2),ENSRNOG00000014429(Arfgap2),ENSRNOG00000014615(Grk6),ENSRNOG00000015480(Prkcz),ENSRNOG00000007679(Cyth4),ENSRNOG00000000999(Smurf1),EN…	0.007398604	0.120553719
rno04070	Phosphatidylinositol signaling system	12	577	91	7055	ENSRNOG00000016846(Pik3cd),ENSRNOG00000015631(Ippk),ENSRNOG00000005138(Pip4k2c),ENSRNOG00000009948(Tmem55b),ENSRNOG00000020577(Pip5k1c),ENSRNOG00000002338(Dgke),ENSRNOG00000024144(Cdipt),ENSRNOG00000020479(Pik3c2a),ENSRNOG00000014436(Ppip5k1),ENSRNOG00000015158(Pikfyve),ENSRNOG00000033119(Plcb4),ENSRNOG00000007104(Itpr1),	0.084196643	0.40916614
rno05214	Glioma	8	577	61	7055	ENSRNOG00000016846(Pik3cd),ENSRNOG00000016182(Tgfa),ENSRNOG00000047741(E2f2),ENSRNOG00000010176(Map2k1),ENSRNOG00000009615(Mtor),ENSRNOG00000011589(Camk2d),ENSRNOG00000009783(Camk2g),ENSRNOG00000053583(Mapk3),	0.137558665	0.4948539
rno04922	Glucagon signaling pathway	11	577	84	7055	ENSRNOG00000018166(Prkab2),ENSRNOG00000005330(Crebbp),ENSRNOG00000001189(Sik1),ENSRNOG00000003063(Phka1),ENSRNOG00000012799(Prkaa1),ENSRNOG00000000658(Acacb),ENSRNOG00000007706(Prkaa2),ENSRNOG00000011589(Camk2d),ENSRNOG00000009783(Camk2g),ENSRNOG00000033119(Plcb4),ENSRNOG00000007104(Itpr1),	0.09845042	0.432869306
rno04668	TNF signaling pathway	14	577	107	7055	ENSRNOG00000016846(Pik3cd),ENSRNOG00000005724(Map3k7),ENSRNOG00000002823(Mapk9),ENSRNOG00000012473(Cflar),ENSRNOG00000016378(Map3k8),ENSRNOG00000014124(Nod2),ENSRNOG00000022256(Cxcl10),ENSRNOG00000010176(Map2k1),ENSRNOG00000000838(Lta),ENSRNOG00000017787(Ripk1),ENSRNOG00000016575(Tnfrsf1b),ENSRNOG00000053583(Mapk3),ENSRNOG00000047035(Fadd),ENSRNOG00000016326(Cx3cl1),	0.071001693	0.40137692
rno00564	Glycerophospholipid metabolism	12	577	92	7055	ENSRNOG00000002338(Dgke),ENSRNOG00000002949(Pgs1),ENSRNOG00000015912(Ptdss2),ENSRNOG00000033824(Gpd2),ENSRNOG00000024144(Cdipt),ENSRNOG00000016636(Lpin3),ENSRNOG00000057470(Pla2g12a),ENSRNOG00000010067(Lypla2),ENSRNOG00000026455(Gpd1l),ENSRNOG00000001762(Pcyt1a),ENSRNOG00000045743(Etnppl),ENSRNOG00000000437(Agpat1),	0.090265295	0.403282043
rno04713	Circadian entrainment	11	577	85	7055	ENSRNOG00000025040(Gng10),ENSRNOG00000012098(Adcyap1r1),ENSRNOG00000001130(Nos1),ENSRNOG00000015541(Gnb3),ENSRNOG00000020254(Per2),ENSRNOG00000011726(Grin1),ENSRNOG00000011589(Camk2d),ENSRNOG00000009783(Camk2g),ENSRNOG00000033119(Plcb4),ENSRNOG00000007104(Itpr1),ENSRNOG00000053583(Mapk3),	0.105611625	0.430212059
rno00310	Lysine degradation	6	577	47	7055	ENSRNOG00000023317(Colgalt1),ENSRNOG00000059519(Bbox1),ENSRNOG00000001770(Ehhadh),ENSRNOG00000020915(Setd2),ENSRNOG00000038140(Whsc1),ENSRNOG00000019189(Acat2),	0.192764007	0.586765164
rno04062	Chemokine signaling pathway	22	577	173	7055	ENSRNOG00000016846(Pik3cd),ENSRNOG00000020417(Gsk3a),ENSRNOG00000006311(Ccr9),ENSRNOG00000030021(Ccl6),ENSRNOG00000025040(Gng10),ENSRNOG00000019253(Bcar1),ENSRNOG00000014615(Grk6),ENSRNOG00000015480(Prkcz),ENSRNOG00000015541(Gnb3),ENSRNOG00000001149(Pxn),ENSRNOG00000022256(Cxcl10),ENSRNOG00000007422(Vav2),ENSRNOG00000003305(Cxcr3),ENSRNOG00000009495(Src),ENSRNOG00000050519(Rhoa),ENSRNOG0000001017…	0.040428917	0.339357876
rno04921	Oxytocin signaling pathway	19	577	150	7055	ENSRNOG00000016846(Pik3cd),ENSRNOG00000018166(Prkab2),ENSRNOG00000002215(Mylk),ENSRNOG00000057852(Cacng6),ENSRNOG00000012799(Prkaa1),ENSRNOG00000009495(Src),ENSRNOG00000003069(Cd38),ENSRNOG00000007706(Prkaa2),ENSRNOG00000050519(Rhoa),ENSRNOG00000047907(LOC100912585),ENSRNOG00000010176(Map2k1),ENSRNOG00000011589(Camk2d),ENSRNOG00000006226(Cacng2),ENSRNOG00000009783(Camk2g),ENSRNOG00000033119(Plcb4…	0.055420565	0.374426746
rno05410	Hypertrophic cardiomyopathy (HCM)	10	577	79	7055	ENSRNOG00000018166(Prkab2),ENSRNOG00000003998(Sgca),ENSRNOG00000057852(Cacng6),ENSRNOG00000018184(Tpm1),ENSRNOG00000012799(Prkaa1),ENSRNOG00000002418(Tgfb2),ENSRNOG00000007706(Prkaa2),ENSRNOG00000006226(Cacng2),ENSRNOG00000007467(Ace),ENSRNOG00000019400(Dag1),	0.132770438	0.483913308
rno05205	Proteoglycans in cancer	24	577	191	7055	ENSRNOG00000016846(Pik3cd),ENSRNOG00000003807(Wnt9b),ENSRNOG00000008168(Wnt5b),ENSRNOG00000012002(Iqgap1),ENSRNOG00000015618(Wnt5a),ENSRNOG00000003039(Wnt3a),ENSRNOG00000049437(Gpc1),ENSRNOG00000020369(Igf2),ENSRNOG00000001149(Pxn),ENSRNOG00000002418(Tgfb2),ENSRNOG00000007422(Vav2),ENSRNOG00000009495(Src),ENSRNOG00000004610(Lum),ENSRNOG00000050519(Rhoa),ENSRNOG00000003845(Wnt3),ENSRNOG00000053288…	0.038105856	0.351844068
rno04120	Ubiquitin mediated proteolysis	16	577	128	7055	ENSRNOG00000034075(Ube2ql1),ENSRNOG00000007304(Herc3),ENSRNOG00000004395(Fbxw11),ENSRNOG00000019749(Ube2j2),ENSRNOG00000001126(Fbxw8),ENSRNOG00000000999(Smurf1),ENSRNOG00000009968(Ercc8),ENSRNOG00000015292(Cul2),ENSRNOG00000001222(Ube2g2),ENSRNOG00000036686(Anapc11),ENSRNOG00000039985(Ube2a),ENSRNOG00000016280(Btrc),ENSRNOG00000005828(Skp1),ENSRNOG00000020950(Syvn1),ENSRNOG00000029195(Uba7),ENSRN…	0.081301024	0.402149709
rno04012	ErbB signaling pathway	11	577	89	7055	ENSRNOG00000016846(Pik3cd),ENSRNOG00000002823(Mapk9),ENSRNOG00000016182(Tgfa),ENSRNOG00000009495(Src),ENSRNOG00000017155(Nck2),ENSRNOG00000010176(Map2k1),ENSRNOG00000009615(Mtor),ENSRNOG00000011589(Camk2d),ENSRNOG00000009783(Camk2g),ENSRNOG00000047356(Abl1),ENSRNOG00000053583(Mapk3),	0.13772982	0.489117437
rno05220	Chronic myeloid leukemia	9	577	73	7055	ENSRNOG00000016846(Pik3cd),ENSRNOG00000047741(E2f2),ENSRNOG00000007036(Tgfbr1),ENSRNOG00000007946(Bcl2l1),ENSRNOG00000002418(Tgfb2),ENSRNOG00000010176(Map2k1),ENSRNOG00000008620(Smad3),ENSRNOG00000047356(Abl1),ENSRNOG00000053583(Mapk3),	0.167325832	0.558424765
rno05211	Renal cell carcinoma	8	577	65	7055	ENSRNOG00000016846(Pik3cd),ENSRNOG00000005330(Crebbp),ENSRNOG00000016182(Tgfa),ENSRNOG00000015292(Cul2),ENSRNOG00000002418(Tgfb2),ENSRNOG00000010176(Map2k1),ENSRNOG00000013017(Arnt2),ENSRNOG00000053583(Mapk3),	0.184731924	0.581485717
rno05020	Prion diseases	4	577	33	7055	ENSRNOG00000031890(Ncam1),ENSRNOG00000012804(C1qc),ENSRNOG00000010176(Map2k1),ENSRNOG00000053583(Mapk3),	0.276161481	0.721667266
rno04068	FoxO signaling pathway	15	577	124	7055	ENSRNOG00000016846(Pik3cd),ENSRNOG00000018166(Prkab2),ENSRNOG00000014290(Grm1),ENSRNOG00000002823(Mapk9),ENSRNOG00000005330(Crebbp),ENSRNOG00000005370(S1pr4),ENSRNOG00000013076(Csnk1e),ENSRNOG00000012799(Prkaa1),ENSRNOG00000007036(Tgfbr1),ENSRNOG00000023509(Irs2),ENSRNOG00000002418(Tgfb2),ENSRNOG00000007706(Prkaa2),ENSRNOG00000010176(Map2k1),ENSRNOG00000008620(Smad3),ENSRNOG00000053583(Mapk3),	0.112144829	0.44377311
rno04915	Estrogen signaling pathway	11	577	91	7055	ENSRNOG00000016846(Pik3cd),ENSRNOG00000014290(Grm1),ENSRNOG00000008431(Gabbr2),ENSRNOG00000022523(Fkbp5),ENSRNOG00000009495(Src),ENSRNOG00000010176(Map2k1),ENSRNOG00000000774(Gabbr1),ENSRNOG00000014084(Sp1),ENSRNOG00000033119(Plcb4),ENSRNOG00000007104(Itpr1),ENSRNOG00000053583(Mapk3),	0.155924575	0.533223547
rno04611	Platelet activation	14	577	116	7055	ENSRNOG00000016846(Pik3cd),ENSRNOG00000002215(Mylk),ENSRNOG00000013902(P2ry12),ENSRNOG00000015480(Prkcz),ENSRNOG00000001336(Orai1),ENSRNOG00000014232(P2ry1),ENSRNOG00000009652(Prkci),ENSRNOG00000009495(Src),ENSRNOG00000050519(Rhoa),ENSRNOG00000020425(Stim1),ENSRNOG00000016756(Ptgir),ENSRNOG00000033119(Plcb4),ENSRNOG00000007104(Itpr1),ENSRNOG00000053583(Mapk3),	0.123371894	0.468137186
rno01040	Biosynthesis of unsaturated fatty acids	3	577	25	7055	ENSRNOG00000014702(Elovl2),ENSRNOG00000020480(Fads1),ENSRNOG00000009630(Hsd17b12),	0.303972594	0.758562238
rno04514	Cell adhesion molecules (CAMs)	17	577	142	7055	ENSRNOG00000023109(Icoslg),ENSRNOG00000030712(RT1-A2),ENSRNOG00000003812(Nlgn3),ENSRNOG00000001419(Cldn15),ENSRNOG00000004414(F11r),ENSRNOG00000020277(Cntnap1),ENSRNOG00000054495(Cldn2),ENSRNOG00000031890(Ncam1),ENSRNOG00000021103(Nrxn2),ENSRNOG00000021243(Siglec1),ENSRNOG00000003365(Cadm3),ENSRNOG00000013324(Cdh5),ENSRNOG00000019977(Ptprf),ENSRNOG00000015602(Cdh2),ENSRNOG00000033217(Esam),ENSRNO…	0.103472301	0.427788469
rno04970	Salivary secretion	8	577	67	7055	ENSRNOG00000030019(Atp1a1),ENSRNOG00000001130(Nos1),ENSRNOG00000002934(Atp1b1),ENSRNOG00000003069(Cd38),ENSRNOG00000005985(Kcnma1),ENSRNOG00000033119(Plcb4),ENSRNOG00000007104(Itpr1),ENSRNOG00000015971(Slc12a2),	0.211452999	0.616552429
rno04912	GnRH signaling pathway	10	577	84	7055	ENSRNOG00000002823(Mapk9),ENSRNOG00000061424(Map3k3),ENSRNOG00000009495(Src),ENSRNOG00000047907(LOC100912585),ENSRNOG00000010176(Map2k1),ENSRNOG00000011589(Camk2d),ENSRNOG00000009783(Camk2g),ENSRNOG00000033119(Plcb4),ENSRNOG00000007104(Itpr1),ENSRNOG00000053583(Mapk3),	0.183190473	0.58326162
rno04370	VEGF signaling pathway	7	577	59	7055	ENSRNOG00000016846(Pik3cd),ENSRNOG00000004726(Mapkapk2),ENSRNOG00000001149(Pxn),ENSRNOG00000009495(Src),ENSRNOG00000010176(Map2k1),ENSRNOG00000053583(Mapk3),ENSRNOG00000014832(Mapkapk3),	0.234939089	0.650781275
rno05133	Pertussis	8	577	68	7055	ENSRNOG00000002823(Mapk9),ENSRNOG00000012804(C1qc),ENSRNOG00000045892(Cfl2),ENSRNOG00000009468(Il12a),ENSRNOG00000050519(Rhoa),ENSRNOG00000053583(Mapk3),ENSRNOG00000019675(Pycard),ENSRNOG00000004639(Traf6),	0.225585654	0.644198207
rno00770	Pantothenate and CoA biosynthesis	2	577	17	7055	ENSRNOG00000020956(Bcat2),ENSRNOG00000007419(LOC100362038),	0.329867567	0.787700999
rno04742	Taste transduction	10	577	85	7055	ENSRNOG00000061876(Tas1r2),ENSRNOG00000014290(Grm1),ENSRNOG00000008431(Gabbr2),ENSRNOG00000005007(Scn3a),ENSRNOG00000014232(P2ry1),ENSRNOG00000015541(Gnb3),ENSRNOG00000019368(Scnn1a),ENSRNOG00000008552(P2rx3),ENSRNOG00000047005(Kcnk5),ENSRNOG00000000774(Gabbr1),	0.194489979	0.585583958
rno04620	Toll-like receptor signaling pathway	11	577	94	7055	ENSRNOG00000016846(Pik3cd),ENSRNOG00000005724(Map3k7),ENSRNOG00000002823(Mapk9),ENSRNOG00000016378(Map3k8),ENSRNOG00000022256(Cxcl10),ENSRNOG00000009468(Il12a),ENSRNOG00000010176(Map2k1),ENSRNOG00000017787(Ripk1),ENSRNOG00000053583(Mapk3),ENSRNOG00000047035(Fadd),ENSRNOG00000004639(Traf6),	0.185935636	0.578698553
rno04728	Dopaminergic synapse	14	577	120	7055	ENSRNOG00000020417(Gsk3a),ENSRNOG00000002823(Mapk9),ENSRNOG00000025040(Gng10),ENSRNOG00000016940(Ppp2r2d),ENSRNOG00000011282(Ppp2r1a),ENSRNOG00000010922(Ppp2r1b),ENSRNOG00000005045(Ppp2r5e),ENSRNOG00000015541(Gnb3),ENSRNOG00000053122(Scn1a),ENSRNOG00000002175(Clock),ENSRNOG00000011589(Camk2d),ENSRNOG00000009783(Camk2g),ENSRNOG00000033119(Plcb4),ENSRNOG00000007104(Itpr1),	0.153360802	0.531011776
rno04010	MAPK signaling pathway	29	577	249	7055	ENSRNOG00000005724(Map3k7),ENSRNOG00000013194(Rps6ka2),ENSRNOG00000002823(Mapk9),ENSRNOG00000057852(Cacng6),ENSRNOG00000011921(Dusp4),ENSRNOG00000003977(Dusp1),ENSRNOG00000061424(Map3k3),ENSRNOG00000016378(Map3k8),ENSRNOG00000004726(Mapkapk2),ENSRNOG00000032828(Mapk8ip2),ENSRNOG00000007036(Tgfbr1),ENSRNOG00000010789(Dusp7),ENSRNOG00000019568(Jund),ENSRNOG00000002418(Tgfb2),ENSRNOG00000047907(LOC1…	0.0591192	0.380837639
rno00562	Inositol phosphate metabolism	8	577	69	7055	ENSRNOG00000016846(Pik3cd),ENSRNOG00000015631(Ippk),ENSRNOG00000005138(Pip4k2c),ENSRNOG00000020577(Pip5k1c),ENSRNOG00000024144(Cdipt),ENSRNOG00000020479(Pik3c2a),ENSRNOG00000015158(Pikfyve),ENSRNOG00000033119(Plcb4),	0.24022518	0.658835396
rno05152	Tuberculosis	19	577	164	7055	ENSRNOG00000002823(Mapk9),ENSRNOG00000005330(Crebbp),ENSRNOG00000029881(Cd209b),ENSRNOG00000036703(Itgax),ENSRNOG00000033318(Rfxank),ENSRNOG00000014124(Nod2),ENSRNOG00000002418(Tgfb2),ENSRNOG00000009495(Src),ENSRNOG00000009468(Il12a),ENSRNOG00000050519(Rhoa),ENSRNOG00000011589(Camk2d),ENSRNOG00000021012(Rfx5),ENSRNOG00000009783(Camk2g),ENSRNOG00000054420(Vdr),ENSRNOG00000024457(Cyct),ENSRNOG00000…	0.115716654	0.445187682
rno04110	Cell cycle	14	577	121	7055	ENSRNOG00000005330(Crebbp),ENSRNOG00000004420(Rad21),ENSRNOG00000016316(Mcm2),ENSRNOG00000018999(Cdc14b),ENSRNOG00000020737(Cdc25a),ENSRNOG00000014786(Ccne1),ENSRNOG00000047741(E2f2),ENSRNOG00000031896(Stt3a),ENSRNOG00000002418(Tgfb2),ENSRNOG00000024008(Cdc25c),ENSRNOG00000036686(Anapc11),ENSRNOG00000008620(Smad3),ENSRNOG00000005828(Skp1),ENSRNOG00000047356(Abl1),	0.161536862	0.545679401
rno00650	Butanoate metabolism	3	577	26	7055	ENSRNOG00000001770(Ehhadh),ENSRNOG00000019189(Acat2),ENSRNOG00000018200(Gad2),	0.334784612	0.779288552
rno04670	Leukocyte transendothelial migration	13	577	113	7055	ENSRNOG00000016846(Pik3cd),ENSRNOG00000019253(Bcar1),ENSRNOG00000001419(Cldn15),ENSRNOG00000004414(F11r),ENSRNOG00000054495(Cldn2),ENSRNOG00000025925(Txk),ENSRNOG00000001149(Pxn),ENSRNOG00000007422(Vav2),ENSRNOG00000050519(Rhoa),ENSRNOG00000013589(Cxcl12),ENSRNOG00000013324(Cdh5),ENSRNOG00000005342(Rassf5),ENSRNOG00000033217(Esam),	0.178519029	0.581762011
rno04622	RIG-I-like receptor signaling pathway	7	577	61	7055	ENSRNOG00000005724(Map3k7),ENSRNOG00000002823(Mapk9),ENSRNOG00000022256(Cxcl10),ENSRNOG00000009468(Il12a),ENSRNOG00000017787(Ripk1),ENSRNOG00000047035(Fadd),ENSRNOG00000004639(Traf6),	0.268035945	0.720834532
rno04723	Retrograde endocannabinoid signaling	11	577	96	7055	ENSRNOG00000014290(Grm1),ENSRNOG00000002823(Mapk9),ENSRNOG00000025040(Gng10),ENSRNOG00000008167(Abhd6),ENSRNOG00000015541(Gnb3),ENSRNOG00000020650(Slc17a7),ENSRNOG00000027264(Dagla),ENSRNOG00000033119(Plcb4),ENSRNOG00000007104(Itpr1),ENSRNOG00000053583(Mapk3),ENSRNOG00000045949(Faah),	0.207761306	0.612232785
rno03022	Basal transcription factors	5	577	44	7055	ENSRNOG00000017753(Ercc2),ENSRNOG00000011114(Tbpl1),ENSRNOG00000019223(Atp5c1),ENSRNOG00000012360(Gtf2h1),ENSRNOG00000058393(Taf15),	0.314285398	0.770416418
rno05223	Non-small cell lung cancer	6	577	53	7055	ENSRNOG00000016846(Pik3cd),ENSRNOG00000016182(Tgfa),ENSRNOG00000047741(E2f2),ENSRNOG00000010176(Map2k1),ENSRNOG00000005342(Rassf5),ENSRNOG00000053583(Mapk3),	0.300049734	0.76251171
rno05231	Choline metabolism in cancer	11	577	98	7055	ENSRNOG00000016846(Pik3cd),ENSRNOG00000002823(Mapk9),ENSRNOG00000020577(Pip5k1c),ENSRNOG00000002338(Dgke),ENSRNOG00000008432(Slc22a5),ENSRNOG00000010176(Map2k1),ENSRNOG00000009615(Mtor),ENSRNOG00000006975(Wasl),ENSRNOG00000001762(Pcyt1a),ENSRNOG00000014084(Sp1),ENSRNOG00000053583(Mapk3),	0.231032886	0.646425348
rno05216	Thyroid cancer	3	577	27	7055	ENSRNOG00000014751(Ret),ENSRNOG00000010176(Map2k1),ENSRNOG00000053583(Mapk3),	0.366637049	0.819019858
rno04630	Jak-STAT signaling pathway	16	577	146	7055	ENSRNOG00000016846(Pik3cd),ENSRNOG00000033923(Aox2),ENSRNOG00000005330(Crebbp),ENSRNOG00000020630(Il9r),ENSRNOG00000004633(Il20),ENSRNOG00000024390(Osm),ENSRNOG00000047307(Cntfr),ENSRNOG00000007946(Bcl2l1),ENSRNOG00000012259(Il22ra2),ENSRNOG00000027976(Il22ra1),ENSRNOG00000029543(Cish),ENSRNOG00000009468(Il12a),ENSRNOG00000009615(Mtor),ENSRNOG00000015441(Il4r),ENSRNOG00000002919(Gfap),ENSRNOG0000…	0.202856454	0.604206859
rno04024	cAMP signaling pathway	20	577	183	7055	ENSRNOG00000016846(Pik3cd),ENSRNOG00000030019(Atp1a1),ENSRNOG00000002823(Mapk9),ENSRNOG00000005330(Crebbp),ENSRNOG00000003972(Tshr),ENSRNOG00000012098(Adcyap1r1),ENSRNOG00000008431(Gabbr2),ENSRNOG00000001336(Orai1),ENSRNOG00000002934(Atp1b1),ENSRNOG00000007422(Vav2),ENSRNOG00000048145(Sstr1),ENSRNOG00000004317(Vipr2),ENSRNOG00000050519(Rhoa),ENSRNOG00000011726(Grin1),ENSRNOG00000010176(Map2k1),EN…	0.170698902	0.56289995
rno04270	Vascular smooth muscle contraction	12	577	110	7055	ENSRNOG00000002215(Mylk),ENSRNOG00000019057(Prkcq),ENSRNOG00000005985(Kcnma1),ENSRNOG00000050519(Rhoa),ENSRNOG00000057470(Pla2g12a),ENSRNOG00000010176(Map2k1),ENSRNOG00000016756(Ptgir),ENSRNOG00000033119(Plcb4),ENSRNOG00000017767(Mrvi1),ENSRNOG00000007104(Itpr1),ENSRNOG00000053583(Mapk3),ENSRNOG00000001235(Gna12),	0.253581791	0.68864859
rno04066	HIF-1 signaling pathway	11	577	101	7055	ENSRNOG00000016846(Pik3cd),ENSRNOG00000005330(Crebbp),ENSRNOG00000001414(Serpine1),ENSRNOG00000015292(Cul2),ENSRNOG00000005854(Angpt1),ENSRNOG00000010176(Map2k1),ENSRNOG00000029028(Mknk2),ENSRNOG00000009615(Mtor),ENSRNOG00000011589(Camk2d),ENSRNOG00000009783(Camk2g),ENSRNOG00000053583(Mapk3),	0.268607496	0.715425736
rno04540	Gap junction	9	577	83	7055	ENSRNOG00000014290(Grm1),ENSRNOG00000036676(Csnk1d),ENSRNOG00000009495(Src),ENSRNOG00000047907(LOC100912585),ENSRNOG00000010176(Map2k1),ENSRNOG00000047505(Tubb4a),ENSRNOG00000033119(Plcb4),ENSRNOG00000007104(Itpr1),ENSRNOG00000053583(Mapk3),	0.302081024	0.760694943
rno04933	AGE-RAGE signaling pathway in diabetic complications	11	577	102	7055	ENSRNOG00000016846(Pik3cd),ENSRNOG00000002823(Mapk9),ENSRNOG00000015480(Prkcz),ENSRNOG00000001414(Serpine1),ENSRNOG00000007036(Tgfbr1),ENSRNOG00000002418(Tgfb2),ENSRNOG00000016281(Col4a1),ENSRNOG00000004687(Thbd),ENSRNOG00000008620(Smad3),ENSRNOG00000033119(Plcb4),ENSRNOG00000053583(Mapk3),	0.281828693	0.729593906
rno04810	Regulation of actin cytoskeleton	22	577	205	7055	ENSRNOG00000014317(Arpc5l),ENSRNOG00000016846(Pik3cd),ENSRNOG00000002215(Mylk),ENSRNOG00000005138(Pip4k2c),ENSRNOG00000019253(Bcar1),ENSRNOG00000012002(Iqgap1),ENSRNOG00000016225(Fgd3),ENSRNOG00000020577(Pip5k1c),ENSRNOG00000036703(Itgax),ENSRNOG00000012934(Arhgef7),ENSRNOG00000033791(Apc2),ENSRNOG00000001149(Pxn),ENSRNOG00000045892(Cfl2),ENSRNOG00000007422(Vav2),ENSRNOG00000009495(Src),ENSRNOG00…	0.179431544	0.577936484
rno04621	NOD-like receptor signaling pathway	6	577	56	7055	ENSRNOG00000005724(Map3k7),ENSRNOG00000002823(Mapk9),ENSRNOG00000014124(Nod2),ENSRNOG00000053583(Mapk3),ENSRNOG00000019675(Pycard),ENSRNOG00000004639(Traf6),	0.362228029	0.815749302
rno00030	Pentose phosphate pathway	3	577	28	7055	ENSRNOG00000017523(H6pd),ENSRNOG00000007570(Dera),ENSRNOG00000056728(G6pdx),	0.399424973	0.871186753
rno00630	Glyoxylate and dicarboxylate metabolism	3	577	28	7055	ENSRNOG00000019189(Acat2),ENSRNOG00000008103(Mdh1),ENSRNOG00000009536(Pgp),	0.399424973	0.871186753
rno04022	cGMP-PKG signaling pathway	17	577	159	7055	ENSRNOG00000016846(Pik3cd),ENSRNOG00000002215(Mylk),ENSRNOG00000030019(Atp1a1),ENSRNOG00000017912(Atp2a3),ENSRNOG00000002934(Atp1b1),ENSRNOG00000023509(Irs2),ENSRNOG00000005985(Kcnma1),ENSRNOG00000050519(Rhoa),ENSRNOG00000010176(Map2k1),ENSRNOG00000006375(Vdac1),ENSRNOG00000033119(Plcb4),ENSRNOG00000017767(Mrvi1),ENSRNOG00000007104(Itpr1),ENSRNOG00000053583(Mapk3),ENSRNOG00000054264(Nfatc3),ENSRN…	0.226900665	0.641341676
rno04530	Tight junction	14	577	132	7055	ENSRNOG00000047322(Crb3),ENSRNOG00000016940(Ppp2r2d),ENSRNOG00000011282(Ppp2r1a),ENSRNOG00000001419(Cldn15),ENSRNOG00000004414(F11r),ENSRNOG00000010922(Ppp2r1b),ENSRNOG00000054495(Cldn2),ENSRNOG00000015480(Prkcz),ENSRNOG00000019057(Prkcq),ENSRNOG00000007551(Inadl),ENSRNOG00000009652(Prkci),ENSRNOG00000009495(Src),ENSRNOG00000050519(Rhoa),ENSRNOG00000017746(Pard6a),	0.269671292	0.711418551
rno04727	GABAergic synapse	9	577	85	7055	ENSRNOG00000005291(Slc38a1),ENSRNOG00000025040(Gng10),ENSRNOG00000008431(Gabbr2),ENSRNOG00000056246(Gls),ENSRNOG00000015541(Gnb3),ENSRNOG00000018200(Gad2),ENSRNOG00000009495(Src),ENSRNOG00000000774(Gabbr1),ENSRNOG00000031612(Gls2),	0.334155964	0.784416967
rno01210	2-Oxocarboxylic acid metabolism	2	577	19	7055	ENSRNOG00000020956(Bcat2),ENSRNOG00000015020(Idh1),	0.411295852	0.863098114
rno00532	Glycosaminoglycan biosynthesis - chondroitin sulfate / dermatan sulfate	2	577	19	7055	ENSRNOG00000021886(B4galt7),ENSRNOG00000019979(B3galt6),	0.411295852	0.863098114
rno05200	Pathways in cancer	40	577	380	7055	ENSRNOG00000016846(Pik3cd),ENSRNOG00000002823(Mapk9),ENSRNOG00000003807(Wnt9b),ENSRNOG00000008168(Wnt5b),ENSRNOG00000025040(Gng10),ENSRNOG00000005330(Crebbp),ENSRNOG00000015618(Wnt5a),ENSRNOG00000014751(Ret),ENSRNOG00000003039(Wnt3a),ENSRNOG00000016182(Tgfa),ENSRNOG00000014786(Ccne1),ENSRNOG00000047741(E2f2),ENSRNOG00000001708(Dvl3),ENSRNOG00000015292(Cul2),ENSRNOG00000033791(Apc2),ENSRNOG0000001…	0.111960309	0.44946385
rno05219	Bladder cancer	4	577	38	7055	ENSRNOG00000047741(E2f2),ENSRNOG00000009495(Src),ENSRNOG00000010176(Map2k1),ENSRNOG00000053583(Mapk3),	0.409051552	0.878351006
rno00100	Steroid biosynthesis	2	577	19	7055	ENSRNOG00000006787(Dhcr24),ENSRNOG00000057814(Nsdhl),	0.411295852	0.863098114
rno05160	Hepatitis C	13	577	124	7055	ENSRNOG00000016846(Pik3cd),ENSRNOG00000002823(Mapk9),ENSRNOG00000016940(Ppp2r2d),ENSRNOG00000011282(Ppp2r1a),ENSRNOG00000001419(Cldn15),ENSRNOG00000010922(Ppp2r1b),ENSRNOG00000054495(Cldn2),ENSRNOG00000017787(Ripk1),ENSRNOG00000006069(Eif2ak3),ENSRNOG00000053583(Mapk3),ENSRNOG00000048315(Eif2ak2),ENSRNOG00000004639(Traf6),ENSRNOG00000001050(Eif2ak1),	0.298579372	0.765800796
rno04750	Inflammatory mediator regulation of TRP channels	11	577	105	7055	ENSRNOG00000016846(Pik3cd),ENSRNOG00000002823(Mapk9),ENSRNOG00000001195(Trpv4),ENSRNOG00000059765(Asic1),ENSRNOG00000019057(Prkcq),ENSRNOG00000009495(Src),ENSRNOG00000011589(Camk2d),ENSRNOG00000027037(Alox12),ENSRNOG00000009783(Camk2g),ENSRNOG00000033119(Plcb4),ENSRNOG00000007104(Itpr1),	0.323510357	0.786073412
rno04914	Progesterone-mediated oocyte maturation	9	577	86	7055	ENSRNOG00000016846(Pik3cd),ENSRNOG00000013194(Rps6ka2),ENSRNOG00000002823(Mapk9),ENSRNOG00000020737(Cdc25a),ENSRNOG00000024008(Cdc25c),ENSRNOG00000010176(Map2k1),ENSRNOG00000036686(Anapc11),ENSRNOG00000006632(Rps6ka3),ENSRNOG00000053583(Mapk3),	0.350778672	0.809714101
rno04115	p53 signaling pathway	7	577	67	7055	ENSRNOG00000014786(Ccne1),ENSRNOG00000001414(Serpine1),ENSRNOG00000031896(Stt3a),ENSRNOG00000030391(Ei24),ENSRNOG00000024457(Cyct),ENSRNOG00000008173(Sesn3),ENSRNOG00000042785(Sesn2),	0.380108728	0.835635855
rno04961	Endocrine and other factor-regulated calcium reabsorption	5	577	48	7055	ENSRNOG00000030019(Atp1a1),ENSRNOG00000017506(Cltb),ENSRNOG00000002934(Atp1b1),ENSRNOG00000054420(Vdr),ENSRNOG00000033119(Plcb4),	0.409939424	0.873486311
rno00330	Arginine and proline metabolism	5	577	48	7055	ENSRNOG00000061876(Tas1r2),ENSRNOG00000001130(Nos1),ENSRNOG00000033663(P4ha2),ENSRNOG00000015591(Cndp2),ENSRNOG00000015267(Aldh18a1),	0.409939424	0.873486311
rno05161	Hepatitis B	14	577	135	7055	ENSRNOG00000016846(Pik3cd),ENSRNOG00000002823(Mapk9),ENSRNOG00000005330(Crebbp),ENSRNOG00000014786(Ccne1),ENSRNOG00000047741(E2f2),ENSRNOG00000007036(Tgfbr1),ENSRNOG00000002418(Tgfb2),ENSRNOG00000009495(Src),ENSRNOG00000010176(Map2k1),ENSRNOG00000024457(Cyct),ENSRNOG00000053583(Mapk3),ENSRNOG00000054264(Nfatc3),ENSRNOG00000047035(Fadd),ENSRNOG00000020482(Nfatc4),	0.304857671	0.753978346
rno01200	Carbon metabolism	12	577	116	7055	ENSRNOG00000017523(H6pd),ENSRNOG00000001770(Ehhadh),ENSRNOG00000017311(Me3),ENSRNOG00000020420(Pklr),ENSRNOG00000019189(Acat2),ENSRNOG00000057367(Glud1),ENSRNOG00000013704(Cps1),ENSRNOG00000015020(Idh1),ENSRNOG00000008103(Mdh1),ENSRNOG00000009536(Pgp),ENSRNOG00000056728(G6pdx),ENSRNOG00000009845(Acadm),	0.331181474	0.784079217
rno04974	Protein digestion and absorption	9	577	87	7055	ENSRNOG00000030019(Atp1a1),ENSRNOG00000007006(Slc3a1),ENSRNOG00000017054(Kcne3),ENSRNOG00000001229(Col18a1),ENSRNOG00000026501(Slc6a19),ENSRNOG00000060381(LOC100909752),ENSRNOG00000002934(Atp1b1),ENSRNOG00000016281(Col4a1),ENSRNOG00000047005(Kcnk5),	0.367776398	0.814992498
rno04660	T cell receptor signaling pathway	11	577	107	7055	ENSRNOG00000016846(Pik3cd),ENSRNOG00000005724(Map3k7),ENSRNOG00000002823(Mapk9),ENSRNOG00000016378(Map3k8),ENSRNOG00000019057(Prkcq),ENSRNOG00000007422(Vav2),ENSRNOG00000050519(Rhoa),ENSRNOG00000017155(Nck2),ENSRNOG00000010176(Map2k1),ENSRNOG00000053583(Mapk3),ENSRNOG00000054264(Nfatc3),	0.352916627	0.807916576
rno05166	HTLV-I infection	27	577	263	7055	ENSRNOG00000016846(Pik3cd),ENSRNOG00000030712(RT1-A2),ENSRNOG00000011114(Tbpl1),ENSRNOG00000003807(Wnt9b),ENSRNOG00000008168(Wnt5b),ENSRNOG00000005330(Crebbp),ENSRNOG00000015618(Wnt5a),ENSRNOG00000003039(Wnt3a),ENSRNOG00000061424(Map3k3),ENSRNOG00000047741(E2f2),ENSRNOG00000001708(Dvl3),ENSRNOG00000033791(Apc2),ENSRNOG00000007036(Tgfbr1),ENSRNOG00000007946(Bcl2l1),ENSRNOG00000031896(Stt3a),ENSRNO…	0.214348831	0.61848569
rno04973	Carbohydrate digestion and absorption	4	577	39	7055	ENSRNOG00000016846(Pik3cd),ENSRNOG00000061876(Tas1r2),ENSRNOG00000030019(Atp1a1),ENSRNOG00000002934(Atp1b1),	0.437846576	0.872543176
rno04550	Signaling pathways regulating pluripotency of stem cells	14	577	137	7055	ENSRNOG00000016846(Pik3cd),ENSRNOG00000003807(Wnt9b),ENSRNOG00000008168(Wnt5b),ENSRNOG00000015618(Wnt5a),ENSRNOG00000003039(Wnt3a),ENSRNOG00000001708(Dvl3),ENSRNOG00000033791(Apc2),ENSRNOG00000003845(Wnt3),ENSRNOG00000010176(Map2k1),ENSRNOG00000048782(Wnt7a),ENSRNOG00000025174(Kat6a),ENSRNOG00000007700(Inhbc),ENSRNOG00000008620(Smad3),ENSRNOG00000053583(Mapk3),	0.329606878	0.793922654
rno04976	Bile secretion	7	577	69	7055	ENSRNOG00000005794(Slc10a1),ENSRNOG00000030019(Atp1a1),ENSRNOG00000010378(Slc4a5),ENSRNOG00000007197(Nr1h4),ENSRNOG00000002934(Atp1b1),ENSRNOG00000005420(Abcg8),ENSRNOG00000003134(Slc4a4),	0.421249828	0.857986783
rno04261	Adrenergic signaling in cardiomyocytes	14	577	139	7055	ENSRNOG00000016846(Pik3cd),ENSRNOG00000030019(Atp1a1),ENSRNOG00000057852(Cacng6),ENSRNOG00000016940(Ppp2r2d),ENSRNOG00000011282(Ppp2r1a),ENSRNOG00000018184(Tpm1),ENSRNOG00000010922(Ppp2r1b),ENSRNOG00000005045(Ppp2r5e),ENSRNOG00000002934(Atp1b1),ENSRNOG00000011589(Camk2d),ENSRNOG00000006226(Cacng2),ENSRNOG00000009783(Camk2g),ENSRNOG00000033119(Plcb4),ENSRNOG00000053583(Mapk3),	0.355352515	0.806824972
rno04962	Vasopressin-regulated water reabsorption	4	577	40	7055	ENSRNOG00000019298(Dctn4),ENSRNOG00000054378(Aqp2),ENSRNOG00000025481(Dctn2),ENSRNOG00000036688(Arhgdia),	0.467234721	0.911436744
rno04064	NF-kappa B signaling pathway	9	577	90	7055	ENSRNOG00000005724(Map3k7),ENSRNOG00000009264(Erc1),ENSRNOG00000012473(Cflar),ENSRNOG00000019057(Prkcq),ENSRNOG00000007946(Bcl2l1),ENSRNOG00000000838(Lta),ENSRNOG00000013589(Cxcl12),ENSRNOG00000017787(Ripk1),ENSRNOG00000004639(Traf6),	0.420894152	0.863612446
rno04911	Insulin secretion	8	577	81	7055	ENSRNOG00000030019(Atp1a1),ENSRNOG00000012098(Adcyap1r1),ENSRNOG00000002934(Atp1b1),ENSRNOG00000005985(Kcnma1),ENSRNOG00000011589(Camk2d),ENSRNOG00000009783(Camk2g),ENSRNOG00000033119(Plcb4),ENSRNOG00000029264(Kcnn1),	0.451598605	0.893520096
rno04919	Thyroid hormone signaling pathway	11	577	112	7055	ENSRNOG00000016846(Pik3cd),ENSRNOG00000030019(Atp1a1),ENSRNOG00000005330(Crebbp),ENSRNOG00000002934(Atp1b1),ENSRNOG00000009495(Src),ENSRNOG00000010176(Map2k1),ENSRNOG00000004068(Ncoa1),ENSRNOG00000009615(Mtor),ENSRNOG00000009066(Thra),ENSRNOG00000033119(Plcb4),ENSRNOG00000053583(Mapk3),	0.431646663	0.8664212
rno04146	Peroxisome	8	577	82	7055	ENSRNOG00000007081(Xdh),ENSRNOG00000016655(Pex6),ENSRNOG00000001770(Ehhadh),ENSRNOG00000014522(Mlycd),ENSRNOG00000019630(Hacl1),ENSRNOG00000015020(Idh1),ENSRNOG00000016975(Pxmp4),ENSRNOG00000049982(Pex26),	0.471756474	0.913821981
rno04020	Calcium signaling pathway	16	577	166	7055	ENSRNOG00000002215(Mylk),ENSRNOG00000014290(Grm1),ENSRNOG00000017912(Atp2a3),ENSRNOG00000001130(Nos1),ENSRNOG00000001336(Orai1),ENSRNOG00000003063(Phka1),ENSRNOG00000003069(Cd38),ENSRNOG00000011726(Grin1),ENSRNOG00000008552(P2rx3),ENSRNOG00000011589(Camk2d),ENSRNOG00000005378(Gna15),ENSRNOG00000020425(Stim1),ENSRNOG00000009783(Camk2g),ENSRNOG00000006375(Vdac1),ENSRNOG00000033119(Plcb4),ENSRNOG000…	0.42551318	0.860344167
rno00280	Valine, leucine and isoleucine degradation	5	577	52	7055	ENSRNOG00000033923(Aox2),ENSRNOG00000001770(Ehhadh),ENSRNOG00000020956(Bcat2),ENSRNOG00000019189(Acat2),ENSRNOG00000009845(Acadm),	0.514394505	0.96930121
rno04666	Fc gamma R-mediated phagocytosis	8	577	84	7055	ENSRNOG00000014317(Arpc5l),ENSRNOG00000016846(Pik3cd),ENSRNOG00000020577(Pip5k1c),ENSRNOG00000045892(Cfl2),ENSRNOG00000007422(Vav2),ENSRNOG00000010176(Map2k1),ENSRNOG00000006975(Wasl),ENSRNOG00000053583(Mapk3),	0.512986084	0.973268119
rno05321	Inflammatory bowel disease (IBD)	6	577	63	7055	ENSRNOG00000014124(Nod2),ENSRNOG00000002418(Tgfb2),ENSRNOG00000009468(Il12a),ENSRNOG00000054218(Il18rap),ENSRNOG00000015441(Il4r),ENSRNOG00000008620(Smad3),	0.524685938	0.968920033
rno04924	Renin secretion	6	577	63	7055	ENSRNOG00000012098(Adcyap1r1),ENSRNOG00000001336(Orai1),ENSRNOG00000005985(Kcnma1),ENSRNOG00000007467(Ace),ENSRNOG00000033119(Plcb4),ENSRNOG00000007104(Itpr1),	0.524685938	0.968920033
rno04623	Cytosolic DNA-sensing pathway	5	577	53	7055	ENSRNOG00000004471(Polr3h),ENSRNOG00000022256(Cxcl10),ENSRNOG00000010008(Polr3a),ENSRNOG00000017787(Ripk1),ENSRNOG00000019675(Pycard),	0.541561596	0.974107547
rno05168	Herpes simplex infection	18	577	191	7055	ENSRNOG00000030712(RT1-A2),ENSRNOG00000005724(Map3k7),ENSRNOG00000011114(Tbpl1),ENSRNOG00000002823(Mapk9),ENSRNOG00000005330(Crebbp),ENSRNOG00000020254(Per2),ENSRNOG00000009468(Il12a),ENSRNOG00000002175(Clock),ENSRNOG00000000838(Lta),ENSRNOG00000005828(Skp1),ENSRNOG00000019223(Atp5c1),ENSRNOG00000024457(Cyct),ENSRNOG00000006069(Eif2ak3),ENSRNOG00000048315(Eif2ak2),ENSRNOG00000047035(Fadd),ENSRNOG…	0.463180566	0.90993629
rno04142	Lysosome	11	577	117	7055	ENSRNOG00000000571(Psap),ENSRNOG00000017506(Cltb),ENSRNOG00000003931(Arsg),ENSRNOG00000028688(Ctns),ENSRNOG00000002520(Litaf),ENSRNOG00000031814(Sort1),ENSRNOG00000012953(Arsa),ENSRNOG00000014461(Galns),ENSRNOG00000008786(Ap1b1),ENSRNOG00000037563(Cd68),ENSRNOG00000014454(Ap1m1),	0.516889729	0.960929227
rno04072	Phospholipase D signaling pathway	13	577	139	7055	ENSRNOG00000016846(Pik3cd),ENSRNOG00000014290(Grm1),ENSRNOG00000020577(Pip5k1c),ENSRNOG00000002338(Dgke),ENSRNOG00000007679(Cyth4),ENSRNOG00000043381(Cyth1),ENSRNOG00000050519(Rhoa),ENSRNOG00000010176(Map2k1),ENSRNOG00000009615(Mtor),ENSRNOG00000033119(Plcb4),ENSRNOG00000053583(Mapk3),ENSRNOG00000000437(Agpat1),ENSRNOG00000001235(Gna12),	0.514737458	0.963393757
rno03320	PPAR signaling pathway	7	577	75	7055	ENSRNOG00000040108(Cd36),ENSRNOG00000001770(Ehhadh),ENSRNOG00000018436(Apoa5),ENSRNOG00000034116(Gk),ENSRNOG00000000503(Ppard),ENSRNOG00000014369(Slc27a4),ENSRNOG00000009845(Acadm),	0.553574206	0.989290678
rno05164	Influenza A	15	577	161	7055	ENSRNOG00000016846(Pik3cd),ENSRNOG00000002823(Mapk9),ENSRNOG00000005330(Crebbp),ENSRNOG00000002618(Ivns1abp),ENSRNOG00000022256(Cxcl10),ENSRNOG00000009468(Il12a),ENSRNOG00000010176(Map2k1),ENSRNOG00000006375(Vdac1),ENSRNOG00000011352(Furin),ENSRNOG00000024457(Cyct),ENSRNOG00000006069(Eif2ak3),ENSRNOG00000053583(Mapk3),ENSRNOG00000019675(Pycard),ENSRNOG00000048315(Eif2ak2),ENSRNOG00000001050(Eif2a…	0.510639267	0.975497082
rno03420	Nucleotide excision repair	4	577	43	7055	ENSRNOG00000017753(Ercc2),ENSRNOG00000009968(Ercc8),ENSRNOG00000030017(Ercc6),ENSRNOG00000012360(Gtf2h1),	0.558315413	0.985053308
rno04060	Cytokine-cytokine receptor interaction	20	577	215	7055	ENSRNOG00000006311(Ccr9),ENSRNOG00000020630(Il9r),ENSRNOG00000024390(Osm),ENSRNOG00000007036(Tgfbr1),ENSRNOG00000047307(Cntfr),ENSRNOG00000012259(Il22ra2),ENSRNOG00000027976(Il22ra1),ENSRNOG00000022256(Cxcl10),ENSRNOG00000002418(Tgfb2),ENSRNOG00000003305(Cxcr3),ENSRNOG00000016782(Tnfrsf8),ENSRNOG00000009468(Il12a),ENSRNOG00000000838(Lta),ENSRNOG00000013589(Cxcl12),ENSRNOG00000054218(Il18rap),ENSR…	0.483822862	0.930687033
rno05215	Prostate cancer	8	577	86	7055	ENSRNOG00000016846(Pik3cd),ENSRNOG00000005330(Crebbp),ENSRNOG00000016182(Tgfa),ENSRNOG00000014786(Ccne1),ENSRNOG00000047741(E2f2),ENSRNOG00000010176(Map2k1),ENSRNOG00000009615(Mtor),ENSRNOG00000053583(Mapk3),	0.55530323	0.986019196
rno03060	Protein export	2	577	22	7055	ENSRNOG00000013743(Sec61a1),ENSRNOG00000000314(Sec63),	0.5402127	0.984466566
rno05221	Acute myeloid leukemia	5	577	55	7055	ENSRNOG00000016846(Pik3cd),ENSRNOG00000010176(Map2k1),ENSRNOG00000009615(Mtor),ENSRNOG00000053583(Mapk3),ENSRNOG00000000503(Ppard),	0.596850552	1
rno04744	Phototransduction	2	577	22	7055	ENSRNOG00000052051(Slc24a1),ENSRNOG00000015623(Guca1b),	0.5402127	0.984466566
rno03410	Base excision repair	3	577	33	7055	ENSRNOG00000012213(Nthl1),ENSRNOG00000036842(Smug1),ENSRNOG00000021815(Lig3),	0.57371352	1
rno04015	Rap1 signaling pathway	18	577	202	7055	ENSRNOG00000016846(Pik3cd),ENSRNOG00000019253(Bcar1),ENSRNOG00000016203(Efna2),ENSRNOG00000015480(Prkcz),ENSRNOG00000014232(P2ry1),ENSRNOG00000013825(Rap1gap),ENSRNOG00000009652(Prkci),ENSRNOG00000009495(Src),ENSRNOG00000050519(Rhoa),ENSRNOG00000011726(Grin1),ENSRNOG00000005854(Angpt1),ENSRNOG00000010176(Map2k1),ENSRNOG00000017746(Pard6a),ENSRNOG00000005342(Rassf5),ENSRNOG00000033119(Plcb4),ENSRN…	0.612947161	1
rno04260	Cardiac muscle contraction	7	577	79	7055	ENSRNOG00000024967(Uqcrb),ENSRNOG00000030019(Atp1a1),ENSRNOG00000057852(Cacng6),ENSRNOG00000018184(Tpm1),ENSRNOG00000002934(Atp1b1),ENSRNOG00000006226(Cacng2),ENSRNOG00000000879(Slc9a6),	0.647240529	1
rno00071	Fatty acid degradation	4	577	46	7055	ENSRNOG00000001770(Ehhadh),ENSRNOG00000019189(Acat2),ENSRNOG00000008843(Eci1),ENSRNOG00000009845(Acadm),	0.652436442	1
rno04726	Serotonergic synapse	10	577	115	7055	ENSRNOG00000029179(Cyp2d3),ENSRNOG00000025040(Gng10),ENSRNOG00000003977(Dusp1),ENSRNOG00000015541(Gnb3),ENSRNOG00000010176(Map2k1),ENSRNOG00000027037(Alox12),ENSRNOG00000033119(Plcb4),ENSRNOG00000007104(Itpr1),ENSRNOG00000053583(Mapk3),ENSRNOG00000054902(Trpc1),	0.691180833	1
rno04330	Notch signaling pathway	4	577	46	7055	ENSRNOG00000005330(Crebbp),ENSRNOG00000001432(Dtx2),ENSRNOG00000001708(Dvl3),ENSRNOG00000059984(Dll1),	0.652436442	1
rno03015	mRNA surveillance pathway	7	577	81	7055	ENSRNOG00000016940(Ppp2r2d),ENSRNOG00000011282(Ppp2r1a),ENSRNOG00000027962(Smg7),ENSRNOG00000010922(Ppp2r1b),ENSRNOG00000005045(Ppp2r5e),ENSRNOG00000004827(Papola),ENSRNOG00000007867(Rngtt),	0.695099083	1
rno04014	Ras signaling pathway	19	577	220	7055	ENSRNOG00000016846(Pik3cd),ENSRNOG00000050223(Rin1),ENSRNOG00000002823(Mapk9),ENSRNOG00000025040(Gng10),ENSRNOG00000001374(Rasal1),ENSRNOG00000016203(Efna2),ENSRNOG00000015541(Gnb3),ENSRNOG00000007946(Bcl2l1),ENSRNOG00000050519(Rhoa),ENSRNOG00000011726(Grin1),ENSRNOG00000057470(Pla2g12a),ENSRNOG00000005854(Angpt1),ENSRNOG00000010176(Map2k1),ENSRNOG00000011909(Rasa2),ENSRNOG00000005342(Rassf5),ENS…	0.705070307	1
rno04725	Cholinergic synapse	9	577	106	7055	ENSRNOG00000016846(Pik3cd),ENSRNOG00000025040(Gng10),ENSRNOG00000015541(Gnb3),ENSRNOG00000010176(Map2k1),ENSRNOG00000011589(Camk2d),ENSRNOG00000009783(Camk2g),ENSRNOG00000033119(Plcb4),ENSRNOG00000007104(Itpr1),ENSRNOG00000053583(Mapk3),	0.742768221	1
rno04210	Apoptosis	11	577	130	7055	ENSRNOG00000016846(Pik3cd),ENSRNOG00000002823(Mapk9),ENSRNOG00000012473(Cflar),ENSRNOG00000007946(Bcl2l1),ENSRNOG00000010176(Map2k1),ENSRNOG00000017787(Ripk1),ENSRNOG00000024457(Cyct),ENSRNOG00000007104(Itpr1),ENSRNOG00000006069(Eif2ak3),ENSRNOG00000053583(Mapk3),ENSRNOG00000047035(Fadd),	0.758949222	1
rno05222	Small cell lung cancer	7	577	83	7055	ENSRNOG00000016846(Pik3cd),ENSRNOG00000014786(Ccne1),ENSRNOG00000047741(E2f2),ENSRNOG00000007946(Bcl2l1),ENSRNOG00000016281(Col4a1),ENSRNOG00000024457(Cyct),ENSRNOG00000004639(Traf6),	0.743371785	1
rno05016	Huntington's disease	16	577	190	7055	ENSRNOG00000024967(Uqcrb),ENSRNOG00000011114(Tbpl1),ENSRNOG00000005330(Crebbp),ENSRNOG00000017506(Cltb),ENSRNOG00000019298(Dctn4),ENSRNOG00000025481(Dctn2),ENSRNOG00000011726(Grin1),ENSRNOG00000024957(Dnali1),ENSRNOG00000011073(Htt),ENSRNOG00000006375(Vdac1),ENSRNOG00000015583(Dnal4),ENSRNOG00000019223(Atp5c1),ENSRNOG00000014084(Sp1),ENSRNOG00000033119(Plcb4),ENSRNOG00000024457(Cyct),ENSRNOG00000…	0.783294991	1
rno00561	Glycerolipid metabolism	5	577	60	7055	ENSRNOG00000002338(Dgke),ENSRNOG00000016573(Dgat2),ENSRNOG00000016636(Lpin3),ENSRNOG00000034116(Gk),ENSRNOG00000000437(Agpat1),	0.738611695	1
rno05213	Endometrial cancer	4	577	48	7055	ENSRNOG00000016846(Pik3cd),ENSRNOG00000033791(Apc2),ENSRNOG00000010176(Map2k1),ENSRNOG00000053583(Mapk3),	0.716056074	1
rno04320	Dorso-ventral axis formation	2	577	24	7055	ENSRNOG00000010176(Map2k1),ENSRNOG00000053583(Mapk3),	0.628417249	1
rno00072	Synthesis and degradation of ketone bodies	1	577	9	7055	ENSRNOG00000019189(Acat2),	1	1
rno00592	alpha-Linolenic acid metabolism	1	577	21	7055	ENSRNOG00000057470(Pla2g12a),	1	1
rno00232	Caffeine metabolism	1	577	6	7055	ENSRNOG00000007081(Xdh),	1	1
rno00010	Glycolysis / Gluconeogenesis	1	577	61	7055	ENSRNOG00000020420(Pklr),	1	1
rno00920	Sulfur metabolism	1	577	13	7055	ENSRNOG00000024457(Cyct),	1	1
rno00340	Histidine metabolism	1	577	22	7055	ENSRNOG00000015591(Cndp2),	1	1
rno03450	Non-homologous end-joining	1	577	13	7055	ENSRNOG00000018162(Nhej1),	1	1
rno00120	Primary bile acid biosynthesis	1	577	16	7055	ENSRNOG00000019080(Hsd3b7),	1	1
rno04966	Collecting duct acid secretion	1	577	26	7055	ENSRNOG00000020985(Atp4a),	1	1
rno03430	Mismatch repair	1	577	22	7055	ENSRNOG00000006699(Mlh3),	1	1
rno05332	Graft-versus-host disease	1	577	47	7055	ENSRNOG00000030712(RT1-A2),	1	1
rno00460	Cyanoamino acid metabolism	1	577	5	7055	ENSRNOG00000024634(Gba3),	1	1
rno00670	One carbon pool by folate	1	577	18	7055	ENSRNOG00000013229(Mthfs),	1	1
rno04913	Ovarian steroidogenesis	1	577	52	7055	ENSRNOG00000002984(Bmp15),	1	1
rno00531	Glycosaminoglycan degradation	1	577	17	7055	ENSRNOG00000014461(Galns),	1	1
rno00512	Mucin type O-Glycan biosynthesis	1	577	25	7055	ENSRNOG00000019143(Galnt2),	1	1
rno00860	Porphyrin and chlorophyll metabolism	1	577	40	7055	ENSRNOG00000003773(Hmox2),	1	1
rno00533	Glycosaminoglycan biosynthesis - keratan sulfate	1	577	16	7055	ENSRNOG00000059461(B4galt1),	1	1
rno00730	Thiamine metabolism	1	577	5	7055	ENSRNOG00000029922(Tpk1),	1	1
rno03030	DNA replication	1	577	34	7055	ENSRNOG00000016316(Mcm2),	1	1
rno05322	Systemic lupus erythematosus	1	577	120	7055	ENSRNOG00000012804(C1qc),	1	1
rno04122	Sulfur relay system	1	577	11	7055	ENSRNOG00000018334(Ctu1),	1	1
rno00563	Glycosylphosphatidylinositol(GPI)-anchor biosynthesis	1	577	26	7055	ENSRNOG00000000121(Pigv),	1	1
rno04614	Renin-angiotensin system	1	577	28	7055	ENSRNOG00000007467(Ace),	1	1
rno00052	Galactose metabolism	1	577	27	7055	ENSRNOG00000059461(B4galt1),	1	1
rno00982	Drug metabolism - cytochrome P450	1	577	66	7055	ENSRNOG00000033923(Aox2),	1	1
rno00604	Glycosphingolipid biosynthesis - ganglio series	1	577	14	7055	ENSRNOG00000004839(B4galnt1),	1	1
rno00290	Valine, leucine and isoleucine biosynthesis	1	577	4	7055	ENSRNOG00000020956(Bcat2),	1	1
rno00350	Tyrosine metabolism	1	577	36	7055	ENSRNOG00000033923(Aox2),	1	1
rno00130	Ubiquinone and other terpenoid-quinone biosynthesis	1	577	10	7055	ENSRNOG00000012772(Nqo1),	1	1
rno00591	Linoleic acid metabolism	1	577	36	7055	ENSRNOG00000057470(Pla2g12a),	1	1
rno01100	Metabolic pathways	100	577	1223	7055	ENSRNOG00000006787(Dhcr24),ENSRNOG00000007081(Xdh),ENSRNOG00000015631(Ippk),ENSRNOG00000061876(Tas1r2),ENSRNOG00000024967(Uqcrb),ENSRNOG00000008950(Adi1),ENSRNOG00000017523(H6pd),ENSRNOG00000006369(Alg2),ENSRNOG00000033923(Aox2),ENSRNOG00000021011(Fut2),ENSRNOG00000058568(Dhrs9),ENSRNOG00000021886(B4galt7),ENSRNOG00000000800(Man1a1),ENSRNOG00000009570(Pdxp),ENSRNOG00000020577(Pip5k1c),ENSRNOG0000…	1	1
rno05032	Morphine addiction	7	577	86	7055	ENSRNOG00000025040(Gng10),ENSRNOG00000008431(Gabbr2),ENSRNOG00000014615(Grk6),ENSRNOG00000015541(Gnb3),ENSRNOG00000000774(Gabbr1),ENSRNOG00000024457(Cyct),ENSRNOG00000030404(Arrb1),	1	1
rno04917	Prolactin signaling pathway	6	577	75	7055	ENSRNOG00000016846(Pik3cd),ENSRNOG00000002823(Mapk9),ENSRNOG00000029543(Cish),ENSRNOG00000009495(Src),ENSRNOG00000010176(Map2k1),ENSRNOG00000053583(Mapk3),	1	1
rno03013	RNA transport	12	577	150	7055	ENSRNOG00000007701(Thoc7),ENSRNOG00000001199(Pop5),ENSRNOG00000000113(Elac1),ENSRNOG00000003497(Thoc6),ENSRNOG00000005390(Nup210),ENSRNOG00000001449(Pom121),ENSRNOG00000006467(Eif2b2),ENSRNOG00000060793(Eif2s3),ENSRNOG00000055391(Eif4ebp2),ENSRNOG00000018718(Rpp30),ENSRNOG00000031789(Rangap1),ENSRNOG00000057464(Fmr1),	1	1
rno05162	Measles	10	577	126	7055	ENSRNOG00000016846(Pik3cd),ENSRNOG00000005724(Map3k7),ENSRNOG00000029881(Cd209b),ENSRNOG00000014786(Ccne1),ENSRNOG00000019057(Prkcq),ENSRNOG00000009468(Il12a),ENSRNOG00000006069(Eif2ak3),ENSRNOG00000048315(Eif2ak2),ENSRNOG00000004639(Traf6),ENSRNOG00000001050(Eif2ak1),	1	1
rno04925	Aldosterone synthesis and secretion	6	577	76	7055	ENSRNOG00000001336(Orai1),ENSRNOG00000027264(Dagla),ENSRNOG00000011589(Camk2d),ENSRNOG00000009783(Camk2g),ENSRNOG00000033119(Plcb4),ENSRNOG00000007104(Itpr1),	1	1
rno05340	Primary immunodeficiency	3	577	38	7055	ENSRNOG00000033318(Rfxank),ENSRNOG00000001336(Orai1),ENSRNOG00000021012(Rfx5),	1	1
rno00983	Drug metabolism - other enzymes	4	577	51	7055	ENSRNOG00000007081(Xdh),ENSRNOG00000013808(Ces2g),ENSRNOG00000015677(LOC100909857),ENSRNOG00000047314(Tk1),	1	1
rno05145	Toxoplasmosis	9	577	115	7055	ENSRNOG00000016846(Pik3cd),ENSRNOG00000005724(Map3k7),ENSRNOG00000002823(Mapk9),ENSRNOG00000007946(Bcl2l1),ENSRNOG00000002418(Tgfb2),ENSRNOG00000009468(Il12a),ENSRNOG00000024457(Cyct),ENSRNOG00000053583(Mapk3),ENSRNOG00000004639(Traf6),	1	1
rno00062	Fatty acid elongation	2	577	26	7055	ENSRNOG00000014702(Elovl2),ENSRNOG00000009630(Hsd17b12),	1	1
rno04664	Fc epsilon RI signaling pathway	5	577	65	7055	ENSRNOG00000016846(Pik3cd),ENSRNOG00000002823(Mapk9),ENSRNOG00000007422(Vav2),ENSRNOG00000010176(Map2k1),ENSRNOG00000053583(Mapk3),	1	1
rno04610	Complement and coagulation cascades	6	577	80	7055	ENSRNOG00000001827(Masp1),ENSRNOG00000036703(Itgax),ENSRNOG00000014118(Klkb1),ENSRNOG00000001414(Serpine1),ENSRNOG00000012804(C1qc),ENSRNOG00000004687(Thbd),	1	1
rno05132	Salmonella infection	6	577	80	7055	ENSRNOG00000014317(Arpc5l),ENSRNOG00000002823(Mapk9),ENSRNOG00000006975(Wasl),ENSRNOG00000020299(Klc2),ENSRNOG00000053583(Mapk3),ENSRNOG00000019675(Pycard),	1	1
rno05169	Epstein-Barr virus infection	15	577	200	7055	ENSRNOG00000016846(Pik3cd),ENSRNOG00000030712(RT1-A2),ENSRNOG00000005724(Map3k7),ENSRNOG00000011114(Tbpl1),ENSRNOG00000002823(Mapk9),ENSRNOG00000005330(Crebbp),ENSRNOG00000004471(Polr3h),ENSRNOG00000009239(Entpd8),ENSRNOG00000003069(Cd38),ENSRNOG00000010008(Polr3a),ENSRNOG00000017787(Ripk1),ENSRNOG00000006069(Eif2ak3),ENSRNOG00000048315(Eif2ak2),ENSRNOG00000004639(Traf6),ENSRNOG00000001050(Eif2ak…	1	1
rno05412	Arrhythmogenic right ventricular cardiomyopathy (ARVC)	5	577	67	7055	ENSRNOG00000003998(Sgca),ENSRNOG00000057852(Cacng6),ENSRNOG00000006226(Cacng2),ENSRNOG00000015602(Cdh2),ENSRNOG00000019400(Dag1),	1	1
rno05414	Dilated cardiomyopathy	6	577	82	7055	ENSRNOG00000003998(Sgca),ENSRNOG00000057852(Cacng6),ENSRNOG00000018184(Tpm1),ENSRNOG00000002418(Tgfb2),ENSRNOG00000006226(Cacng2),ENSRNOG00000019400(Dag1),	1	1
rno05140	Leishmaniasis	5	577	69	7055	ENSRNOG00000005724(Map3k7),ENSRNOG00000002418(Tgfb2),ENSRNOG00000009468(Il12a),ENSRNOG00000053583(Mapk3),ENSRNOG00000004639(Traf6),	1	1
rno05416	Viral myocarditis	5	577	69	7055	ENSRNOG00000030712(RT1-A2),ENSRNOG00000003998(Sgca),ENSRNOG00000019400(Dag1),ENSRNOG00000024457(Cyct),ENSRNOG00000047356(Abl1),	1	1
rno04662	B cell receptor signaling pathway	5	577	70	7055	ENSRNOG00000016846(Pik3cd),ENSRNOG00000007422(Vav2),ENSRNOG00000010176(Map2k1),ENSRNOG00000053583(Mapk3),ENSRNOG00000054264(Nfatc3),	1	1
rno04940	Type I diabetes mellitus	4	577	56	7055	ENSRNOG00000030712(RT1-A2),ENSRNOG00000018200(Gad2),ENSRNOG00000009468(Il12a),ENSRNOG00000000838(Lta),	1	1
rno04721	Synaptic vesicle cycle	4	577	56	7055	ENSRNOG00000017506(Cltb),ENSRNOG00000008237(Unc13b),ENSRNOG00000019193(Stx1b),ENSRNOG00000020650(Slc17a7),	1	1
rno04932	Non-alcoholic fatty liver disease (NAFLD)	11	577	156	7055	ENSRNOG00000016846(Pik3cd),ENSRNOG00000024967(Uqcrb),ENSRNOG00000020417(Gsk3a),ENSRNOG00000018166(Prkab2),ENSRNOG00000002823(Mapk9),ENSRNOG00000020420(Pklr),ENSRNOG00000012799(Prkaa1),ENSRNOG00000023509(Irs2),ENSRNOG00000007706(Prkaa2),ENSRNOG00000024457(Cyct),ENSRNOG00000006069(Eif2ak3),	1	1
rno05134	Legionellosis	4	577	57	7055	ENSRNOG00000000557(Sar1a),ENSRNOG00000009468(Il12a),ENSRNOG00000024457(Cyct),ENSRNOG00000019675(Pycard),	1	1
rno05202	Transcriptional misregulation in cancer	11	577	157	7055	ENSRNOG00000007591(Slc45a3),ENSRNOG00000001785(Etv5),ENSRNOG00000047620(Golph3l),ENSRNOG00000038140(Whsc1),ENSRNOG00000007946(Bcl2l1),ENSRNOG00000020254(Per2),ENSRNOG00000016595(Hhex),ENSRNOG00000013017(Arnt2),ENSRNOG00000014084(Sp1),ENSRNOG00000058393(Taf15),ENSRNOG00000007887(Elk4),	1	1
rno00240	Pyrimidine metabolism	7	577	100	7055	ENSRNOG00000009088(Txnrd1),ENSRNOG00000004471(Polr3h),ENSRNOG00000015677(LOC100909857),ENSRNOG00000047314(Tk1),ENSRNOG00000009239(Entpd8),ENSRNOG00000013215(Dctd),ENSRNOG00000010008(Polr3a),	1	1
rno04080	Neuroactive ligand-receptor interaction	19	577	272	7055	ENSRNOG00000020310(Grik5),ENSRNOG00000014290(Grm1),ENSRNOG00000003972(Tshr),ENSRNOG00000005370(S1pr4),ENSRNOG00000012098(Adcyap1r1),ENSRNOG00000020653(S1pr2),ENSRNOG00000008431(Gabbr2),ENSRNOG00000012448(Chrnb3),ENSRNOG00000014232(P2ry1),ENSRNOG00000009227(Aplnr),ENSRNOG00000048145(Sstr1),ENSRNOG00000004317(Vipr2),ENSRNOG00000011726(Grin1),ENSRNOG00000008552(P2rx3),ENSRNOG00000009066(Thra),ENSRNO…	1	1
rno03040	Spliceosome	9	577	129	7055	ENSRNOG00000007766(Pqbp1),ENSRNOG00000005218(Sf3a1),ENSRNOG00000061039(Prpf31),ENSRNOG00000005505(Wbp11),ENSRNOG00000012157(Snrnp200),ENSRNOG00000015914(U2af2),ENSRNOG00000049593(Wbp11),ENSRNOG00000012323(Cherp),ENSRNOG00000014777(Prpf4),	1	1
rno05031	Amphetamine addiction	4	577	58	7055	ENSRNOG00000026036(Pdyn),ENSRNOG00000011726(Grin1),ENSRNOG00000011589(Camk2d),ENSRNOG00000009783(Camk2g),	1	1
rno03020	RNA polymerase	2	577	29	7055	ENSRNOG00000004471(Polr3h),ENSRNOG00000010008(Polr3a),	1	1
rno04380	Osteoclast differentiation	9	577	131	7055	ENSRNOG00000016846(Pik3cd),ENSRNOG00000005724(Map3k7),ENSRNOG00000002823(Mapk9),ENSRNOG00000007036(Tgfbr1),ENSRNOG00000019568(Jund),ENSRNOG00000002418(Tgfb2),ENSRNOG00000010176(Map2k1),ENSRNOG00000053583(Mapk3),ENSRNOG00000004639(Traf6),	1	1
rno04672	Intestinal immune network for IgA production	3	577	44	7055	ENSRNOG00000023109(Icoslg),ENSRNOG00000006311(Ccr9),ENSRNOG00000013589(Cxcl12),	1	1
rno00380	Tryptophan metabolism	3	577	44	7055	ENSRNOG00000033923(Aox2),ENSRNOG00000001770(Ehhadh),ENSRNOG00000019189(Acat2),	1	1
rno00500	Starch and sucrose metabolism	3	577	45	7055	ENSRNOG00000024634(Gba3),ENSRNOG00000016214(Agl),ENSRNOG00000017079(Pgm2l1),	1	1
rno04151	PI3K-Akt signaling pathway	21	577	315	7055	ENSRNOG00000016846(Pik3cd),ENSRNOG00000025040(Gng10),ENSRNOG00000016940(Ppp2r2d),ENSRNOG00000011282(Ppp2r1a),ENSRNOG00000010922(Ppp2r1b),ENSRNOG00000014786(Ccne1),ENSRNOG00000016203(Efna2),ENSRNOG00000005045(Ppp2r5e),ENSRNOG00000012799(Prkaa1),ENSRNOG00000024390(Osm),ENSRNOG00000015541(Gnb3),ENSRNOG00000007946(Bcl2l1),ENSRNOG00000016281(Col4a1),ENSRNOG00000007706(Prkaa2),ENSRNOG00000003821(Rptor)…	1	1
rno00270	Cysteine and methionine metabolism	3	577	45	7055	ENSRNOG00000008950(Adi1),ENSRNOG00000020956(Bcat2),ENSRNOG00000008103(Mdh1),	1	1
rno05203	Viral carcinogenesis	14	577	211	7055	ENSRNOG00000016846(Pik3cd),ENSRNOG00000030712(RT1-A2),ENSRNOG00000011114(Tbpl1),ENSRNOG00000005330(Crebbp),ENSRNOG00000014786(Ccne1),ENSRNOG00000004726(Mapkapk2),ENSRNOG00000001149(Pxn),ENSRNOG00000031896(Stt3a),ENSRNOG00000009495(Src),ENSRNOG00000050519(Rhoa),ENSRNOG00000011909(Rasa2),ENSRNOG00000012360(Gtf2h1),ENSRNOG00000053583(Mapk3),ENSRNOG00000048315(Eif2ak2),	1	1
rno04612	Antigen processing and presentation	5	577	76	7055	ENSRNOG00000030712(RT1-A2),ENSRNOG00000017123(B2m),ENSRNOG00000033318(Rfxank),ENSRNOG00000052467(Klrc2),ENSRNOG00000021012(Rfx5),	1	1
rno00760	Nicotinate and nicotinamide metabolism	2	577	31	7055	ENSRNOG00000033923(Aox2),ENSRNOG00000003069(Cd38),	1	1
rno00020	Citrate cycle (TCA cycle)	2	577	31	7055	ENSRNOG00000015020(Idh1),ENSRNOG00000008103(Mdh1),	1	1
rno05010	Alzheimer's disease	11	577	172	7055	ENSRNOG00000024967(Uqcrb),ENSRNOG00000017912(Atp2a3),ENSRNOG00000001130(Nos1),ENSRNOG00000011726(Grin1),ENSRNOG00000019223(Atp5c1),ENSRNOG00000033119(Plcb4),ENSRNOG00000024457(Cyct),ENSRNOG00000007104(Itpr1),ENSRNOG00000006069(Eif2ak3),ENSRNOG00000053583(Mapk3),ENSRNOG00000047035(Fadd),	1	1
rno01230	Biosynthesis of amino acids	5	577	80	7055	ENSRNOG00000020956(Bcat2),ENSRNOG00000020420(Pklr),ENSRNOG00000013704(Cps1),ENSRNOG00000015020(Idh1),ENSRNOG00000015267(Aldh18a1),	1	1
rno05012	Parkinson's disease	9	577	145	7055	ENSRNOG00000024967(Uqcrb),ENSRNOG00000019749(Ube2j2),ENSRNOG00000001222(Ube2g2),ENSRNOG00000029912(Sept5),ENSRNOG00000018289(Park7),ENSRNOG00000006375(Vdac1),ENSRNOG00000019223(Atp5c1),ENSRNOG00000024457(Cyct),ENSRNOG00000029195(Uba7),	1	1
rno04510	Focal adhesion	12	577	195	7055	ENSRNOG00000016846(Pik3cd),ENSRNOG00000002215(Mylk),ENSRNOG00000002823(Mapk9),ENSRNOG00000019253(Bcar1),ENSRNOG00000001149(Pxn),ENSRNOG00000007422(Vav2),ENSRNOG00000016281(Col4a1),ENSRNOG00000009495(Src),ENSRNOG00000050519(Rhoa),ENSRNOG00000010176(Map2k1),ENSRNOG00000053583(Mapk3),ENSRNOG00000005650(Pgf),	1	1
rno05146	Amoebiasis	6	577	98	7055	ENSRNOG00000016846(Pik3cd),ENSRNOG00000002418(Tgfb2),ENSRNOG00000016281(Col4a1),ENSRNOG00000009468(Il12a),ENSRNOG00000005378(Gna15),ENSRNOG00000033119(Plcb4),	1	1
rno00051	Fructose and mannose metabolism	2	577	34	7055	ENSRNOG00000002615(Pmm2),ENSRNOG00000020656(Pfkfb4),	1	1
rno05218	Melanoma	4	577	69	7055	ENSRNOG00000016846(Pik3cd),ENSRNOG00000047741(E2f2),ENSRNOG00000010176(Map2k1),ENSRNOG00000053583(Mapk3),	1	1
rno05033	Nicotine addiction	2	577	35	7055	ENSRNOG00000020650(Slc17a7),ENSRNOG00000011726(Grin1),	1	1
rno00480	Glutathione metabolism	3	577	53	7055	ENSRNOG00000015020(Idh1),ENSRNOG00000055672(Gpx2),ENSRNOG00000056728(G6pdx),	1	1
rno05144	Malaria	3	577	54	7055	ENSRNOG00000040108(Cd36),ENSRNOG00000002418(Tgfb2),ENSRNOG00000009468(Il12a),	1	1
rno05143	African trypanosomiasis	2	577	37	7055	ENSRNOG00000009468(Il12a),ENSRNOG00000033119(Plcb4),	1	1
rno04923	Regulation of lipolysis in adipocytes	3	577	56	7055	ENSRNOG00000016846(Pik3cd),ENSRNOG00000003972(Tshr),ENSRNOG00000023509(Irs2),	1	1
rno04512	ECM-receptor interaction	4	577	76	7055	ENSRNOG00000040108(Cd36),ENSRNOG00000016281(Col4a1),ENSRNOG00000020205(Agrn),ENSRNOG00000019400(Dag1),	1	1
rno03008	Ribosome biogenesis in eukaryotes	4	577	78	7055	ENSRNOG00000001199(Pop5),ENSRNOG00000017916(Rexo1),ENSRNOG00000003629(Nvl),ENSRNOG00000018718(Rpp30),	1	1
rno00830	Retinol metabolism	4	577	78	7055	ENSRNOG00000033923(Aox2),ENSRNOG00000058568(Dhrs9),ENSRNOG00000015076(Cyp26b1),ENSRNOG00000029651(Rdh16),	1	1
rno04145	Phagosome	8	577	160	7055	ENSRNOG00000030712(RT1-A2),ENSRNOG00000040108(Cd36),ENSRNOG00000013743(Sec61a1),ENSRNOG00000029881(Cd209b),ENSRNOG00000001130(Nos1),ENSRNOG00000015158(Pikfyve),ENSRNOG00000047505(Tubb4a),ENSRNOG00000006548(Mrc2),	1	1
rno04640	Hematopoietic cell lineage	4	577	81	7055	ENSRNOG00000040108(Cd36),ENSRNOG00000020630(Il9r),ENSRNOG00000003069(Cd38),ENSRNOG00000015441(Il4r),	1	1
rno00565	Ether lipid metabolism	2	577	42	7055	ENSRNOG00000057470(Pla2g12a),ENSRNOG00000009345(Ugt8),	1	1
rno02010	ABC transporters	2	577	42	7055	ENSRNOG00000001158(Abcg1),ENSRNOG00000005420(Abcg8),	1	1
rno00230	Purine metabolism	8	577	169	7055	ENSRNOG00000007081(Xdh),ENSRNOG00000004471(Polr3h),ENSRNOG00000048275(LOC100911028),ENSRNOG00000020420(Pklr),ENSRNOG00000019240(Ampd2),ENSRNOG00000009239(Entpd8),ENSRNOG00000010008(Polr3a),ENSRNOG00000024457(Cyct),	1	1
rno05030	Cocaine addiction	2	577	44	7055	ENSRNOG00000026036(Pdyn),ENSRNOG00000011726(Grin1),	1	1
rno00520	Amino sugar and nucleotide sugar metabolism	2	577	45	7055	ENSRNOG00000002615(Pmm2),ENSRNOG00000008945(Nans),	1	1
rno05034	Alcoholism	7	577	162	7055	ENSRNOG00000025040(Gng10),ENSRNOG00000026036(Pdyn),ENSRNOG00000015541(Gnb3),ENSRNOG00000011726(Grin1),ENSRNOG00000010176(Map2k1),ENSRNOG00000018839(Ntrk2),ENSRNOG00000053583(Mapk3),	1	1
rno04650	Natural killer cell mediated cytotoxicity	4	577	94	7055	ENSRNOG00000016846(Pik3cd),ENSRNOG00000007422(Vav2),ENSRNOG00000010176(Map2k1),ENSRNOG00000053583(Mapk3),	1	1
rno05330	Allograft rejection	2	577	49	7055	ENSRNOG00000030712(RT1-A2),ENSRNOG00000009468(Il12a),	1	1
rno00590	Arachidonic acid metabolism	3	577	74	7055	ENSRNOG00000057470(Pla2g12a),ENSRNOG00000055672(Gpx2),ENSRNOG00000027037(Alox12),	1	1
rno03018	RNA degradation	3	577	76	7055	ENSRNOG00000012348(Exosc4),ENSRNOG00000016015(Dcp1a),ENSRNOG00000017613(Papd7),	1	1
rno05150	Staphylococcus aureus infection	2	577	53	7055	ENSRNOG00000001827(Masp1),ENSRNOG00000012804(C1qc),	1	1
rno05323	Rheumatoid arthritis	3	577	84	7055	ENSRNOG00000002418(Tgfb2),ENSRNOG00000005854(Angpt1),ENSRNOG00000013589(Cxcl12),	1	1
rno05320	Autoimmune thyroid disease	2	577	56	7055	ENSRNOG00000030712(RT1-A2),ENSRNOG00000003972(Tshr),	1	1
rno00190	Oxidative phosphorylation	4	577	138	7055	ENSRNOG00000024967(Uqcrb),ENSRNOG00000000557(Sar1a),ENSRNOG00000020985(Atp4a),ENSRNOG00000019223(Atp5c1),	1	1
rno00140	Steroid hormone biosynthesis	2	577	78	7055	ENSRNOG00000029179(Cyp2d3),ENSRNOG00000009630(Hsd17b12),	1	1
rno03010	Ribosome	4	577	162	7055	ENSRNOG00000008566(Mrpl15),ENSRNOG00000020659(Mrpl4),ENSRNOG00000026260(Rpl11),ENSRNOG00000009567(Mrpl10),	1	1
rno04740	Olfactory transduction	4	577	1172	7055	ENSRNOG00000042978(Ncald),ENSRNOG00000011589(Camk2d),ENSRNOG00000009783(Camk2g),ENSRNOG00000030404(Arrb1),	1	1
