# Supplementary material for: Co-expression analysis reveals dysregulated miRNAs and miRNA-mRNA interactions in the development of contrast-induced acute kidney injury
Source: PLoS One. 2019 Jul 15;14(7):e0218574. doi: 10.1371/journal.pone.0218574 (PMC6629072; doi:10.1371/journal.pone.0218574)
Supplement: S5 Table — (XLS) [file pone.0218574.s005.xls]

gene id	gene name	description	GO_id	GO_term	KO_ID	KO_Description	kegg_id	kegg_term	locus	Case1_count	Case2_count	Case3_count	Control1_count	Control2_count	Control3_count	Case1_FPKM	Case2_FPKM	Case3_FPKM	Control1_FPKM	Control2_FPKM	Control3_FPKM	Case	Control	log2FC	Pvalue	Qvalue	updown
ENSRNOG00000010891	Lrrcc1	leucine rich repeat and coiled-coil centrosomal protein 1 [Source:RGD Symbol;Acc:628722]	GO:0005623|GO:0005622|GO:0043227|GO:0043229|GO:0005737|GO:0043231|GO:0005813|GO:0005856|GO:0005654|GO:0005634|GO:0031981|GO:0005815|GO:0015630	cell|intracellular|membrane-bounded organelle|intracellular organelle|cytoplasm|intracellular membrane-bounded organelle|centrosome|cytoskeleton|nucleoplasm|nucleus|nuclear lumen|microtubule organizing center|microtubule cytoskeleton	-	-	-	-	2:88384796-88414012	947	1007	934	492	448	292	11.6280003758937	14.127151367728901	13.159646547798701	6.44444256693939	6.048465604985879	4.0036593616870295	12.9715994304738	5.49885584453743	1.23815300726332	1.04201921862809e-08	4.48267360675851e-05	UP
ENSRNOG00000033152	LOC100360679	ribosomal protein S18-like [Source:RGD Symbol;Acc:2321678]	GO:0009987|GO:0016020|GO:0005576|GO:0005198|GO:0005623|GO:0030054|GO:0032991|GO:0008152|GO:0050794|GO:0005515|GO:0030055|GO:0097159|GO:1903561|GO:0019222|GO:0009058|GO:0044237|GO:0005622|GO:0006807|GO:0003735|GO:0043227|GO:0043229|GO:0044444|GO:0051171|GO:0005912|GO:0003676|GO:0005924|GO:0031982|GO:0005737|GO:0031323|GO:0070062|GO:0019538|GO:0044391|GO:0043231|GO:0030529|GO:0034645|GO:0005840|GO:…	cellular process|membrane|extracellular region|structural molecule activity|cell|cell junction|macromolecular complex|metabolic process|regulation of cellular process|protein binding|cell-substrate junction|organic cyclic compound binding|extracellular vesicle|regulation of metabolic process|biosynthetic process|cellular metabolic process|intracellular|nitrogen compound metabolic process|structur…	K02964	small subunit ribosomal protein S18e[-]	rno03010	Ribosome - Rattus norvegicus (rat)	10:104521700-104522241	8506	6591	5100	2650	3068	2996	680.6153679478949	602.556644047077	468.261779297623	226.197432979976	269.92550761638097	267.692997607297	583.811263764198	254.605312734551	1.1972395221274499	1.13588931855831e-08	4.48267360675851e-05	UP
ENSRNOG00000008816	Gpnmb	glycoprotein (transmembrane) nmb [Source:RGD Symbol;Acc:71008]	GO:0009987|GO:0016020|GO:0005623|GO:0032502|GO:0031224|GO:0005515|GO:0048856|GO:0005622|GO:0043167|GO:0071944|GO:0097367|GO:0007155|GO:0043227|GO:0043229|GO:0005886|GO:0044444|GO:0009888|GO:0050839|GO:0007275|GO:0031226|GO:0031982|GO:0001817|GO:0001503|GO:0001818|GO:0048513|GO:0001816|GO:0005539|GO:0008201|GO:0032403|GO:0016021|GO:0043168|GO:0005737|GO:0005102|GO:0005887|GO:0043231|GO:0048869|GO:…	cellular process|membrane|cell|developmental process|intrinsic component of membrane|protein binding|anatomical structure development|intracellular|ion binding|cell periphery|carbohydrate derivative binding|cell adhesion|membrane-bounded organelle|intracellular organelle|plasma membrane|cytoplasmic part|tissue development|cell adhesion molecule binding|multicellular organism development|intrinsic…	-	-	-	-	4:78694447-78715683	2424	2842	414	265	367	178	45.587840909960796	61.067579490412705	8.93426757556243	5.31651649068296	7.58918187942741	3.73812848506306	38.529895991978606	5.547942285057809	2.7959536070019104	1.52603457486622e-08	5.01861903854336e-05	UP
ENSRNOG00000029726	Gstm1	glutathione S-transferase mu 1 [Source:RGD Symbol;Acc:2755]	GO:0009987|GO:0050896|GO:0005623|GO:0008152|GO:0003824|GO:0005515|GO:0043209|GO:0016740|GO:0051716|GO:0042802|GO:0046983|GO:0016765|GO:0042493|GO:0046982|GO:0042803|GO:0035690|GO:0004364	cellular process|response to stimulus|cell|metabolic process|catalytic activity|protein binding|myelin sheath|transferase activity|cellular response to stimulus|identical protein binding|protein dimerization activity|transferase activity, transferring alkyl or aryl (other than methyl) groups|response to drug|protein heterodimerization activity|protein homodimerization activity|cellular response t…	K00799	glutathione S-transferase[2.5.1.18]	rno05204|rno00982|rno00980|rno00480	Chemical carcinogenesis - Rattus norvegicus (rat)|Drug metabolism - cytochrome P450 - Rattus norvegicus (rat)|Metabolism of xenobiotics by cytochrome P450 - Rattus norvegicus (rat)|Glutathione metabolism - Rattus norvegicus (rat)	2:210803869-210809306	3924	3866	1408	712	1071	913	152.489667392902	171.649881395743	62.785058580851604	29.5159491665782	45.7628601441445	39.618789964758	128.974869123166	38.2991997584936	1.75170382929261	2.67727087150255e-08	7.546844119498341e-05	UP
ENSRNOG00000055909	Apoa4	apolipoprotein A-IV [Source:RGD Symbol;Acc:2132]	GO:0016209|GO:0005215|GO:0009987|GO:0005576|GO:0050896|GO:0005623|GO:0032991|GO:0002376|GO:0008152|GO:0005615|GO:0006955|GO:0030234|GO:0032994|GO:0050794|GO:0005515|GO:0009892|GO:0048523|GO:0006950|GO:1903561|GO:0019222|GO:0009058|GO:0044237|GO:0009893|GO:0043167|GO:0072562|GO:0036094|GO:0006807|GO:0097006|GO:0009056|GO:0009986|GO:0007155|GO:0043227|GO:0008289|GO:0051716|GO:1901360|GO:0006810|GO:…	antioxidant activity|transporter activity|cellular process|extracellular region|response to stimulus|cell|macromolecular complex|immune system process|metabolic process|extracellular space|immune response|enzyme regulator activity|protein-lipid complex|regulation of cellular process|protein binding|negative regulation of metabolic process|negative regulation of cellular process|response to stress…	K08760	apolipoprotein A-IV[-]	rno04975|rno04977	Fat digestion and absorption - Rattus norvegicus (rat)|Vitamin digestion and absorption - Rattus norvegicus (rat)	8:50537009-50539376	216	151	53	14	31	15	6.657865652530449	5.31774433042074	1.8745485122352	0.46034967369388796	1.05063538891905	0.516275374025664	4.61671949839546	0.675753478879534	2.77229914100871	4.44143416177482e-08	0.000109547973600176	UP
ENSRNOG00000019996	Slc16a1	solute carrier family 16 (monocarboxylate transporter), member 1 [Source:RGD Symbol;Acc:3690]	GO:0005215|GO:0009987|GO:0023052|GO:0016020|GO:0005576|GO:0007610|GO:0050896|GO:0005623|GO:0008152|GO:0031224|GO:0023051|GO:0051780|GO:0050794|GO:0005515|GO:0097159|GO:1903561|GO:0051641|GO:0009605|GO:0022857|GO:0005622|GO:0071944|GO:0043227|GO:0043229|GO:0005886|GO:0051716|GO:0006810|GO:0044444|GO:0032094|GO:0007154|GO:0006996|GO:0010646|GO:0022891|GO:0042802|GO:0031226|GO:0006629|GO:0031982|GO:…	transporter activity|cellular process|signaling|membrane|extracellular region|behavior|response to stimulus|cell|metabolic process|intrinsic component of membrane|regulation of signaling|behavioral response to nutrient|regulation of cellular process|protein binding|organic cyclic compound binding|extracellular vesicle|cellular localization|response to external stimulus|transmembrane transporter a…	-	-	-	-	2:207108552-207128554	3390	1675	1825	715	1022	937	59.1152520898812	33.3722034956198	36.517832951833796	13.300608953738802	19.5957991755952	18.245608405692803	43.001762845778295	17.047338845008902	1.33484925732944	5.34845581495964e-08	0.00011726192237864899	UP
ENSRNOG00000003515	Ephx1	epoxide hydrolase 1, microsomal (xenobiotic) [Source:RGD Symbol;Acc:2557]	GO:0009987|GO:0016020|GO:0050896|GO:0005623|GO:0032502|GO:0008152|GO:0003824|GO:0031224|GO:0005515|GO:0042175|GO:0016787|GO:0005789|GO:0044237|GO:0048856|GO:0005622|GO:0009056|GO:0031090|GO:0043227|GO:0012505|GO:0043229|GO:0051716|GO:0044444|GO:0098588|GO:0007275|GO:0019899|GO:0048513|GO:0009410|GO:0009636|GO:0009725|GO:0016021|GO:0048732|GO:0010033|GO:0005737|GO:0006725|GO:0043231|GO:0006805|GO:…	cellular process|membrane|response to stimulus|cell|developmental process|metabolic process|catalytic activity|intrinsic component of membrane|protein binding|nuclear outer membrane-endoplasmic reticulum membrane network|hydrolase activity|endoplasmic reticulum membrane|cellular metabolic process|anatomical structure development|intracellular|catabolic process|organelle membrane|membrane-bounded …	K01253	microsomal epoxide hydrolase[3.3.2.9]	rno05204|rno04976|rno00980	Chemical carcinogenesis - Rattus norvegicus (rat)|Bile secretion - Rattus norvegicus (rat)|Metabolism of xenobiotics by cytochrome P450 - Rattus norvegicus (rat)	13:99271366-99300579	21227	21779	12361	6940	5147	8880	392.57389766427	460.194018374333	262.318308212974	136.917121257784	104.66443888171601	183.38531084382197	371.69540808385904	141.655623661107	1.3917329881277498	1.70196954811993e-07	0.00030530239203184	UP
ENSRNOG00000011351	Mat1a	methionine adenosyltransferase I, alpha [Source:RGD Symbol;Acc:3050]	GO:0009987|GO:0008152|GO:0003824|GO:0097159|GO:0009058|GO:0044237|GO:0016740|GO:0043167|GO:0036094|GO:0006807|GO:0097367|GO:1901360|GO:0006790|GO:0000166|GO:0006139|GO:0046483|GO:0043169|GO:0001882|GO:0016765|GO:0043168|GO:0006725|GO:0051186|GO:0006730|GO:0017076|GO:0046872|GO:0004478|GO:0009116|GO:0046500|GO:0001883|GO:0032549|GO:0005524|GO:0030554|GO:0006556|GO:0042278	cellular process|metabolic process|catalytic activity|organic cyclic compound binding|biosynthetic process|cellular metabolic process|transferase activity|ion binding|small molecule binding|nitrogen compound metabolic process|carbohydrate derivative binding|organic cyclic compound metabolic process|sulfur compound metabolic process|nucleotide binding|nucleobase-containing compound metabolic proce…	K00789	S-adenosylmethionine synthetase[2.5.1.6]	rno01100|rno01230|rno00270	Metabolic pathways - Rattus norvegicus (rat)|Biosynthesis of amino acids - Rattus norvegicus (rat)|Cysteine and methionine metabolism - Rattus norvegicus (rat)	16:18690246-18709133	44	29	20	5	4	5	0.34650762131825297	0.260935001654515	0.18073256915802102	0.042003364822768	0.0346350023471204	0.0439682495765456	0.262725064043596	0.0402022055821447	2.7082072824049197	2.1313315445958897e-07	0.000350461950316384	UP
ENSRNOG00000022863	Lingo4	leucine rich repeat and Ig domain containing 4 [Source:RGD Symbol;Acc:1562025]	GO:0016020|GO:0031224|GO:0016021	membrane|intrinsic component of membrane|integral component of membrane	-	-	-	-	2:195617044-195643502	421	608	14	15	22	21	2.7960491921114703	4.61356447923538	0.106690040870858	0.10626915623842999	0.160657019429789	0.15574093494301	2.5054345707392405	0.14088903687041	4.15242960301489	7.804097888739079e-07	0.001026603063604	UP
ENSRNOG00000049056	Ak1	adenylate kinase 1 [Source:MGI Symbol;Acc:MGI:87977]	GO:0009987|GO:0016020|GO:0005576|GO:0005623|GO:0008152|GO:0003824|GO:0050794|GO:0042995|GO:0048523|GO:0097159|GO:0001520|GO:1903561|GO:0009058|GO:0044237|GO:0016740|GO:0043167|GO:0036094|GO:0006807|GO:0071944|GO:0097367|GO:0043227|GO:0005929|GO:0005886|GO:1901360|GO:0007049|GO:0036126|GO:0000166|GO:0045786|GO:0006139|GO:0031982|GO:0046483|GO:0006793|GO:0019637|GO:0051726|GO:0001882|GO:0031514|GO:…	cellular process|membrane|extracellular region|cell|metabolic process|catalytic activity|regulation of cellular process|cell projection|negative regulation of cellular process|organic cyclic compound binding|outer dense fiber|extracellular vesicle|biosynthetic process|cellular metabolic process|transferase activity|ion binding|small molecule binding|nitrogen compound metabolic process|cell periph…	-	-	-	-	3:11653529-11659127	376	221	288	102	26	92	7.813418943918441	5.2470501420349	6.867320183307379	2.2610859288978	0.594070577288987	2.13481388128394	6.642596423086911	1.66332346249024	1.99767851152279	1.26358974362057e-06	0.00151372780596487	UP
ENSRNOG00000000017	Steap1	six transmembrane epithelial antigen of the prostate 1 [Source:RGD Symbol;Acc:1311543]	GO:0016020|GO:0005623|GO:0031224|GO:0005622|GO:0071944|GO:0043227|GO:0012505|GO:0043229|GO:0005886|GO:0005768|GO:0044444|GO:0031226|GO:0016021|GO:0005737|GO:0005887|GO:0043231	membrane|cell|intrinsic component of membrane|intracellular|cell periphery|membrane-bounded organelle|endomembrane system|intracellular organelle|plasma membrane|endosome|cytoplasmic part|intrinsic component of plasma membrane|integral component of membrane|cytoplasm|integral component of plasma membrane|intracellular membrane-bounded organelle	K14737	metalloreductase STEAP1 [EC:1.16.1.-][-]	rno04978	Mineral absorption - Rattus norvegicus (rat)	4:25435873-25446461	961	980	224	160	236	169	32.5603635181101	37.9369031005749	8.70877003491729	5.78295741863922	8.79202744701707	6.39399506970708	26.402012217867398	6.98965997845446	1.91735370759666	2.4389262193832998e-06	0.00241681933853946	UP
ENSRNOG00000014448	Arntl	aryl hydrocarbon receptor nuclear translocator-like [Source:RGD Symbol;Acc:62003]	GO:0022414|GO:0009987|GO:0023052|GO:0000003|GO:0048511|GO:0050896|GO:0005623|GO:0032502|GO:0001071|GO:0032991|GO:0000988|GO:0008152|GO:0044702|GO:0023051|GO:0003700|GO:0042753|GO:0050794|GO:0005515|GO:0007623|GO:0009892|GO:0000989|GO:0048523|GO:0097159|GO:0043234|GO:0006950|GO:0042752|GO:0023057|GO:0051775|GO:0051641|GO:0019222|GO:0019953|GO:0009058|GO:0050793|GO:0044237|GO:0048856|GO:0009893|GO:…	reproductive process|cellular process|signaling|reproduction|rhythmic process|response to stimulus|cell|developmental process|nucleic acid binding transcription factor activity|macromolecular complex|transcription factor activity, protein binding|metabolic process|single organism reproductive process|regulation of signaling|transcription factor activity, sequence-specific DNA binding|positive reg…	K02296	aryl hydrocarbon receptor nuclear translocator-like protein 1[-]	rno05168|rno04728|rno04710	Herpes simplex infection - Rattus norvegicus (rat)|Dopaminergic synapse - Rattus norvegicus (rat)|Circadian rhythm - Rattus norvegicus (rat)	1:178039063-178137465	669	694	352	132	185	282	9.759039531965891	11.5667192685573	5.892034589751849	2.0540893533186297	2.9673152647356202	4.593545277140599	9.07259779675835	3.2049832983982793	1.50119886432687	2.44964457585593e-06	0.00241681933853946	UP
ENSRNOG00000003984	Apln	apelin [Source:RGD Symbol;Acc:620672]	GO:0009987|GO:0023052|GO:0005576|GO:0007610|GO:0050896|GO:0005623|GO:0008152|GO:0005615|GO:0023051|GO:0050794|GO:0005515|GO:0008283|GO:0051641|GO:0019222|GO:0051050|GO:0044237|GO:0009893|GO:0005622|GO:0007631|GO:0051716|GO:0006810|GO:0044444|GO:0007154|GO:0042756|GO:0046887|GO:0031325|GO:0007585|GO:0010646|GO:0048871|GO:0032940|GO:0060341|GO:1903524|GO:0051047|GO:0051461|GO:0043576|GO:0006793|GO:…	cellular process|signaling|extracellular region|behavior|response to stimulus|cell|metabolic process|extracellular space|regulation of signaling|regulation of cellular process|protein binding|cell proliferation|cellular localization|regulation of metabolic process|positive regulation of transport|cellular metabolic process|positive regulation of metabolic process|intracellular|feeding behavior|ce…	-	-	-	-	X:134856726-134866210	427	396	104	75	71	88	6.022239072651191	6.381101637984919	1.6830927250329097	1.12838381068296	1.1010373034265202	1.38589615207277	4.69547781188967	1.20510575539408	1.9621122167008103	3.59457304296164e-06	0.00322400524016905	UP
ENSRNOG00000006367	Slc5a8	solute carrier family 5 (sodium/monocarboxylate cotransporter), member 8 [Source:RGD Symbol;Acc:1564146]	GO:0005215|GO:0009987|GO:0016020|GO:0005576|GO:0031224|GO:1903561|GO:0043227|GO:0006810|GO:0031982|GO:0055085|GO:0016021|GO:0070062	transporter activity|cellular process|membrane|extracellular region|intrinsic component of membrane|extracellular vesicle|membrane-bounded organelle|transport|vesicle|transmembrane transport|integral component of membrane|extracellular exosome	-	-	-	-	7:29435444-29477947	26461	13224	3551	4462	2714	2672	334.57060406391	191.035725424459	51.519829311234204	60.183380377766106	37.731446159585204	37.7256470927571	192.375386266534	45.2134912100361	2.0890989969401	7.50575363207402e-06	0.00569628964108017	UP
ENSRNOG00000014008	Mfsd2a	major facilitator superfamily domain containing 2A [Source:RGD Symbol;Acc:1310174]	GO:0005215|GO:0009987|GO:0016020|GO:0005623|GO:0032502|GO:0031224|GO:0022857|GO:0048856|GO:0005622|GO:0071944|GO:0005886|GO:0006810|GO:0031226|GO:0005319|GO:0010876|GO:0048468|GO:0016021|GO:0005737|GO:0005887|GO:0048869|GO:0045056|GO:0006869|GO:0030154|GO:0005548|GO:0015291|GO:0016192|GO:0060856|GO:0006811|GO:1990379|GO:0015711|GO:0015293|GO:0015914|GO:0006820|GO:0015908|GO:0015718	transporter activity|cellular process|membrane|cell|developmental process|intrinsic component of membrane|transmembrane transporter activity|anatomical structure development|intracellular|cell periphery|plasma membrane|transport|intrinsic component of plasma membrane|lipid transporter activity|lipid localization|cell development|integral component of membrane|cytoplasm|integral component of plasm…	-	-	-	-	5:140642885-140657745	107	74	4	4	4	5	2.1765720987531902	1.7198593609673798	0.0933578038039822	0.0867921188539633	0.0894629258562815	0.113570896068497	1.3299297545081799	0.0966086469262473	3.78305391307643	8.25750947904482e-06	0.00603471026075971	UP
ENSRNOG00000032805	Cyp2f4	cytochrome P450, family 2, subfamily f, polypeptide 4 [Source:RGD Symbol;Acc:2476]	GO:0009987|GO:0016020|GO:0050896|GO:0005623|GO:0008152|GO:0003824|GO:0042175|GO:0097159|GO:0005789|GO:0044237|GO:0005622|GO:0043167|GO:0019825|GO:0009056|GO:0016491|GO:0031090|GO:0043227|GO:0012505|GO:0043229|GO:0051716|GO:1901360|GO:0044444|GO:0044255|GO:0046906|GO:0017144|GO:0098588|GO:0006629|GO:0009410|GO:0009636|GO:0004497|GO:0043169|GO:0006082|GO:0005737|GO:0055114|GO:0016705|GO:0006725|GO:…	cellular process|membrane|response to stimulus|cell|metabolic process|catalytic activity|nuclear outer membrane-endoplasmic reticulum membrane network|organic cyclic compound binding|endoplasmic reticulum membrane|cellular metabolic process|intracellular|ion binding|oxygen binding|catabolic process|oxidoreductase activity|organelle membrane|membrane-bounded organelle|endomembrane system|intracell…	K07416	cytochrome P450, family 2, subfamily F[1.14.14.1]	rno00980	Metabolism of xenobiotics by cytochrome P450 - Rattus norvegicus (rat)	1:83933942-83947821	410	523	26	45	44	28	9.32902686826908	13.5964193489515	0.6788313299676579	1.09226595175421	1.10082931466582	0.7114293845245591	7.868092515729411	0.9681748836481958	3.02267434795586	1.59685520838083e-05	0.0101642409586356	UP
ENSRNOG00000020686	Dkkl1	dickkopf-like 1 [Source:RGD Symbol;Acc:1563523]	GO:0009987|GO:0050896|GO:0032502|GO:0002376|GO:0008152|GO:0050794|GO:0005515|GO:0006950|GO:0050793|GO:0009605|GO:0009056|GO:0002682|GO:0009607|GO:0051707|GO:0006914|GO:0051716|GO:0050688|GO:0009615|GO:0051607|GO:0006996|GO:0098542|GO:0006952|GO:0016236|GO:0000422|GO:0033554|GO:0045595|GO:0048869|GO:0043207|GO:0045597|GO:0030154|GO:0045600|GO:0050691|GO:0045598|GO:1903008|GO:0007005|GO:0098779|GO:…	cellular process|response to stimulus|developmental process|immune system process|metabolic process|regulation of cellular process|protein binding|response to stress|regulation of developmental process|response to external stimulus|catabolic process|regulation of immune system process|response to biotic stimulus|response to other organism|autophagy|cellular response to stimulus|regulation of defe…	-	-	-	-	1:101205426-101210675	34	40	0	0	1	0	1.29343848680973	1.7386225147670298	0.0	0.0	0.0418278416503492	0.0	1.0106870005255901	0.0139426138834497	6.17969141323956	1.80668747083689e-05	0.0108528261445745	UP
ENSRNOG00000015086	Plin1	perilipin 1 [Source:RGD Symbol;Acc:3351]	GO:0005623|GO:0005622|GO:0043229|GO:0005811	cell|intracellular|intracellular organelle|lipid particle	K08768	perilipin[-]	rno03320|rno04923	PPAR signaling pathway - Rattus norvegicus (rat)|Regulation of lipolysis in adipocytes - Rattus norvegicus (rat)	1:141458181-141471010	117	10	6	3	2	1	1.32622825671153	0.12950414879070402	0.0780471227042656	0.0362700116869619	0.0249261575961307	0.0126521818615277	0.5112598427355	0.0246161170482068	4.37638159913248	2.9803036364565197e-05	0.0158125125878306	UP
ENSRNOG00000023603	Amer3	APC membrane recruitment protein 3 [Source:RGD Symbol;Acc:1560420]	GO:0005515	protein binding	-	-	-	-	9:41096835-41099189	14	3	6	0	0	0	0.257820796400973	0.0631146686232788	0.126797575994276	0.0	0.0	0.0	0.149244347006176	0.0	inf	2.9281614001734198e-05	0.0158125125878306	UP
ENSRNOG00000059579	Gpt2	alanine aminotransferase 2 [Source:RefSeq peptide;Acc:NP_001012057]	GO:0009987|GO:0005623|GO:0008152|GO:0003824|GO:0097159|GO:0048037|GO:0009058|GO:0044237|GO:0016740|GO:0005622|GO:0043167|GO:0006807|GO:0043227|GO:0043229|GO:0044444|GO:0006082|GO:0043168|GO:0005737|GO:0006520|GO:0030170|GO:0043231|GO:0008483|GO:0005739|GO:0019752|GO:0004021|GO:0043648|GO:0006103|GO:0042851	cellular process|cell|metabolic process|catalytic activity|organic cyclic compound binding|cofactor binding|biosynthetic process|cellular metabolic process|transferase activity|intracellular|ion binding|nitrogen compound metabolic process|membrane-bounded organelle|intracellular organelle|cytoplasmic part|organic acid metabolic process|anion binding|cytoplasm|cellular amino acid metabolic process…	K00814	alanine transaminase[2.6.1.2]	rno01100|rno01200|rno01230|rno00250|rno01210|rno00220	Metabolic pathways - Rattus norvegicus (rat)|Carbon metabolism - Rattus norvegicus (rat)|Biosynthesis of amino acids - Rattus norvegicus (rat)|Alanine, aspartate and glutamate metabolism - Rattus norvegicus (rat)|2-Oxocarboxylic acid metabolism - Rattus norvegicus (rat)|Arginine biosynthesis - Rattus norvegicus (rat)	19:22590881-22632071	865	648	129	181	116	117	10.8484228774933	9.28529688530095	1.8564424284315602	2.42155971144857	1.59963971118306	1.63853984327162	7.33005406374194	1.8865797553010801	1.9580507476996598	3.13561440066772e-05	0.0158646008599937	UP
ENSRNOG00000001201	Cstb	cystatin B (stefin B) [Source:RGD Symbol;Acc:2435]	GO:0009987|GO:0005576|GO:0007610|GO:0005623|GO:0008152|GO:0005615|GO:0030234|GO:0050794|GO:0005515|GO:0009892|GO:0048523|GO:0007626|GO:0097159|GO:0044708|GO:1903561|GO:0019222|GO:0044237|GO:0005622|GO:0043227|GO:0043229|GO:0044092|GO:0019899|GO:0003676|GO:0043086|GO:0031982|GO:0031324|GO:0008344|GO:0050790|GO:0004857|GO:0030534|GO:0005737|GO:0031323|GO:0070062|GO:0019538|GO:0043231|GO:0006508|GO:…	cellular process|extracellular region|behavior|cell|metabolic process|extracellular space|enzyme regulator activity|regulation of cellular process|protein binding|negative regulation of metabolic process|negative regulation of cellular process|locomotory behavior|organic cyclic compound binding|single-organism behavior|extracellular vesicle|regulation of metabolic process|cellular metabolic proce…	-	-	-	-	20:10966331-10968432	6516	7286	2686	2000	2840	1955	441.546811049174	564.098648747479	208.854512668853	144.574295882642	211.60515611210602	147.931704337209	404.833324155169	168.037052110652	1.26854866960373	3.38416556556334e-05	0.0164730269213249	UP
ENSRNOG00000053095	Rn60_20_0051.7	-	-	-	-	-	-	-	20:5048773-5051087	14	29	0	0	0	0	0.9185597209142059	2.17393200319428	0.0	0.0	0.0	0.0	1.0308305747028301	0.0	inf	3.72847954520238e-05	0.0168422467441794	UP
ENSRNOG00000026653	Hcar2	hydroxycarboxylic acid receptor 2 [Source:RGD Symbol;Acc:727952]	GO:0004871|GO:0009987|GO:0023052|GO:0016020|GO:0050896|GO:0005623|GO:0002376|GO:0008152|GO:0023051|GO:0050794|GO:0002684|GO:0038023|GO:0009892|GO:0097159|GO:0051641|GO:0019222|GO:0051050|GO:0043167|GO:0036094|GO:0009056|GO:0002682|GO:0071944|GO:0097367|GO:0002262|GO:0001776|GO:0005886|GO:0051716|GO:0004872|GO:0006810|GO:0007154|GO:0033031|GO:0046887|GO:0000166|GO:0070165|GO:0010646|GO:0006629|GO:…	signal transducer activity|cellular process|signaling|membrane|response to stimulus|cell|immune system process|metabolic process|regulation of signaling|regulation of cellular process|positive regulation of immune system process|signaling receptor activity|negative regulation of metabolic process|organic cyclic compound binding|cellular localization|regulation of metabolic process|positive regula…	K08402	G protein-coupled receptor 109[-]	rno04024	cAMP signaling pathway - Rattus norvegicus (rat)	12:38160464-38161546	20	18	7	2	2	2	0.80087894685023	0.823553500820327	0.32164633743615	0.0854510298842724	0.0880586140007351	0.089439474891889	0.648692928368902	0.0876497062589655	2.88771455038076	4.2455364410159294e-05	0.0178240266072609	UP
ENSRNOG00000014426	Lox	lysyl oxidase [Source:RGD Symbol;Acc:3015]	GO:0031012|GO:0009987|GO:0005576|GO:0050896|GO:0005623|GO:0032502|GO:0032991|GO:0008152|GO:0003824|GO:0005615|GO:0005515|GO:0005578|GO:0043234|GO:0006950|GO:0048856|GO:0005622|GO:0043167|GO:0016491|GO:0043227|GO:0043229|GO:0001568|GO:0007275|GO:0030324|GO:0048513|GO:0035295|GO:0009611|GO:0005581|GO:0009725|GO:0043169|GO:0010033|GO:0055114|GO:0030323|GO:0007507|GO:0043231|GO:0022607|GO:0042493|GO:…	extracellular matrix|cellular process|extracellular region|response to stimulus|cell|developmental process|macromolecular complex|metabolic process|catalytic activity|extracellular space|protein binding|proteinaceous extracellular matrix|protein complex|response to stress|anatomical structure development|intracellular|ion binding|oxidoreductase activity|membrane-bounded organelle|intracellular or…	-	-	-	-	18:47500330-47577819	639	469	273	183	251	164	4.39602343617148	3.68639751823228	2.1550882873888	1.34299663931173	1.89865153754578	1.25985597764967	3.41250308059752	1.5005013848357298	1.18538569798709	4.38108913874105e-05	0.0180099272678413	UP
ENSRNOG00000030889	Cldn22	claudin 22 [Source:RGD Symbol;Acc:1305271]	GO:0016020|GO:0005198|GO:0005623|GO:0030054|GO:0031224|GO:0005911|GO:0071944|GO:0005886|GO:0043296|GO:0016021|GO:0005923	membrane|structural molecule activity|cell|cell junction|intrinsic component of membrane|cell-cell junction|cell periphery|plasma membrane|apical junction complex|integral component of membrane|bicellular tight junction	K06087	claudin[-]	rno04514|rno04530|rno05160|rno04670	Cell adhesion molecules (CAMs) - Rattus norvegicus (rat)|Tight junction - Rattus norvegicus (rat)|Hepatitis C - Rattus norvegicus (rat)|Leukocyte transendothelial migration - Rattus norvegicus (rat)	16:47534349-47535358	72	62	12	6	10	10	3.09163705113683	3.04168495585117	0.591254007952134	0.274835903724076	0.47211623248909	0.479471584986211	2.2415253383133797	0.408807907066459	2.45498580185048	5.58649411206224e-05	0.0211985965036947	UP
ENSRNOG00000059770	RT1-A3	Uncharacterized protein [Source:UniProtKB/TrEMBL;Acc:D3ZKI0]	GO:0016020|GO:0050896|GO:0005623|GO:0032991|GO:0002376|GO:0031224|GO:0006955|GO:0003823|GO:0043234|GO:0019882|GO:0033218|GO:0071944|GO:0005886|GO:0098797|GO:0042605|GO:0016021|GO:0048002|GO:0042277|GO:0002474|GO:0042612	membrane|response to stimulus|cell|macromolecular complex|immune system process|intrinsic component of membrane|immune response|antigen binding|protein complex|antigen processing and presentation|amide binding|cell periphery|plasma membrane|plasma membrane protein complex|peptide antigen binding|integral component of membrane|antigen processing and presentation of peptide antigen|peptide binding|…	-	-	-	-	20:3791629-3796275	123	2	45	5	5	2	4.24370185687576	0.0788435895217145	1.7815529684126898	0.184019514780416	0.189672790299913	0.0770588315894318	2.03469947160339	0.15025037888992002	3.75937518770845	8.5836845856032e-05	0.0287073329225631	UP
ENSRNOG00000021323	Car13	carbonic anhydrase 13 [Source:RGD Symbol;Acc:1560453]	GO:0009987|GO:0005623|GO:0008152|GO:0043209|GO:0044237|GO:0005622|GO:0043167|GO:0043227|GO:0043229|GO:0044444|GO:0043169|GO:0005737|GO:0043231|GO:0006730|GO:0046872|GO:0005829|GO:0046914|GO:0008270	cellular process|cell|metabolic process|myelin sheath|cellular metabolic process|intracellular|ion binding|membrane-bounded organelle|intracellular organelle|cytoplasmic part|cation binding|cytoplasm|intracellular membrane-bounded organelle|one-carbon metabolic process|metal ion binding|cytosol|transition metal ion binding|zinc ion binding	K01672	carbonic anhydrase[4.2.1.1]	rno00910	Nitrogen metabolism - Rattus norvegicus (rat)	2:88282961-88314254	205	134	53	38	48	33	4.48566309353056	3.35001794700471	1.33072137069371	0.8869843131180041	1.15485147915169	0.8063156192340291	3.0554674704096603	0.9493838038345741	1.6863297784614097	0.000112878469041747	0.0359244830827702	UP
ENSRNOG00000000060	Cplx1	complexin 1 [Source:RGD Symbol;Acc:70944]	GO:0005215|GO:0009987|GO:0023052|GO:0045202|GO:0016020|GO:0005623|GO:0032991|GO:0016079|GO:0005515|GO:0042995|GO:0005326|GO:0043234|GO:0051641|GO:0007269|GO:0005622|GO:0044297|GO:0006810|GO:0044444|GO:0043005|GO:0007154|GO:0043025|GO:0032940|GO:0044306|GO:0043195|GO:0008104|GO:0007267|GO:0045184|GO:0001505|GO:0036477|GO:0005737|GO:0051656|GO:0051649|GO:0000149|GO:0031201|GO:0010817|GO:0051650|GO:…	transporter activity|cellular process|signaling|synapse|membrane|cell|macromolecular complex|synaptic vesicle exocytosis|protein binding|cell projection|neurotransmitter transporter activity|protein complex|cellular localization|neurotransmitter secretion|intracellular|cell body|transport|cytoplasmic part|neuron projection|cell communication|neuronal cell body|secretion by cell|neuron projection …	K15294	complexin-1/2[-]	rno04721	Synaptic vesicle cycle - Rattus norvegicus (rat)	14:2194933-2226598	91	61	52	27	26	25	1.8441714500731299	1.4124173611358202	1.20923133866266	0.583694446616628	0.5793576143935129	0.5657543027073311	1.4886067166238701	0.5762687879058239	1.3691488634048	0.00012720219016011298	0.0389486385598915	UP
ENSRNOG00000003580	Ucp1	uncoupling protein 1 (mitochondrial, proton carrier) [Source:RGD Symbol;Acc:3931]	GO:0005215|GO:0009987|GO:0016020|GO:0050896|GO:0005623|GO:0008152|GO:0031224|GO:0051641|GO:0019222|GO:0022857|GO:0044237|GO:0009893|GO:0005622|GO:0031090|GO:0043227|GO:0043229|GO:0051716|GO:0006810|GO:0044444|GO:0044236|GO:0044253|GO:0006091|GO:0009725|GO:0017077|GO:0016021|GO:0010033|GO:0005737|GO:0051649|GO:0043231|GO:0031966|GO:0014070|GO:0048545|GO:0005740|GO:0005739|GO:0032870|GO:0006811|GO:…	transporter activity|cellular process|membrane|response to stimulus|cell|metabolic process|intrinsic component of membrane|cellular localization|regulation of metabolic process|transmembrane transporter activity|cellular metabolic process|positive regulation of metabolic process|intracellular|organelle membrane|membrane-bounded organelle|intracellular organelle|cellular response to stimulus|trans…	K08769	solute carrier family 25 (mitochondrial uncoupling protein), member 7[-]	rno05016|rno03320	Huntington's disease - Rattus norvegicus (rat)|PPAR signaling pathway - Rattus norvegicus (rat)	19:24456976-24464807	496	1	0	2	0	0	17.9556315593434	0.0413427817854978	0.0	0.0772483016399558	0.0	0.0	5.998991447042969	0.0257494338799853	7.86403545044129	0.000140477216844687	0.0395985206111338	UP
ENSRNOG00000060525	AABR07007717.3	-	-	-	-	-	-	-	2:25535712-25537531	32	36	10	6	5	6	1.73043183408521	2.22421057702846	0.6205076423648511	0.346115040849522	0.297280171330412	0.36233024180018397	1.5250500178261701	0.335241817993373	2.18558253339154	0.00017780730675016	0.046164391799922995	UP
ENSRNOG00000025198	Gas2l3	growth arrest-specific 2 like 3 [Source:RGD Symbol;Acc:1594151]	GO:0009987|GO:0005623|GO:0050794|GO:0005515|GO:0048523|GO:0005622|GO:0043229|GO:0030029|GO:0006996|GO:0007049|GO:0045786|GO:0032403|GO:0051726|GO:0008092|GO:0007017|GO:0015631|GO:0000226|GO:0005856|GO:0007010|GO:0007050|GO:0030036|GO:0008017|GO:0003779|GO:0015629|GO:0015630	cellular process|cell|regulation of cellular process|protein binding|negative regulation of cellular process|intracellular|intracellular organelle|actin filament-based process|organelle organization|cell cycle|negative regulation of cell cycle|protein complex binding|regulation of cell cycle|cytoskeletal protein binding|microtubule-based process|tubulin binding|microtubule cytoskeleton organizati…	-	-	-	-	7:29959597-29986163	309	311	227	72	182	96	2.0559835397557302	2.36424299683475	1.7331205516302601	0.511048044359589	1.33150921503756	0.7132682529695329	2.05111569607358	0.8519418374555608	1.2675820260308501	0.000200013246736068	0.0488338315109615	UP
ENSRNOG00000007060	Plin2	perilipin 2 [Source:RGD Symbol;Acc:728889]	GO:0016020|GO:0050896|GO:0005623|GO:0005515|GO:0005622|GO:0071944|GO:0043227|GO:0043229|GO:0005886|GO:0006810|GO:0044444|GO:0019915|GO:0010876|GO:0010033|GO:0005737|GO:0043231|GO:0042493|GO:0005811|GO:0014070|GO:0006869|GO:0005634|GO:0005829|GO:0006811|GO:0015711|GO:0006820|GO:0015908|GO:0015909|GO:0015718	membrane|response to stimulus|cell|protein binding|intracellular|cell periphery|membrane-bounded organelle|intracellular organelle|plasma membrane|transport|cytoplasmic part|lipid storage|lipid localization|response to organic substance|cytoplasm|intracellular membrane-bounded organelle|response to drug|lipid particle|response to organic cyclic compound|lipid transport|nucleus|cytosol|ion transpo…	-	-	-	-	5:104984414-105010857	12208	7661	1746	1559	3186	1393	284.64739465020403	204.088429703868	46.714224862729	38.7770007447666	81.6809132580789	36.268755405129	178.48334973893398	52.242223135991495	1.77250129884148	0.000228820238105637	0.0543985655216919	UP
ENSRNOG00000014751	Ret	ret proto-oncogene [Source:RGD Symbol;Acc:3556]	GO:0004871|GO:0009987|GO:0023052|GO:0016020|GO:0050896|GO:0005623|GO:0032502|GO:0032991|GO:0002376|GO:0040011|GO:0008152|GO:0003824|GO:0031224|GO:0023051|GO:0050794|GO:0005515|GO:0042995|GO:0040017|GO:0009653|GO:0038023|GO:0097159|GO:0043234|GO:0006950|GO:0002520|GO:0019222|GO:0009058|GO:0050793|GO:0044237|GO:0048856|GO:0009893|GO:0016740|GO:0005622|GO:0040012|GO:0043167|GO:0036094|GO:0006807|GO:…	signal transducer activity|cellular process|signaling|membrane|response to stimulus|cell|developmental process|macromolecular complex|immune system process|locomotion|metabolic process|catalytic activity|intrinsic component of membrane|regulation of signaling|regulation of cellular process|protein binding|cell projection|positive regulation of locomotion|anatomical structure morphogenesis|signali…	K05126	proto-oncogene tyrosine-protein kinase Ret[2.7.10.1]	rno05200|rno04144|rno05230|rno05216	Pathways in cancer - Rattus norvegicus (rat)|Endocytosis - Rattus norvegicus (rat)|Central carbon metabolism in cancer - Rattus norvegicus (rat)|Thyroid cancer - Rattus norvegicus (rat)	4:150202058-150244372	131	63	14	10	16	15	1.01705585282283	0.55883987555665	0.124720008393609	0.082818664546718	0.136589312565008	0.130039285938795	0.5668719122576961	0.11648242101684	2.28291054081875	0.00024729442168736803	0.0569153281646689	UP
ENSRNOG00000009832	Slc39a14	solute carrier family 39 (zinc transporter), member 14 [Source:RGD Symbol;Acc:1307026]	GO:0005215|GO:0009987|GO:0016020|GO:0005623|GO:0031224|GO:0022857|GO:0005622|GO:0071944|GO:0043227|GO:0012505|GO:0043229|GO:0005886|GO:0006810|GO:0044444|GO:0022891|GO:0031226|GO:0055085|GO:0005794|GO:0016021|GO:0005737|GO:0042592|GO:0005887|GO:0043231|GO:0019725|GO:0005783|GO:0015075|GO:0034220|GO:0048878|GO:0006811|GO:0055082|GO:0006812|GO:0008324|GO:0098655|GO:0050801|GO:0006873|GO:0030003|GO:…	transporter activity|cellular process|membrane|cell|intrinsic component of membrane|transmembrane transporter activity|intracellular|cell periphery|membrane-bounded organelle|endomembrane system|intracellular organelle|plasma membrane|transport|cytoplasmic part|substrate-specific transmembrane transporter activity|intrinsic component of plasma membrane|transmembrane transport|Golgi apparatus|inte…	-	-	-	-	15:51982982-52029816	2162	2876	725	897	875	555	19.8482154654527	30.166500591795	7.637408267547831	8.784630302600991	8.832547509785169	5.6895447968983195	19.217374774931802	7.768907536428161	1.3066276212743602	0.000295273564679425	0.0647370886472713	UP
ENSRNOG00000021160	Hormad1	HORMA domain containing 1 [Source:RGD Symbol;Acc:1564960]	GO:0022414|GO:0009987|GO:0000003|GO:0005623|GO:0032502|GO:0008152|GO:0044702|GO:0050794|GO:0005515|GO:0048523|GO:0019953|GO:0044237|GO:0048856|GO:0005622|GO:0006807|GO:0048609|GO:0051321|GO:0043227|GO:0043229|GO:0003006|GO:1901360|GO:0006996|GO:0007049|GO:0033313|GO:0045786|GO:0007275|GO:0006139|GO:0007059|GO:0051301|GO:0007281|GO:0046483|GO:0051447|GO:0001824|GO:0048468|GO:0051983|GO:0051726|GO:…	reproductive process|cellular process|reproduction|cell|developmental process|metabolic process|single organism reproductive process|regulation of cellular process|protein binding|negative regulation of cellular process|sexual reproduction|cellular metabolic process|anatomical structure development|intracellular|nitrogen compound metabolic process|multicellular organismal reproductive process|mei…	-	-	-	-	2:197682000-197719254	44	44	53	18	19	18	1.1635472381704999	1.32938619757394	1.6082254614115399	0.507776090417043	0.552462877092884	0.531535430529108	1.36705296571866	0.530591466013012	1.36539576377199	0.000311082303179344	0.0652285930607907	UP
ENSRNOG00000058568	Dhrs9	dehydrogenase/reductase (SDR family) member 9 [Source:RGD Symbol;Acc:620655]	GO:0009987|GO:0016020|GO:0005623|GO:0008152|GO:0003824|GO:0031224|GO:0042175|GO:0009058|GO:0005789|GO:0044237|GO:0005622|GO:0042445|GO:0016491|GO:0031090|GO:0043227|GO:0012505|GO:0043229|GO:1901360|GO:0044444|GO:0044255|GO:0098588|GO:0030176|GO:0006629|GO:0031301|GO:0008209|GO:0008207|GO:0031227|GO:0016021|GO:0006082|GO:0016229|GO:0005737|GO:0055114|GO:0043231|GO:0016614|GO:0010817|GO:0005783|GO:…	cellular process|membrane|cell|metabolic process|catalytic activity|intrinsic component of membrane|nuclear outer membrane-endoplasmic reticulum membrane network|biosynthetic process|endoplasmic reticulum membrane|cellular metabolic process|intracellular|hormone metabolic process|oxidoreductase activity|organelle membrane|membrane-bounded organelle|endomembrane system|intracellular organelle|orga…	K11149	dehydrogenase/reductase SDR family member 9 [EC:1.1.-.-][-]	rno01100|rno00830	Metabolic pathways - Rattus norvegicus (rat)|Retinol metabolism - Rattus norvegicus (rat)	3:55623634-55648325	91	37	2	6	4	4	0.959991949198855	0.445960967004586	0.0242080804804293	0.0675223212749494	0.0463962437182175	0.0471237904684582	0.476720332227957	0.053680785153875	3.1506654798178304	0.000356668985831336	0.0718142084533054	UP
ENSRNOG00000015498	Il17rb	interleukin 17 receptor B [Source:RGD Symbol;Acc:1311392]	GO:0004871|GO:0009987|GO:0023052|GO:0016020|GO:0050896|GO:0005623|GO:0031224|GO:0050794|GO:0038023|GO:0006950|GO:0051641|GO:0051050|GO:0009605|GO:0005622|GO:0009986|GO:0071944|GO:0005886|GO:0051716|GO:0004872|GO:0006810|GO:0007154|GO:0031226|GO:0001817|GO:0051222|GO:0032940|GO:0060341|GO:0004888|GO:0032880|GO:0009611|GO:0001816|GO:0051047|GO:0008104|GO:0006952|GO:0001819|GO:0045184|GO:0016021|GO:…	signal transducer activity|cellular process|signaling|membrane|response to stimulus|cell|intrinsic component of membrane|regulation of cellular process|signaling receptor activity|response to stress|cellular localization|positive regulation of transport|response to external stimulus|intracellular|cell surface|cell periphery|plasma membrane|cellular response to stimulus|receptor activity|transport…	K05165	interleukin 17 receptor B[-]	rno04060	Cytokine-cytokine receptor interaction - Rattus norvegicus (rat)	16:6064288-6077978	355	240	73	63	96	56	3.7423128387429396	2.8906368077941202	0.883029658499793	0.708461762840905	1.1127445948851	0.659204864804963	2.5053264350122797	0.8268037408436559	1.599381772324	0.000422516701260236	0.0805324388672353	UP
ENSRNOG00000053037	AABR07024139.1	-	GO:0008152|GO:0003824|GO:0016787|GO:0008233|GO:0017171|GO:0019538|GO:0006508|GO:0008236|GO:0004175|GO:0004252	metabolic process|catalytic activity|hydrolase activity|peptidase activity|serine hydrolase activity|protein metabolic process|proteolysis|serine-type peptidase activity|endopeptidase activity|serine-type endopeptidase activity	-	-	-	-	KL568432.1:4535-39528	60	59	13	9	13	11	0.574288013716764	0.645214469389066	0.14278333147426	0.0918899420603913	0.136821161232386	0.11757272221182599	0.45409527152669704	0.115427941834868	1.9760025122620801	0.00040968659145022596	0.0805324388672353	UP
ENSRNOG00000032626	Mmp3	matrix metallopeptidase 3 [Source:RGD Symbol;Acc:621317]	GO:0031012|GO:0009987|GO:0050896|GO:0040011|GO:0008152|GO:0003824|GO:0050794|GO:0005515|GO:0009892|GO:0016787|GO:0048523|GO:0019222|GO:0044237|GO:0040012|GO:0043167|GO:0044089|GO:0048870|GO:0051716|GO:0031334|GO:0051130|GO:0016477|GO:0006928|GO:0008233|GO:2000145|GO:0031324|GO:0072593|GO:0043254|GO:0043169|GO:0051270|GO:0010033|GO:0031323|GO:0051128|GO:0019538|GO:0022607|GO:0010243|GO:0032459|GO:…	extracellular matrix|cellular process|response to stimulus|locomotion|metabolic process|catalytic activity|regulation of cellular process|protein binding|negative regulation of metabolic process|hydrolase activity|negative regulation of cellular process|regulation of metabolic process|cellular metabolic process|regulation of locomotion|ion binding|positive regulation of cellular component biogene…	-	-	-	-	8:5676665-5698579	17	22	2	0	3	1	0.389878338171097	0.576478701980965	0.0526279317054707	0.0	0.0756484497325194	0.0255987561090455	0.339661657285844	0.033749068613855	3.33117877553451	0.00045246486612623895	0.0811639703491177	UP
ENSRNOG00000055769	1810024B03Rik	RIKEN cDNA 1810024B03 gene [Source:MGI Symbol;Acc:MGI:1925560]	GO:0009987|GO:0008152|GO:0003824|GO:0097159|GO:0044237|GO:0016740|GO:0043167|GO:0036094|GO:0097367|GO:0000166|GO:0006793|GO:0001882|GO:0043168|GO:0019538|GO:0016772|GO:0016773|GO:0017076|GO:0036211|GO:0044267|GO:0001883|GO:0016301|GO:0032549|GO:0006796|GO:0005524|GO:0004672|GO:0016310|GO:0030554|GO:0006464|GO:0006468	cellular process|metabolic process|catalytic activity|organic cyclic compound binding|cellular metabolic process|transferase activity|ion binding|small molecule binding|carbohydrate derivative binding|nucleotide binding|phosphorus metabolic process|nucleoside binding|anion binding|protein metabolic process|transferase activity, transferring phosphorus-containing groups|phosphotransferase activity…	-	-	-	-	3:146314963-146317010	261	241	111	93	71	99	5.52695940509788	5.830863515548849	2.69719390279275	2.1008461944013996	1.6531688027522298	2.34099251560817	4.68500560781316	2.0316691709206	1.20538527634431	0.00047154804839255593	0.0830766615257314	UP
ENSRNOG00000002385	Prg4	proteoglycan 4 [Source:RGD Symbol;Acc:1308976]	GO:0009987|GO:0005576|GO:0050896|GO:0032502|GO:0002376|GO:0008152|GO:0005615|GO:0006955|GO:0050794|GO:0008283|GO:0009892|GO:0048523|GO:0002520|GO:0019222|GO:0009058|GO:0044237|GO:0048856|GO:0030246|GO:0004872|GO:0006810|GO:0007275|GO:0030247|GO:0072089|GO:0038024|GO:0001817|GO:0031324|GO:0009890|GO:0001818|GO:0042226|GO:0048513|GO:0001816|GO:0042127|GO:0031323|GO:0019538|GO:0045409|GO:0042089|GO:…	cellular process|extracellular region|response to stimulus|developmental process|immune system process|metabolic process|extracellular space|immune response|regulation of cellular process|cell proliferation|negative regulation of metabolic process|negative regulation of cellular process|immune system development|regulation of metabolic process|biosynthetic process|cellular metabolic process|anato…	-	-	-	-	13:67672878-67688477	550	450	217	160	237	169	7.49379882950974	7.00521924629873	3.39265869505165	2.3255373848125	3.5505745748235102	2.5712578351319704	5.963892256953371	2.8157899315893298	1.08271448671145	0.000488629693784497	0.0837640285870423	UP
ENSRNOG00000061414	Acot12	acyl-CoA thioesterase 12 [Source:MGI Symbol;Acc:MGI:1921406]	GO:0009987|GO:0008152|GO:0003824|GO:0016787|GO:0097159|GO:0044237|GO:0043167|GO:0036094|GO:0097367|GO:0008289|GO:0006790|GO:0000166|GO:0016788|GO:0006793|GO:0001882|GO:0043168|GO:0051186|GO:0006637|GO:0017076|GO:0016790|GO:0001883|GO:0032549|GO:0005524|GO:0030554|GO:0006084|GO:0003986	cellular process|metabolic process|catalytic activity|hydrolase activity|organic cyclic compound binding|cellular metabolic process|ion binding|small molecule binding|carbohydrate derivative binding|lipid binding|sulfur compound metabolic process|nucleotide binding|hydrolase activity, acting on ester bonds|phosphorus metabolic process|nucleoside binding|anion binding|cofactor metabolic process|ac…	K01067	acetyl-CoA hydrolase[3.1.2.1]	rno00620	Pyruvate metabolism - Rattus norvegicus (rat)	2:20857202-20901659	3771	3545	856	1202	568	1175	35.4757236618895	38.103177637962396	9.240393490730439	12.0627056581994	5.8753730143181695	12.3433073986848	27.6064315968608	10.093795357067501	1.4515356747795	0.000492429926824291	0.0837640285870423	UP
ENSRNOG00000001584	Map3k7cl	MAP3K7 C-terminal like [Source:RGD Symbol;Acc:1359474]	GO:0005623|GO:0005515|GO:0005622|GO:0043227|GO:0043229|GO:0044444|GO:0005737|GO:0043231|GO:0005634|GO:0005829	cell|protein binding|intracellular|membrane-bounded organelle|intracellular organelle|cytoplasmic part|cytoplasm|intracellular membrane-bounded organelle|nucleus|cytosol	-	-	-	-	11:27208564-27251801	863	746	263	189	198	366	12.131971723288501	11.9820017236814	4.24247307439947	2.83430634586141	3.0605396964677296	5.7454014034523295	9.452148840456461	3.88008248192716	1.2845550259956	0.000537825937724774	0.0865882153886493	UP
ENSRNOG00000019920	Doc2a	double C2-like domains, alpha [Source:RGD Symbol;Acc:620518]	GO:0009987|GO:0023052|GO:0045202|GO:0016020|GO:0005623|GO:0030054|GO:0016079|GO:0050794|GO:0005515|GO:0042995|GO:0030672|GO:0051641|GO:0007269|GO:0005622|GO:0043167|GO:0071944|GO:0031090|GO:0043227|GO:0012505|GO:0008021|GO:0043229|GO:0005886|GO:0008289|GO:0030133|GO:0006810|GO:0044444|GO:0043005|GO:0007154|GO:0098588|GO:0030276|GO:0060627|GO:0031982|GO:0032940|GO:0060341|GO:0007267|GO:0043169|GO:…	cellular process|signaling|synapse|membrane|cell|cell junction|synaptic vesicle exocytosis|regulation of cellular process|protein binding|cell projection|synaptic vesicle membrane|cellular localization|neurotransmitter secretion|intracellular|ion binding|cell periphery|organelle membrane|membrane-bounded organelle|endomembrane system|synaptic vesicle|intracellular organelle|plasma membrane|lipid …	-	-	-	-	1:198284473-198288113	32	28	6	3	3	7	0.959092143010602	0.9588053314869709	0.206363712139959	0.0959012195675993	0.0988605517928087	0.234275122132655	0.708087062212511	0.14301229783102098	2.30778754475716	0.000612423592009571	0.0944089243557254	UP
ENSRNOG00000007545	Angptl4	angiopoietin-like 4 [Source:RGD Symbol;Acc:735058]	GO:0031012|GO:0009987|GO:0005576|GO:0050896|GO:0032502|GO:0008152|GO:0005615|GO:0030234|GO:0050794|GO:0005515|GO:0009653|GO:0009892|GO:0005578|GO:0048523|GO:0006950|GO:0019222|GO:0048856|GO:0072562|GO:0048646|GO:0001568|GO:0044092|GO:0007275|GO:0006629|GO:0043086|GO:0010941|GO:0048514|GO:0001525|GO:0050790|GO:0001666|GO:0004857|GO:0042592|GO:0060548|GO:0070482|GO:0022607|GO:0008219|GO:0048869|GO:…	extracellular matrix|cellular process|extracellular region|response to stimulus|developmental process|metabolic process|extracellular space|enzyme regulator activity|regulation of cellular process|protein binding|anatomical structure morphogenesis|negative regulation of metabolic process|proteinaceous extracellular matrix|negative regulation of cellular process|response to stress|regulation of me…	K08767	angiopoietin-like 4[-]	rno03320	PPAR signaling pathway - Rattus norvegicus (rat)	7:18627808-18634079	2631	1940	793	549	1174	465	60.435836299668395	50.914992685871404	20.9020535521058	13.452753483048802	29.651996483364602	11.9273919500085	44.0842941792152	18.344047305474	1.2649527808796102	0.000619449143490215	0.0947517092972785	UP
ENSRNOG00000021555	Mis18a	MIS18 kinetochore protein A [Source:RGD Symbol;Acc:1310778]	GO:0009987|GO:0005623|GO:0008152|GO:0050794|GO:0005515|GO:0051641|GO:0019222|GO:0051050|GO:0032259|GO:0044237|GO:0005622|GO:0006807|GO:1903829|GO:0043227|GO:0043229|GO:1901360|GO:0006810|GO:0051171|GO:0051130|GO:0006996|GO:0006139|GO:0007059|GO:0051222|GO:0060341|GO:0032880|GO:0090316|GO:0046483|GO:0008104|GO:0045184|GO:0005737|GO:0006725|GO:0051649|GO:0031323|GO:0032388|GO:0051128|GO:0043231|GO:…	cellular process|cell|metabolic process|regulation of cellular process|protein binding|cellular localization|regulation of metabolic process|positive regulation of transport|methylation|cellular metabolic process|intracellular|nitrogen compound metabolic process|positive regulation of cellular protein localization|membrane-bounded organelle|intracellular organelle|organic cyclic compound metaboli…	-	-	-	-	11:30879887-30893310	90	9	56	7	7	16	2.6178348605367203	0.299097398185249	1.86907706401622	0.21720724040486303	0.22386732150891103	0.5196882325686261	1.5953364409127302	0.320254264827467	2.3165710182212003	0.000630197395531383	0.0949240840353073	UP
ENSRNOG00000001001	Retn	resistin [Source:RGD Symbol;Acc:628781]	GO:0022414|GO:0009987|GO:0023052|GO:0000003|GO:0048511|GO:0005576|GO:0007610|GO:0050896|GO:0005623|GO:0032502|GO:0040011|GO:0008152|GO:0005615|GO:0044702|GO:0042698|GO:0023051|GO:0048521|GO:0050794|GO:0005515|GO:0040017|GO:0008283|GO:1903561|GO:0051641|GO:0019222|GO:0050793|GO:0051050|GO:0009605|GO:0048856|GO:0009893|GO:0005622|GO:0040012|GO:0007631|GO:0048609|GO:0050795|GO:0022602|GO:0043227|GO:…	reproductive process|cellular process|signaling|reproduction|rhythmic process|extracellular region|behavior|response to stimulus|cell|developmental process|locomotion|metabolic process|extracellular space|single organism reproductive process|ovulation cycle|regulation of signaling|negative regulation of behavior|regulation of cellular process|protein binding|positive regulation of locomotion|cell…	-	-	-	-	12:2201891-2204249	75	0	0	0	0	0	2.12869462277844	0.0	0.0	0.0	0.0	0.0	0.7095648742594799	0.0	inf	0.000650854986437162	0.0972929590331673	UP
ENSRNOG00000001378	Iqcd	IQ motif containing D [Source:RGD Symbol;Acc:1560757]	-	-	-	-	-	-	12:41490801-41497610	1508	1937	388	562	470	496	47.598174471411106	69.85358228489571	14.0528155126118	18.9230268080066	16.3116964000631	17.4819291176346	43.834857422972895	17.5722174419014	1.31878229863927	0.000693004288627945	0.0991254789356975	UP
ENSRNOG00000002343	Uchl1	ubiquitin carboxyl-terminal esterase L1 (ubiquitin thiolesterase) [Source:RGD Symbol;Acc:3928]	GO:0009987|GO:0023052|GO:0016020|GO:0005576|GO:0007610|GO:0050896|GO:0005623|GO:0032502|GO:0008152|GO:0003824|GO:0023051|GO:0050794|GO:0005515|GO:0042995|GO:0008283|GO:0009653|GO:0009892|GO:0042175|GO:0016787|GO:0048523|GO:0007626|GO:0006950|GO:0044708|GO:0023057|GO:1903561|GO:0051641|GO:0019222|GO:0043209|GO:0005789|GO:0044237|GO:0048856|GO:0005622|GO:0007631|GO:0009056|GO:0071944|GO:0031090|GO:…	cellular process|signaling|membrane|extracellular region|behavior|response to stimulus|cell|developmental process|metabolic process|catalytic activity|regulation of signaling|regulation of cellular process|protein binding|cell projection|cell proliferation|anatomical structure morphogenesis|negative regulation of metabolic process|nuclear outer membrane-endoplasmic reticulum membrane network|hydr…	K05611	ubiquitin carboxyl-terminal hydrolase L1[3.4.19.12]	rno05012	Parkinson's disease - Rattus norvegicus (rat)	14:43133218-43143973	131	95	80	34	56	47	5.33954322731988	4.42413876276192	3.74166071288675	1.4783478488752197	2.50976085294157	2.13920090298285	4.5017809009895196	2.04243653493321	1.14020459349118	0.000695678495920613	0.0991254789356975	UP
ENSRNOG00000016760	Kctd19	potassium channel tetramerization domain containing 19 [Source:RGD Symbol;Acc:1561326]	GO:0009987|GO:0022607|GO:0006461|GO:0051259|GO:0051260	cellular process|cellular component assembly|protein complex assembly|protein oligomerization|protein homooligomerization	-	-	-	-	19:37337639-37370429	65	77	39	22	29	20	0.7600290611941021	1.02868029177414	0.523268748942633	0.274411859175142	0.37284349238239706	0.2611303859995	0.770659367303625	0.302795245852346	1.3477507735261798	0.000675300575236537	0.0991254789356975	UP
ENSRNOG00000022255	Tmprss11e	transmembrane protease, serine 11e [Source:RGD Symbol;Acc:1561698]	GO:0016020|GO:0005576|GO:0005623|GO:0003824|GO:0031224|GO:0005515|GO:0016787|GO:0071944|GO:0005886|GO:0008233|GO:0031226|GO:0017171|GO:0050877|GO:0016021|GO:0005887|GO:0008236|GO:0050890|GO:0004175|GO:0004252	membrane|extracellular region|cell|catalytic activity|intrinsic component of membrane|protein binding|hydrolase activity|cell periphery|plasma membrane|peptidase activity|intrinsic component of plasma membrane|serine hydrolase activity|neurological system process|integral component of membrane|integral component of plasma membrane|serine-type peptidase activity|cognition|endopeptidase activity|se…	-	-	-	-	14:23089699-23111252	12	4	12	1	2	1	0.40912825445226403	0.155827660422634	0.46947055662865994	0.0363771483351678	0.0749744331468523	0.0380560124231172	0.344808823834519	0.0498025313017124	2.79150571740897	0.000694502955794342	0.0991254789356975	UP
ENSRNOG00000038047	Mt1	metallothionein 1 [Source:RGD Symbol;Acc:3117]	GO:0009987|GO:0023052|GO:0040007|GO:0050896|GO:0005623|GO:0045926|GO:0050794|GO:0040008|GO:0048523|GO:0006950|GO:0005622|GO:0043167|GO:0043227|GO:0043229|GO:0051716|GO:0044444|GO:0007154|GO:0010941|GO:0009636|GO:0010035|GO:0043169|GO:0005737|GO:0010273|GO:0042592|GO:0060548|GO:0043231|GO:0008219|GO:0007165|GO:0019725|GO:0010038|GO:0035556|GO:0010043|GO:0070997|GO:1901215|GO:0005773|GO:0048878|GO:…	cellular process|signaling|growth|response to stimulus|cell|negative regulation of growth|regulation of cellular process|regulation of growth|negative regulation of cellular process|response to stress|intracellular|ion binding|membrane-bounded organelle|intracellular organelle|cellular response to stimulus|cytoplasmic part|cell communication|regulation of cell death|response to toxic substance|re…	K14739	metallothionein 1/2[-]	rno04978	Mineral absorption - Rattus norvegicus (rat)	17:78793336-78793724	6353	7572	1862	1025	3127	1028	708.2798939503	964.5103207755819	238.20343167656503	121.90324010156	383.32406656568804	127.97873771643101	636.997882134149	211.068681461226	1.59357604954497	0.0006699544183672281	0.0991254789356975	UP
ENSRNOG00000009660	Enpp6	ectonucleotide pyrophosphatase/phosphodiesterase 6 [Source:RGD Symbol;Acc:1311645]	GO:0009987|GO:0016020|GO:0005576|GO:0005623|GO:0008152|GO:0003824|GO:0031224|GO:0016787|GO:1903561|GO:0044237|GO:0006807|GO:0009056|GO:0071944|GO:0043227|GO:0005886|GO:0031225|GO:0006629|GO:0031982|GO:0016788|GO:0070062|GO:0016042|GO:0042578|GO:0009308|GO:0019695|GO:0006576|GO:0008081|GO:0047390|GO:0008889	cellular process|membrane|extracellular region|cell|metabolic process|catalytic activity|intrinsic component of membrane|hydrolase activity|extracellular vesicle|cellular metabolic process|nitrogen compound metabolic process|catabolic process|cell periphery|membrane-bounded organelle|plasma membrane|anchored component of membrane|lipid metabolic process|vesicle|hydrolase activity, acting on ester…	K08743	ectonucleotide pyrophosphatase/phosphodiesterase family member 6 [EC:3.1.4.-][-]	rno00565	Ether lipid metabolism - Rattus norvegicus (rat)	16:48315914-48437242	1060	148	3076	195	468	219	17.667460786361602	2.8183824858932205	58.82973714114139	3.4671096617001402	8.57682681580471	4.0759775745999	26.4385268044654	5.3733046840349195	2.29876023886272	0.000794835640563688	0.106029386774006	UP
ENSRNOG00000016148	Gtse1	G-2 and S-phase expressed 1 [Source:RGD Symbol;Acc:1563164]	GO:0016020|GO:0005623|GO:0005515|GO:0005622|GO:0043229|GO:0044444|GO:0005737|GO:0005874|GO:0005856|GO:0005881|GO:0015630	membrane|cell|protein binding|intracellular|intracellular organelle|cytoplasmic part|cytoplasm|microtubule|cytoskeleton|cytoplasmic microtubule|microtubule cytoskeleton	K10129	G-2 and S-phase expressed protein 1[-]	rno04115	p53 signaling pathway - Rattus norvegicus (rat)	7:126736732-126753220	51	33	81	12	26	18	0.8362116493174421	0.618216195905106	1.5239741872928998	0.20989358242821698	0.468743022609496	0.329572062785534	0.9928006775051491	0.33606955594108195	1.5627442430986003	0.000789029943729687	0.106029386774006	UP
ENSRNOG00000020578	Ceacam1	carcinoembryonic antigen-related cell adhesion molecule 1 (biliary glycoprotein) [Source:RGD Symbol;Acc:67396]	GO:0009987|GO:0023052|GO:0016020|GO:0050896|GO:0005623|GO:0031224|GO:0050794|GO:0005515|GO:0071944|GO:0005886|GO:0051716|GO:0007154|GO:0019899|GO:0031226|GO:0016021|GO:0005887|GO:0007165|GO:0019900|GO:0019901	cellular process|signaling|membrane|response to stimulus|cell|intrinsic component of membrane|regulation of cellular process|protein binding|cell periphery|plasma membrane|cellular response to stimulus|cell communication|enzyme binding|intrinsic component of plasma membrane|integral component of membrane|integral component of plasma membrane|signal transduction|kinase binding|protein kinase bindi…	-	-	-	-	1:82327955-82344345	2349	1953	838	816	1106	602	28.511871188011302	27.0841377298646	11.671561485494099	10.5656952333825	14.7607978928072	8.15939529284114	22.422523467789997	11.1619628063436	1.0063579063698	0.000820529781857014	0.108662373527534	UP
ENSRNOG00000031521	Cldn24	claudin 24 [Source:RGD Symbol;Acc:1562043]	GO:0016020|GO:0005198|GO:0005623|GO:0030054|GO:0031224|GO:0005911|GO:0071944|GO:0045177|GO:0005886|GO:0043296|GO:0016324|GO:0016021|GO:0005923	membrane|structural molecule activity|cell|cell junction|intrinsic component of membrane|cell-cell junction|cell periphery|apical part of cell|plasma membrane|apical junction complex|apical plasma membrane|integral component of membrane|bicellular tight junction	K06087	claudin[-]	rno04514|rno04530|rno05160|rno04670	Cell adhesion molecules (CAMs) - Rattus norvegicus (rat)|Tight junction - Rattus norvegicus (rat)|Hepatitis C - Rattus norvegicus (rat)|Leukocyte transendothelial migration - Rattus norvegicus (rat)	16:47536814-47537476	12	7	0	0	0	0	0.784933845645972	0.523149062843759	0.0	0.0	0.0	0.0	0.43602763616324397	0.0	inf	0.000845420175150655	0.111212205973818	UP
ENSRNOG00000005858	Kap	kidney androgen regulated protein [Source:RGD Symbol;Acc:2947]	GO:0005576	extracellular region	-	-	-	-	4:167549929-167552973	17314	10923	29081	6895	10919	9745	1065.08418997726	767.7126705083181	2052.75940116542	452.466369426185	738.5527789645109	669.402278752988	1295.18542055033	620.140475714561	1.0624916905424802	0.00085936009499514	0.11175114747209	UP
ENSRNOG00000012404	Thrsp	thyroid hormone responsive [Source:RGD Symbol;Acc:3859]	GO:0009987|GO:0005623|GO:0008152|GO:0050794|GO:0005515|GO:0019222|GO:0009058|GO:0044237|GO:0005622|GO:0043227|GO:0043229|GO:0044444|GO:0044255|GO:0042802|GO:0006629|GO:0046983|GO:0005737|GO:0031323|GO:0043231|GO:0046890|GO:0090207|GO:0042803|GO:0005654|GO:0008610|GO:0005634|GO:0005829|GO:0006638|GO:0019216|GO:0031981|GO:0046486|GO:0010866|GO:0006639|GO:0019432|GO:0006641	cellular process|cell|metabolic process|regulation of cellular process|protein binding|regulation of metabolic process|biosynthetic process|cellular metabolic process|intracellular|membrane-bounded organelle|intracellular organelle|cytoplasmic part|cellular lipid metabolic process|identical protein binding|lipid metabolic process|protein dimerization activity|cytoplasm|regulation of cellular meta…	-	-	-	-	1:162381253-162385575	290	112	16	11	40	23	10.2085096905725	4.5045570986342005	0.6462706053098579	0.41306557860414	1.54825139271709	0.9041000458488421	5.11977913150552	0.9551390057233571	2.4222989578477403	0.000877739517165166	0.11246465034222801	UP
ENSRNOG00000002643	Ugdh	UDP-glucose 6-dehydrogenase [Source:RGD Symbol;Acc:621879]	GO:0005576|GO:0005623|GO:0032502|GO:0008152|GO:0003824|GO:0009653|GO:0097159|GO:1903561|GO:0048037|GO:0048856|GO:0005622|GO:0036094|GO:0016491|GO:0043227|GO:0043229|GO:0000166|GO:0007275|GO:0031982|GO:0050662|GO:0055114|GO:0070062|GO:0043231|GO:0048598|GO:0016614|GO:0016616|GO:0051287|GO:0005654|GO:0005634|GO:0007369|GO:0009790|GO:0031981|GO:0003979|GO:0001702	extracellular region|cell|developmental process|metabolic process|catalytic activity|anatomical structure morphogenesis|organic cyclic compound binding|extracellular vesicle|cofactor binding|anatomical structure development|intracellular|small molecule binding|oxidoreductase activity|membrane-bounded organelle|intracellular organelle|nucleotide binding|multicellular organism development|vesicle|c…	K00012	UDPglucose 6-dehydrogenase[1.1.1.22]	rno01100|rno00520|rno00500|rno00040|rno00053	Metabolic pathways - Rattus norvegicus (rat)|Amino sugar and nucleotide sugar metabolism - Rattus norvegicus (rat)|Starch and sucrose metabolism - Rattus norvegicus (rat)|Pentose and glucuronate interconversions - Rattus norvegicus (rat)|Ascorbate and aldarate metabolism - Rattus norvegicus (rat)	14:44479614-44502845	11937	10227	3571	4623	3662	3877	223.239001117767	218.52109566366698	76.6314397567428	92.22831044600191	75.3017990300137	80.9635463537323	172.797178846059	82.83121860991601	1.06083314489979	0.000936614692384412	0.117715166306556	UP
ENSRNOG00000057367	Glud1	Glutamate dehydrogenase 1, mitochondrial [Source:UniProtKB/Swiss-Prot;Acc:P10860]	GO:0009987|GO:0016020|GO:0007610|GO:0050896|GO:0005623|GO:0032502|GO:0008152|GO:0003824|GO:0005515|GO:0097159|GO:0044708|GO:0044237|GO:0048856|GO:0005622|GO:0043167|GO:0036094|GO:0006807|GO:0009056|GO:0016491|GO:0097367|GO:0031090|GO:0043227|GO:0043229|GO:0022037|GO:0044444|GO:0000166|GO:0007275|GO:0019899|GO:0021549|GO:0007611|GO:0048513|GO:0050877|GO:0010035|GO:0001882|GO:0006082|GO:0007420|GO:…	cellular process|membrane|behavior|response to stimulus|cell|developmental process|metabolic process|catalytic activity|protein binding|organic cyclic compound binding|single-organism behavior|cellular metabolic process|anatomical structure development|intracellular|ion binding|small molecule binding|nitrogen compound metabolic process|catabolic process|oxidoreductase activity|carbohydrate deriva…	K00261	glutamate dehydrogenase (NAD(P)+)[1.4.1.3]	rno01100|rno01200|rno00250|rno04964|rno00220|rno00910|rno00471	Metabolic pathways - Rattus norvegicus (rat)|Carbon metabolism - Rattus norvegicus (rat)|Alanine, aspartate and glutamate metabolism - Rattus norvegicus (rat)|Proximal tubule bicarbonate reclamation - Rattus norvegicus (rat)|Arginine biosynthesis - Rattus norvegicus (rat)|Nitrogen metabolism - Rattus norvegicus (rat)|D-Glutamine and D-glutamate metabolism - Rattus norvegicus (rat)	16:10662021-10695557	67843	58974	25905	32451	25423	17780	1026.24958653192	1019.2454341349901	449.649103775203	523.650512618777	422.85055675407096	300.329853126927	831.7147081473711	415.610307499925	1.00085731025701	0.0010358978637973301	0.12388536618484698	UP
ENSRNOG00000020970	Rundc3a	RUN domain containing 3A [Source:RGD Symbol;Acc:735057]	GO:0009987|GO:0016020|GO:0005623|GO:0008152|GO:0030234|GO:0050794|GO:0005515|GO:0019222|GO:0009058|GO:0044237|GO:0009893|GO:0005622|GO:0006807|GO:0071944|GO:0005886|GO:1901360|GO:0044444|GO:0051171|GO:0031325|GO:0008047|GO:0006139|GO:0046483|GO:0050790|GO:0006793|GO:0019637|GO:0043085|GO:0005737|GO:0005102|GO:0006725|GO:0031323|GO:0051349|GO:0030249|GO:0031281|GO:0051174|GO:0019693|GO:0031328|GO:…	cellular process|membrane|cell|metabolic process|enzyme regulator activity|regulation of cellular process|protein binding|regulation of metabolic process|biosynthetic process|cellular metabolic process|positive regulation of metabolic process|intracellular|nitrogen compound metabolic process|cell periphery|plasma membrane|organic cyclic compound metabolic process|cytoplasmic part|regulation of ni…	-	-	-	-	10:90342051-90351170	289	341	63	88	86	62	4.3716598579312995	5.8934892082523	1.09352524795659	1.4200280697785401	1.4303961633266598	1.0472651594097901	3.7862247713800605	1.299229797505	1.54310343413391	0.00116058442156996	0.13550681542259402	UP
ENSRNOG00000050152	-	-	GO:0016020|GO:0005623|GO:0008152|GO:0003824|GO:0016740|GO:0005622|GO:0031090|GO:0043227|GO:0012505|GO:0043229|GO:0044444|GO:0098588|GO:0005794|GO:0005737|GO:0043231|GO:0016757|GO:0000139|GO:0016758|GO:0008194|GO:0005795|GO:0031985|GO:0032580|GO:0008376	membrane|cell|metabolic process|catalytic activity|transferase activity|intracellular|organelle membrane|membrane-bounded organelle|endomembrane system|intracellular organelle|cytoplasmic part|bounding membrane of organelle|Golgi apparatus|cytoplasm|intracellular membrane-bounded organelle|transferase activity, transferring glycosyl groups|Golgi membrane|transferase activity, transferring hexosyl…	K13499	chondroitin sulfate synthase[2.4.1.226]	rno01100|rno00532	Metabolic pathways - Rattus norvegicus (rat)|Glycosaminoglycan biosynthesis - chondroitin sulfate / dermatan sulfate - Rattus norvegicus (rat)	18:54243949-54496585	23	24	21	9	10	4	0.37485424773781106	0.44691004038887605	0.392720387196562	0.156464985898396	0.17919481203080803	0.0728019175557428	0.40482822510775	0.13615390516164902	1.57207151765667	0.00122634576376286	0.138132680820456	UP
ENSRNOG00000046239	LOC100909612	mitochondrial brown fat uncoupling protein 1-like [Source:RGD Symbol;Acc:6502621]	GO:0016020|GO:0005623|GO:0031224|GO:0051641|GO:0005622|GO:0031090|GO:0043227|GO:0043229|GO:0006810|GO:0044444|GO:0016021|GO:0005737|GO:0051649|GO:0043231|GO:0031966|GO:0005740|GO:0005739|GO:0046907|GO:0006839	membrane|cell|intrinsic component of membrane|cellular localization|intracellular|organelle membrane|membrane-bounded organelle|intracellular organelle|transport|cytoplasmic part|integral component of membrane|cytoplasm|establishment of localization in cell|intracellular membrane-bounded organelle|mitochondrial membrane|mitochondrial envelope|mitochondrion|intracellular transport|mitochondrial tr…	-	-	-	-	19:29396157-29400355	66	0	1	1	0	0	4.843191549745231	0.0	0.0842381165452032	0.0782939639294983	0.0	0.0	1.64247655543014	0.0260979879764994	5.97579038100672	0.0012566227490410301	0.138523352425014	UP
ENSRNOG00000023172	Dnajb3	DnaJ (Hsp40) homolog, subfamily B, member 3 [Source:RGD Symbol;Acc:1594215]	GO:0005623|GO:0005515|GO:0005622|GO:0043227|GO:0012505|GO:0043229|GO:0044444|GO:0030141|GO:0031982|GO:0001669|GO:0005737|GO:0043231|GO:0005813|GO:0005856|GO:0016023|GO:0005815|GO:0031988|GO:0031410|GO:0015630	cell|protein binding|intracellular|membrane-bounded organelle|endomembrane system|intracellular organelle|cytoplasmic part|secretory granule|vesicle|acrosomal vesicle|cytoplasm|intracellular membrane-bounded organelle|centrosome|cytoskeleton|cytoplasmic, membrane-bounded vesicle|microtubule organizing center|membrane-bounded vesicle|cytoplasmic vesicle|microtubule cytoskeleton	-	-	-	-	9:95289918-95290931	67	78	28	11	32	9	2.86558641403347	3.81154226308609	1.37418340105995	0.501870604378994	1.50485969594724	0.42984127518133	2.6837706927265	0.8121905251691879	1.7243713074457498	0.0013298023848438	0.142606851400749	UP
ENSRNOG00000015036	Ctgf	connective tissue growth factor [Source:RGD Symbol;Acc:621392]	GO:0031012|GO:0009987|GO:0023052|GO:0005576|GO:0040007|GO:0050896|GO:0005623|GO:0032502|GO:0040011|GO:0008152|GO:0005615|GO:0023051|GO:0050794|GO:0005515|GO:0008283|GO:0009653|GO:0009892|GO:0040008|GO:0005578|GO:0048523|GO:0006950|GO:0016049|GO:0001502|GO:0019222|GO:0009058|GO:0050793|GO:0044237|GO:0048856|GO:0009893|GO:0005622|GO:0043167|GO:0044089|GO:0006807|GO:0071944|GO:0097367|GO:0007155|GO:…	extracellular matrix|cellular process|signaling|extracellular region|growth|response to stimulus|cell|developmental process|locomotion|metabolic process|extracellular space|regulation of signaling|regulation of cellular process|protein binding|cell proliferation|anatomical structure morphogenesis|negative regulation of metabolic process|regulation of growth|proteinaceous extracellular matrix|nega…	K06827	connective tissue growth factor[-]	rno04390	Hippo signaling pathway - Rattus norvegicus (rat)	1:21851660-21854773	5784	5818	1517	1590	2205	1986	55.0096711182006	63.220035766200894	16.555352858638898	16.1314505332796	23.05852534334	21.091566969699	44.9283532476801	20.0938476154395	1.16087234290517	0.00134096814612102	0.14302693761762197	UP
ENSRNOG00000008074	Cyp11a1	cytochrome P450, family 11, subfamily a, polypeptide 1 [Source:RGD Symbol;Acc:69325]	GO:0005623|GO:0008152|GO:0003824|GO:0097159|GO:0005622|GO:0043167|GO:0016491|GO:0043227|GO:0043229|GO:0044444|GO:0046906|GO:0043169|GO:0005737|GO:0055114|GO:0016705|GO:0043231|GO:0020037|GO:0046872|GO:0005739|GO:0046914|GO:0005506	cell|metabolic process|catalytic activity|organic cyclic compound binding|intracellular|ion binding|oxidoreductase activity|membrane-bounded organelle|intracellular organelle|cytoplasmic part|tetrapyrrole binding|cation binding|cytoplasm|oxidation-reduction process|oxidoreductase activity, acting on paired donors, with incorporation or reduction of molecular oxygen|intracellular membrane-bounded …	K00498	cholesterol monooxygenase (side-chain-cleaving)[1.14.15.6]	rno01100|rno00140|rno04925|rno04913	Metabolic pathways - Rattus norvegicus (rat)|Steroid hormone biosynthesis - Rattus norvegicus (rat)|Aldosterone synthesis and secretion - Rattus norvegicus (rat)|Ovarian steroidogenesis - Rattus norvegicus (rat)	8:62779875-62809893	13	13	4	2	3	0	0.283881952464141	0.324353980237562	0.100220965614345	0.0465979181090972	0.0720298179477312	0.0	0.23615229943868302	0.0395425786856095	2.57823872167114	0.0013602065988848	0.14352725459462498	UP
ENSRNOG00000009875	Akr1b7	aldo-keto reductase family 1, member B7 [Source:RGD Symbol;Acc:620257]	GO:0005623|GO:0008152|GO:0003824|GO:0005622|GO:0016491|GO:0043227|GO:0043229|GO:0044444|GO:0005737|GO:0055114|GO:0043231|GO:0016614|GO:0016616|GO:0005739|GO:0004033|GO:0008106|GO:0004032	cell|metabolic process|catalytic activity|intracellular|oxidoreductase activity|membrane-bounded organelle|intracellular organelle|cytoplasmic part|cytoplasm|oxidation-reduction process|intracellular membrane-bounded organelle|oxidoreductase activity, acting on CH-OH group of donors|oxidoreductase activity, acting on the CH-OH group of donors, NAD or NADP as acceptor|mitochondrion|aldo-keto reduc…	K00011	aldehyde reductase[1.1.1.21]	rno01100|rno00561|rno00051|rno00040|rno00052	Metabolic pathways - Rattus norvegicus (rat)|Glycerolipid metabolism - Rattus norvegicus (rat)|Fructose and mannose metabolism - Rattus norvegicus (rat)|Pentose and glucuronate interconversions - Rattus norvegicus (rat)|Galactose metabolism - Rattus norvegicus (rat)	4:61850348-61862526	1	2	71	0	1	2	0.0306561257459402	0.0700398530238835	2.4970067817760397	0.0	0.0336987558172424	0.0684543825497638	0.865900920181955	0.0340510461223354	4.66843092874029	0.00150299507342795	0.15366372429471697	UP
ENSRNOG00000030914	RGD1559493	similar to Hypothetical protein MGC58608 [Source:RGD Symbol;Acc:1559493]	GO:0009987|GO:0050896|GO:0005623|GO:0032502|GO:0032991|GO:0002376|GO:0008152|GO:0006955|GO:0050794|GO:0005515|GO:0002684|GO:0008283|GO:0002520|GO:0019222|GO:0050793|GO:0044237|GO:0048856|GO:0009893|GO:0005622|GO:0006807|GO:0002682|GO:0007155|GO:0043227|GO:0043229|GO:1901360|GO:0050778|GO:0044444|GO:0051171|GO:0031325|GO:0007275|GO:0050865|GO:0001775|GO:0006139|GO:0006091|GO:0002286|GO:0050867|GO:…	cellular process|response to stimulus|cell|developmental process|macromolecular complex|immune system process|metabolic process|immune response|regulation of cellular process|protein binding|positive regulation of immune system process|cell proliferation|immune system development|regulation of metabolic process|regulation of developmental process|cellular metabolic process|anatomical structure de…	-	-	-	-	5:126196071-126221916	142	57	6	9	16	13	3.15812820894123	1.4483899327041299	0.153132457162318	0.21351452691058104	0.391275846147762	0.32286407982035903	1.5865501996025602	0.309218150959567	2.3591962575192	0.0016022008280453198	0.15930265601752303	UP
ENSRNOG00000000903	Asl	argininosuccinate lyase [Source:RGD Symbol;Acc:619974]	GO:0009987|GO:0007610|GO:0032502|GO:0008152|GO:0003824|GO:0016829|GO:0007626|GO:0009058|GO:0044237|GO:0048856|GO:0006807|GO:0007275|GO:0006082|GO:0009791|GO:0006520|GO:0006591|GO:0004056|GO:0019752|GO:0042450|GO:0006541|GO:0006525|GO:0006536|GO:0043648|GO:0006526|GO:0019676	cellular process|behavior|developmental process|metabolic process|catalytic activity|lyase activity|locomotory behavior|biosynthetic process|cellular metabolic process|anatomical structure development|nitrogen compound metabolic process|multicellular organism development|organic acid metabolic process|post-embryonic development|cellular amino acid metabolic process|ornithine metabolic process|arg…	K01755	argininosuccinate lyase[4.3.2.1]	rno01100|rno01230|rno00250|rno00220	Metabolic pathways - Rattus norvegicus (rat)|Biosynthesis of amino acids - Rattus norvegicus (rat)|Alanine, aspartate and glutamate metabolism - Rattus norvegicus (rat)|Arginine biosynthesis - Rattus norvegicus (rat)	12:30165694-30178341	9116	7587	2684	3763	3105	2568	220.9884796491	210.138506527939	74.66035141934671	97.3117024505543	82.7635391599643	69.515083122288	168.595779198795	83.1967749109355	1.0189689097337	0.0017083491321689698	0.162846111478058	UP
ENSRNOG00000046727	Abcc2	ATP-binding cassette, subfamily C (CFTR/MRP), member 2 [Source:RGD Symbol;Acc:2366]	GO:0005215|GO:0009987|GO:0016020|GO:0050896|GO:0005623|GO:0008152|GO:0003824|GO:0031224|GO:0005515|GO:0016787|GO:0097159|GO:0006950|GO:0022857|GO:0043167|GO:0036094|GO:0009986|GO:0071944|GO:0097367|GO:0045177|GO:0005886|GO:0006810|GO:0019904|GO:0016817|GO:0000166|GO:0022891|GO:0031226|GO:0046685|GO:0009408|GO:0055085|GO:0010876|GO:0009725|GO:0016324|GO:0001882|GO:0016021|GO:0010033|GO:0009266|GO:…	transporter activity|cellular process|membrane|response to stimulus|cell|metabolic process|catalytic activity|intrinsic component of membrane|protein binding|hydrolase activity|organic cyclic compound binding|response to stress|transmembrane transporter activity|ion binding|small molecule binding|cell surface|cell periphery|carbohydrate derivative binding|apical part of cell|plasma membrane|trans…	K05666	ATP-binding cassette, subfamily C (CFTR/MRP), member 2[-]	rno04976|rno02010	Bile secretion - Rattus norvegicus (rat)|ABC transporters - Rattus norvegicus (rat)	1:263554453-263613252	15007	10970	2311	3253	4785	2244	113.762094407582	95.0124560596037	20.1023021969319	26.3059020478929	39.8839144312308	18.9952625391502	76.2922842213725	28.3950263394246	1.42589890824251	0.00178249055861479	0.166866598036642	UP
ENSRNOG00000020272	5330417C22Rik	RIKEN cDNA 5330417C22 gene [Source:MGI Symbol;Acc:MGI:1923930]	GO:0009987|GO:0023052|GO:0016020|GO:0005576|GO:0050896|GO:0005623|GO:0008152|GO:0031224|GO:0023051|GO:0050794|GO:0048523|GO:0097159|GO:0006950|GO:0023057|GO:1903561|GO:0019222|GO:0009605|GO:0044237|GO:0009893|GO:0005622|GO:0044089|GO:0009056|GO:0071944|GO:0043227|GO:0012505|GO:0006914|GO:0043229|GO:0005886|GO:0051716|GO:0005768|GO:0044444|GO:0051130|GO:0007154|GO:0006996|GO:0031325|GO:0010646|GO:…	cellular process|signaling|membrane|extracellular region|response to stimulus|cell|metabolic process|intrinsic component of membrane|regulation of signaling|regulation of cellular process|negative regulation of cellular process|organic cyclic compound binding|response to stress|negative regulation of signaling|extracellular vesicle|regulation of metabolic process|response to external stimulus|cel…	-	-	-	-	2:211246068-211322719	384	608	165	139	174	195	5.49621983357535	9.94276437274158	2.7099431011592996	2.12233123526731	2.73838519728173	3.1166452623171494	6.04964243582541	2.6591205649554	1.18590068369835	0.00181284184207595	0.16697556033402303	UP
ENSRNOG00000006996	Mms22l	MMS22-like, DNA repair protein [Source:RGD Symbol;Acc:1304693]	GO:0009987|GO:0050896|GO:0005623|GO:0032991|GO:0008152|GO:0005515|GO:0043234|GO:0006950|GO:0009058|GO:0044237|GO:0005622|GO:0006807|GO:0043227|GO:0043229|GO:0051716|GO:1901360|GO:0006139|GO:0042555|GO:0031297|GO:0046483|GO:0008023|GO:0033554|GO:0006725|GO:0006281|GO:0043231|GO:0006302|GO:0006259|GO:0034645|GO:0006974|GO:0005694|GO:0035101|GO:0000725|GO:0005654|GO:0005657|GO:0005634|GO:0031981|GO:…	cellular process|response to stimulus|cell|macromolecular complex|metabolic process|protein binding|protein complex|response to stress|biosynthetic process|cellular metabolic process|intracellular|nitrogen compound metabolic process|membrane-bounded organelle|intracellular organelle|cellular response to stimulus|organic cyclic compound metabolic process|nucleobase-containing compound metabolic pr…	-	-	-	-	5:38844488-38961035	192	100	239	40	99	80	1.8574157246896699	1.1052922329277899	2.6530551647463	0.41279196385557704	1.05306323484307	0.8642041753503449	1.87192104078792	0.7766864580163308	1.2691153650508	0.0018757998487909	0.16955345369755	UP
ENSRNOG00000049961	AABR07037923.2	-	-	-	-	-	-	-	X:35361777-35367293	8	2	364	3	15	6	0.0676693504535829	0.019330289063544996	3.5330964274163996	0.0270663282064202	0.139517097816801	0.0566781458794124	1.2066986889778402	0.0744205239675445	4.01922112386063	0.0019624875604149603	0.17383512506066104	UP
ENSRNOG00000052080	Camk2b	calcium/calmodulin-dependent protein kinase type II subunit beta isoform 3 [Source:RefSeq peptide;Acc:NP_001035815]	GO:0022414|GO:0009987|GO:0023052|GO:0045202|GO:0000003|GO:0050896|GO:0005623|GO:0032502|GO:0008152|GO:0003824|GO:0044702|GO:0023051|GO:0060076|GO:0050794|GO:0005515|GO:0042995|GO:0009653|GO:0048523|GO:0097159|GO:0023057|GO:0019222|GO:0019953|GO:0044237|GO:0048856|GO:0009893|GO:0016740|GO:0005622|GO:0043167|GO:0036094|GO:0097367|GO:0051321|GO:0044297|GO:0060466|GO:0043229|GO:0051716|GO:0006810|GO:…	reproductive process|cellular process|signaling|synapse|reproduction|response to stimulus|cell|developmental process|metabolic process|catalytic activity|single organism reproductive process|regulation of signaling|excitatory synapse|regulation of cellular process|protein binding|cell projection|anatomical structure morphogenesis|negative regulation of cellular process|organic cyclic compound bin…	K04515	calcium/calmodulin-dependent protein kinase (CaM kinase) II[2.7.11.17]	rno04740|rno05205|rno04024|rno04360|rno04020|rno05152|rno04921|rno04261|rno04310|rno04728|rno04722|rno04114|rno04725|rno04750|rno04066|rno04916|rno04012|rno04713|rno04912|rno04922|rno04911|rno04925|rno04971|rno05214|rno05031|rno04720	Olfactory transduction - Rattus norvegicus (rat)|Proteoglycans in cancer - Rattus norvegicus (rat)|cAMP signaling pathway - Rattus norvegicus (rat)|Axon guidance - Rattus norvegicus (rat)|Calcium signaling pathway - Rattus norvegicus (rat)|Tuberculosis - Rattus norvegicus (rat)|Oxytocin signaling pathway - Rattus norvegicus (rat)|Adrenergic signaling in cardiomyocytes - Rattus norvegicus (rat)|Wn…	14:86208901-86297652	154	108	61	16	51	51	1.4769485066560502	1.18342561882585	0.671299749455217	0.16369069502859	0.537807795250517	0.54618214581813	1.1105579583123701	0.415893545365746	1.4169984871256298	0.0020188903231016	0.176268778121419	UP
ENSRNOG00000017212	Spsb1	splA/ryanodine receptor domain and SOCS box containing 1 [Source:RGD Symbol;Acc:1309319]	GO:0009987|GO:0023052|GO:0050896|GO:0005623|GO:0050794|GO:0005622|GO:0051716|GO:0007154|GO:0007165|GO:0035556	cellular process|signaling|response to stimulus|cell|regulation of cellular process|intracellular|cellular response to stimulus|cell communication|signal transduction|intracellular signal transduction	-	-	-	-	5:166913735-166926636	974	621	208	227	287	274	10.0454351630855	7.317644225276589	2.4615862601786	2.49747541472414	3.2546401860415397	3.15557830188129	6.6082218828469	2.9692313008823197	1.1541726460727701	0.00203382183325724	0.176790186845075	UP
ENSRNOG00000018929	Kif20b	kinesin family member 20B [Source:RGD Symbol;Acc:1308497]	GO:0009987|GO:0005623|GO:0032502|GO:0032991|GO:0040011|GO:0008152|GO:0003824|GO:0050794|GO:0005515|GO:0040017|GO:0009653|GO:0016787|GO:0070938|GO:0097159|GO:0043234|GO:0051641|GO:0050793|GO:0051050|GO:0048856|GO:0005622|GO:0040012|GO:0043167|GO:0036094|GO:0097367|GO:1903829|GO:0043227|GO:0048646|GO:0048870|GO:0043229|GO:0006810|GO:2000147|GO:0044444|GO:0009888|GO:0019904|GO:0016477|GO:0006928|GO:…	cellular process|cell|developmental process|macromolecular complex|locomotion|metabolic process|catalytic activity|regulation of cellular process|protein binding|positive regulation of locomotion|anatomical structure morphogenesis|hydrolase activity|contractile ring|organic cyclic compound binding|protein complex|cellular localization|regulation of developmental process|positive regulation of tra…	-	-	-	-	1:253221812-253275490	253	137	406	122	127	121	1.9273269105682298	1.1924065722064199	3.5489712487134	0.991425010935942	1.06377573433451	1.02929004478229	2.22290157716268	1.02816359668425	1.112374234118	0.00204919977741102	0.17734565792927304	UP
ENSRNOG00000009712	Gale	UDP-galactose-4-epimerase [Source:RGD Symbol;Acc:621493]	GO:0005576|GO:0008152|GO:0003824|GO:0005515|GO:1903561|GO:0016853|GO:0043227|GO:0042802|GO:0031982|GO:0046983|GO:0005975|GO:0070062|GO:0042803|GO:0005996|GO:0003978|GO:0006012	extracellular region|metabolic process|catalytic activity|protein binding|extracellular vesicle|isomerase activity|membrane-bounded organelle|identical protein binding|vesicle|protein dimerization activity|carbohydrate metabolic process|extracellular exosome|protein homodimerization activity|monosaccharide metabolic process|UDP-glucose 4-epimerase activity|galactose metabolic process	K01784	UDP-glucose 4-epimerase[5.1.3.2]	rno01100|rno00520|rno00052	Metabolic pathways - Rattus norvegicus (rat)|Amino sugar and nucleotide sugar metabolism - Rattus norvegicus (rat)|Galactose metabolism - Rattus norvegicus (rat)	5:154310453-154314955	357	286	104	102	122	107	8.88272436179875	8.130453002475669	2.96931160612518	2.70733581962691	3.33772608041274	2.9728950209372904	6.660829656799869	3.00598564032565	1.1478637696092	0.0020601918181241	0.177408829499017	UP
ENSRNOG00000012543	Mcm3	minichromosome maintenance complex component 3 [Source:RGD Symbol;Acc:1305168]	GO:0009987|GO:0016020|GO:0005623|GO:0032991|GO:0008152|GO:0003824|GO:0005515|GO:0016787|GO:0097159|GO:0043234|GO:0009058|GO:0044237|GO:0005622|GO:0043167|GO:0036094|GO:0006807|GO:0097367|GO:0043227|GO:0043229|GO:1901360|GO:0044444|GO:0006996|GO:0016817|GO:0000166|GO:0003676|GO:0006139|GO:0042555|GO:0046483|GO:0001882|GO:0043168|GO:0005737|GO:0006725|GO:0043231|GO:0016818|GO:0005813|GO:0006259|GO:…	cellular process|membrane|cell|macromolecular complex|metabolic process|catalytic activity|protein binding|hydrolase activity|organic cyclic compound binding|protein complex|biosynthetic process|cellular metabolic process|intracellular|ion binding|small molecule binding|nitrogen compound metabolic process|carbohydrate derivative binding|membrane-bounded organelle|intracellular organelle|organic c…	K02541	DNA replication licensing factor MCM3[3.6.4.12]	rno04110|rno03030	Cell cycle - Rattus norvegicus (rat)|DNA replication - Rattus norvegicus (rat)	9:26914057-26932201	509	215	595	106	262	214	7.52886635937488	3.6334664246968598	10.098824696965	1.67256932617293	4.261125657225089	3.5346386421183102	7.087052493678911	3.1561112085054397	1.1670376941495402	0.00206791155406314	0.177408829499017	UP
ENSRNOG00000013970	Cdt1	chromatin licensing and DNA replication factor 1 [Source:RGD Symbol;Acc:1309211]	GO:0009987|GO:0005623|GO:0008152|GO:0050794|GO:0005515|GO:0097159|GO:0019222|GO:0009058|GO:0044237|GO:0005622|GO:0006807|GO:0043227|GO:0043229|GO:1901360|GO:0051171|GO:0007049|GO:0003676|GO:0006139|GO:0046483|GO:0051726|GO:0006725|GO:0031323|GO:0043231|GO:0006259|GO:0034645|GO:0005634|GO:0033260|GO:0000075|GO:0003677|GO:0010564|GO:0006275|GO:0033262|GO:0006260|GO:0006270|GO:0000076|GO:0006261|GO:…	cellular process|cell|metabolic process|regulation of cellular process|protein binding|organic cyclic compound binding|regulation of metabolic process|biosynthetic process|cellular metabolic process|intracellular|nitrogen compound metabolic process|membrane-bounded organelle|intracellular organelle|organic cyclic compound metabolic process|regulation of nitrogen compound metabolic process|cell cy…	-	-	-	-	19:55381565-55386511	262	104	315	53	113	111	5.07485095112594	2.3015801090991004	7.001221288235401	1.09512578480103	2.40665605307138	2.40084051992386	4.79255078282015	1.96754078593209	1.28440017681813	0.00207780430427432	0.17748586377463602	UP
ENSRNOG00000047864	RT1-DMa	RT1 class II, locus DMa [Source:RGD Symbol;Acc:735053]	GO:0016020|GO:0050896|GO:0005623|GO:0032991|GO:0002376|GO:0031224|GO:0006955|GO:0043234|GO:0019882|GO:0071944|GO:0005886|GO:0098797|GO:0002504|GO:0016021|GO:0042613	membrane|response to stimulus|cell|macromolecular complex|immune system process|intrinsic component of membrane|immune response|protein complex|antigen processing and presentation|cell periphery|plasma membrane|plasma membrane protein complex|antigen processing and presentation of peptide or polysaccharide antigen via MHC class II|integral component of membrane|MHC class II protein complex	K06752	major histocompatibility complex, class II[-]	rno05166|rno05168|rno05152|rno05164|rno04145|rno04514|rno05322|rno05145|rno05323|rno04612|rno05140|rno05416|rno05321|rno04940|rno05320|rno05150|rno05330|rno05332|rno04672|rno05310	HTLV-I infection - Rattus norvegicus (rat)|Herpes simplex infection - Rattus norvegicus (rat)|Tuberculosis - Rattus norvegicus (rat)|Influenza A - Rattus norvegicus (rat)|Phagosome - Rattus norvegicus (rat)|Cell adhesion molecules (CAMs) - Rattus norvegicus (rat)|Systemic lupus erythematosus - Rattus norvegicus (rat)|Toxoplasmosis - Rattus norvegicus (rat)|Rheumatoid arthritis - Rattus norvegicus…	20:5240975-5244386	303	79	203	83	89	73	5.568081989991129	1.65867864161825	4.2805706184164	1.62707963812547	1.7983241894014799	1.49797932897019	3.83577708334193	1.6411277188323798	1.22483136112846	0.00212032917981868	0.17958621411142103	UP
ENSRNOG00000002525	Ptgs2	prostaglandin-endoperoxide synthase 2 [Source:RGD Symbol;Acc:620349]	GO:0022414|GO:0016209|GO:0009987|GO:0023052|GO:0016020|GO:0000003|GO:0007610|GO:0050896|GO:0005623|GO:0032502|GO:0032991|GO:0040011|GO:0008152|GO:0003824|GO:0044702|GO:0023051|GO:0004601|GO:0050794|GO:0005515|GO:0042995|GO:0040017|GO:0008283|GO:0009653|GO:0042175|GO:0048523|GO:0097159|GO:0043234|GO:0006950|GO:0044708|GO:0023057|GO:0051641|GO:0019222|GO:0019953|GO:0009058|GO:0050793|GO:0051050|GO:…	reproductive process|antioxidant activity|cellular process|signaling|membrane|reproduction|behavior|response to stimulus|cell|developmental process|macromolecular complex|locomotion|metabolic process|catalytic activity|single organism reproductive process|regulation of signaling|peroxidase activity|regulation of cellular process|protein binding|cell projection|positive regulation of locomotion|ce…	K11987	prostaglandin-endoperoxide synthase 2[1.14.99.1]	rno01100|rno05200|rno04921|rno05206|rno04726|rno04668|rno04723|rno04064|rno05204|rno05222|rno00590|rno05140|rno04370|rno04923|rno04913	Metabolic pathways - Rattus norvegicus (rat)|Pathways in cancer - Rattus norvegicus (rat)|Oxytocin signaling pathway - Rattus norvegicus (rat)|MicroRNAs in cancer - Rattus norvegicus (rat)|Serotonergic synapse - Rattus norvegicus (rat)|TNF signaling pathway - Rattus norvegicus (rat)|Retrograde endocannabinoid signaling - Rattus norvegicus (rat)|NF-kappa B signaling pathway - Rattus norvegicus (ra…	13:67351087-67359335	596	531	1621	447	351	496	5.91074609854925	6.01673927446072	18.4468143528172	4.728998912048111	3.82750183260267	5.492835720930691	10.124766575275698	4.683112155193821	1.11234915283477	0.00235642865986782	0.190922583149638	UP
ENSRNOG00000007247	A2ml1	alpha-2-macroglobulin-like 1 [Source:RGD Symbol;Acc:1565709]	GO:0009987|GO:0005576|GO:0008152|GO:0005615|GO:0030234|GO:0050794|GO:0009892|GO:0048523|GO:0019222|GO:0044237|GO:0044092|GO:0043086|GO:0031324|GO:0050790|GO:0004857|GO:0031323|GO:0019538|GO:0006508|GO:0051246|GO:0032268|GO:0044267|GO:0051346|GO:0030414|GO:0032269|GO:0010466|GO:0045861|GO:0004866|GO:0052547|GO:0030162|GO:0010951|GO:0052548	cellular process|extracellular region|metabolic process|extracellular space|enzyme regulator activity|regulation of cellular process|negative regulation of metabolic process|negative regulation of cellular process|regulation of metabolic process|cellular metabolic process|negative regulation of molecular function|negative regulation of catalytic activity|negative regulation of cellular metabolic …	-	-	-	-	4:161866078-161907767	89	57	46	25	34	28	0.88183992669174	0.645273102301362	0.522994464992364	0.264246923401325	0.37041243103799393	0.30979767121403	0.6833691646618221	0.31481900855111605	1.11814249881046	0.0024081447256545	0.190922583149638	UP
ENSRNOG00000016295	Lyzl1	lysozyme-like 1 [Source:RGD Symbol;Acc:1559869]	GO:0008152|GO:0003824|GO:0016787|GO:0016798|GO:0004553|GO:0003796	metabolic process|catalytic activity|hydrolase activity|hydrolase activity, acting on glycosyl bonds|hydrolase activity, hydrolyzing O-glycosyl compounds|lysozyme activity	-	-	-	-	17:56255608-56269242	8	13	1	0	1	1	0.404831691686721	0.7516534477850608	0.0580918633351401	0.0	0.0556403027787609	0.0564845365253268	0.404859000935641	0.0373749464346959	3.4372761354993395	0.0023437275514143	0.190922583149638	UP
ENSRNOG00000025930	Chst13	carbohydrate (chondroitin 4) sulfotransferase 13 [Source:RGD Symbol;Acc:1562825]	GO:0016020|GO:0008152|GO:0003824|GO:0031224|GO:0009058|GO:0016740|GO:0016021|GO:0005975|GO:0016051|GO:0008146|GO:0001537|GO:0047756	membrane|metabolic process|catalytic activity|intrinsic component of membrane|biosynthetic process|transferase activity|integral component of membrane|carbohydrate metabolic process|carbohydrate biosynthetic process|sulfotransferase activity|N-acetylgalactosamine 4-O-sulfotransferase activity|chondroitin 4-sulfotransferase activity	K07779	chondroitin 4-sulfotransferase 13[2.8.2.5]	rno00532	Glycosaminoglycan biosynthesis - chondroitin sulfate / dermatan sulfate - Rattus norvegicus (rat)	4:122224535-122237754	19	19	9	6	3	5	0.805490492025959	0.9202708640932951	0.43779315962697496	0.271343365358081	0.13983501314193	0.236689296596321	0.7211848385820759	0.21595589169877696	1.7396323907910298	0.0025320365944727	0.19515130917095397	UP
ENSRNOG00000010938	Slc7a10	solute carrier family 7 (neutral amino acid transporter light chain, asc system), member 10 [Source:RGD Symbol;Acc:621672]	GO:0005215|GO:0009987|GO:0016020|GO:0005623|GO:0031224|GO:0005515|GO:0042995|GO:0022857|GO:0071944|GO:0005886|GO:0006810|GO:0043005|GO:0022891|GO:0031226|GO:0055085|GO:0016021|GO:0036477|GO:0005887|GO:0015075|GO:0034220|GO:1903825|GO:0030425|GO:0015291|GO:0006811|GO:0008509|GO:0015711|GO:0015297|GO:0006865|GO:0006812|GO:0098656|GO:0008324|GO:0006820|GO:0015171|GO:0003333|GO:0015807|GO:0032328|GO:…	transporter activity|cellular process|membrane|cell|intrinsic component of membrane|protein binding|cell projection|transmembrane transporter activity|cell periphery|plasma membrane|transport|neuron projection|substrate-specific transmembrane transporter activity|intrinsic component of plasma membrane|transmembrane transport|integral component of membrane|somatodendritic compartment|integral comp…	-	-	-	-	1:91433030-91448564	6	13	4	3	0	0	0.13863996576919102	0.34318966688961	0.106040936446505	0.0739313077859969	0.0	0.0	0.195956856368435	0.024643769261999	2.9912412144485403	0.00266715558926397	0.199349674573321	UP
ENSRNOG00000006204	Slc30a3	solute carrier family 30 (zinc transporter), member 3 [Source:RGD Symbol;Acc:1359689]	GO:0005215|GO:0009987|GO:0045202|GO:0016020|GO:0050896|GO:0005623|GO:0030054|GO:0031224|GO:0050794|GO:0005515|GO:0042995|GO:0030672|GO:0051050|GO:0022857|GO:0005622|GO:0071944|GO:0031090|GO:0043227|GO:0012505|GO:0008021|GO:0043229|GO:0005886|GO:0030133|GO:0005768|GO:0006810|GO:0044444|GO:0043005|GO:0098588|GO:0022891|GO:0061088|GO:0031982|GO:0055085|GO:0010035|GO:0012506|GO:0005774|GO:0016021|GO:…	transporter activity|cellular process|synapse|membrane|response to stimulus|cell|cell junction|intrinsic component of membrane|regulation of cellular process|protein binding|cell projection|synaptic vesicle membrane|positive regulation of transport|transmembrane transporter activity|intracellular|cell periphery|organelle membrane|membrane-bounded organelle|endomembrane system|synaptic vesicle|int…	-	-	-	-	6:26642783-26650105	198	109	90	60	58	73	4.38334794165303	2.75700832103599	2.2862552974416097	1.41696918203837	1.41181879861798	1.80461011555367	3.1422038533768797	1.54446603207001	1.02466863817537	0.00272644991724183	0.20301248968685198	UP
ENSRNOG00000005975	Rpl30	ribosomal protein L30 [Source:RGD Symbol;Acc:621201]	GO:0009987|GO:0005198|GO:0005623|GO:0032991|GO:0008152|GO:0097159|GO:0009058|GO:0044237|GO:0005622|GO:0006807|GO:0003735|GO:0043229|GO:0044444|GO:0003676|GO:0005737|GO:0019538|GO:0044391|GO:0030529|GO:0034645|GO:0005840|GO:0003723|GO:0010467|GO:0015934|GO:0044267|GO:0005829|GO:0006518|GO:0043043|GO:0022625|GO:0006412|GO:0022626|GO:0002181	cellular process|structural molecule activity|cell|macromolecular complex|metabolic process|organic cyclic compound binding|biosynthetic process|cellular metabolic process|intracellular|nitrogen compound metabolic process|structural constituent of ribosome|intracellular organelle|cytoplasmic part|nucleic acid binding|cytoplasm|protein metabolic process|ribosomal subunit|intracellular ribonucleopr…	K02908	large subunit ribosomal protein L30e[-]	rno03010	Ribosome - Rattus norvegicus (rat)	7:73213581-73216251	89	75	123	49	54	37	11.091417698648698	10.678933362533	17.589136956756303	6.51421216888755	7.3994772085259495	5.14897545959103	13.119829339312698	6.3542216123348405	1.04596164168491	0.0028936124846266	0.21146948720982198	UP
ENSRNOG00000038572	Ncapg	non-SMC condensin I complex, subunit G [Source:RGD Symbol;Acc:1562646]	GO:0009987|GO:0016020|GO:0005623|GO:0032991|GO:0005515|GO:0043234|GO:0005622|GO:0043229|GO:0006996|GO:0007049|GO:0007059|GO:0005737|GO:0005813|GO:0000796|GO:0005856|GO:0005694|GO:0000278|GO:0007067|GO:0051276|GO:1903047|GO:0030261|GO:0000819|GO:0005815|GO:0015629|GO:0000793|GO:0071103|GO:0007076|GO:0015630|GO:0000070	cellular process|membrane|cell|macromolecular complex|protein binding|protein complex|intracellular|intracellular organelle|organelle organization|cell cycle|chromosome segregation|cytoplasm|centrosome|condensin complex|cytoskeleton|chromosome|mitotic cell cycle|mitotic nuclear division|chromosome organization|mitotic cell cycle process|chromosome condensation|sister chromatid segregation|microtu…	-	-	-	-	14:69899128-69927938	85	50	201	27	51	43	1.10040088932597	0.739555982121687	2.98585887779333	0.37286749724166707	0.725960253768011	0.621607121838185	1.608605249747	0.5734782909492879	1.48799955436326	0.00288860343284508	0.21146948720982198	UP
ENSRNOG00000014790	Cryga	crystallin, gamma A [Source:RGD Symbol;Acc:1595217]	GO:0005198|GO:0032502|GO:0048856|GO:0005212|GO:0007275|GO:0002088|GO:0048513|GO:0007423|GO:0001654|GO:0043010	structural molecule activity|developmental process|anatomical structure development|structural constituent of eye lens|multicellular organism development|lens development in camera-type eye|animal organ development|sensory organ development|eye development|camera-type eye development	-	-	-	-	9:71828308-71830730	9	6	120	7	6	7	0.6336350287435469	0.482661000140236	9.694343368860288	0.5257402523435879	0.46445200793569497	0.550318346957715	3.60354646591469	0.513503535745666	2.81097133287602	0.00294844052683215	0.21310852921411	UP
ENSRNOG00000003703	Mcm6	minichromosome maintenance complex component 6 [Source:RGD Symbol;Acc:61967]	GO:0009987|GO:0005623|GO:0032991|GO:0008152|GO:0003824|GO:0005515|GO:0016787|GO:0097159|GO:0043234|GO:0009058|GO:0044237|GO:0005622|GO:0043167|GO:0036094|GO:0006807|GO:0097367|GO:0043227|GO:0043229|GO:1901360|GO:0006996|GO:0016817|GO:0000166|GO:0042802|GO:0003676|GO:0006139|GO:0042555|GO:0046483|GO:0001882|GO:0043168|GO:0006725|GO:0043231|GO:0016818|GO:0006259|GO:0034645|GO:0005694|GO:0017076|GO:…	cellular process|cell|macromolecular complex|metabolic process|catalytic activity|protein binding|hydrolase activity|organic cyclic compound binding|protein complex|biosynthetic process|cellular metabolic process|intracellular|ion binding|small molecule binding|nitrogen compound metabolic process|carbohydrate derivative binding|membrane-bounded organelle|intracellular organelle|organic cyclic com…	K02542	DNA replication licensing factor MCM6[3.6.4.12]	rno04110|rno03030	Cell cycle - Rattus norvegicus (rat)|DNA replication - Rattus norvegicus (rat)	13:45042882-45068077	701	314	1029	218	410	354	10.422141778415	5.333826156317019	17.5548403493663	3.45748531302938	6.7024690709446295	5.87707716061242	11.1036027613661	5.34567718152881	1.0545832377428899	0.00319464918826101	0.224330312394186	UP
ENSRNOG00000049054	Ntsr2	neurotensin receptor 2 [Source:RGD Symbol;Acc:70962]	GO:0004871|GO:0009987|GO:0023052|GO:0016020|GO:0050896|GO:0031224|GO:0050794|GO:0038023|GO:0051716|GO:0004872|GO:0007154|GO:0042391|GO:0004888|GO:0016021|GO:0007165|GO:0007186|GO:0008528|GO:0004930|GO:0007200|GO:0008188|GO:0007218|GO:0016492	signal transducer activity|cellular process|signaling|membrane|response to stimulus|intrinsic component of membrane|regulation of cellular process|signaling receptor activity|cellular response to stimulus|receptor activity|cell communication|regulation of membrane potential|transmembrane signaling receptor activity|integral component of membrane|signal transduction|G-protein coupled receptor sign…	K04212	neurotensin receptor 2[-]	rno04080	Neuroactive ligand-receptor interaction - Rattus norvegicus (rat)	6:41917132-41923542	5	3	2	0	0	0	0.17334036596184302	0.118812985298019	0.0795518935691807	0.0	0.0	0.0	0.123901748276348	0.0	inf	0.00323609677438643	0.22570819951693	UP
ENSRNOG00000004278	Dlx3	distal-less homeobox 3 [Source:RGD Symbol;Acc:1304875]	GO:0022414|GO:0009987|GO:0000003|GO:0005623|GO:0032502|GO:0001071|GO:0008152|GO:0044702|GO:0003700|GO:0050794|GO:0009653|GO:0097159|GO:0019222|GO:0009058|GO:0044237|GO:0048856|GO:0009893|GO:0005622|GO:0006807|GO:0043227|GO:0043229|GO:0003006|GO:1901360|GO:0001568|GO:0051171|GO:0009888|GO:0000981|GO:0003682|GO:0048608|GO:0031325|GO:0007275|GO:0003676|GO:0006139|GO:0048513|GO:0001890|GO:0046483|GO:…	reproductive process|cellular process|reproduction|cell|developmental process|nucleic acid binding transcription factor activity|metabolic process|single organism reproductive process|transcription factor activity, sequence-specific DNA binding|regulation of cellular process|anatomical structure morphogenesis|organic cyclic compound binding|regulation of metabolic process|biosynthetic process|cel…	-	-	-	-	10:82937971-82943348	2	4	4	0	0	0	0.0330628185445926	0.0755384085585329	0.0758532155907355	0.0	0.0	0.0	0.061484814231287	0.0	inf	0.00347656405260135	0.237368726248892	UP
ENSRNOG00000056209	Exo1	exonuclease 1 [Source:MGI Symbol;Acc:MGI:1349427]	GO:0009987|GO:0050896|GO:0005623|GO:0032502|GO:0002376|GO:0008152|GO:0003824|GO:0006955|GO:0005515|GO:0016787|GO:0097159|GO:0006950|GO:0002520|GO:0044237|GO:0048856|GO:0005622|GO:0006807|GO:0043227|GO:0043229|GO:0051716|GO:1901360|GO:0006959|GO:0007275|GO:0001775|GO:0003676|GO:0006139|GO:0016445|GO:0046649|GO:0002312|GO:0016788|GO:0046483|GO:0002366|GO:0045190|GO:0002377|GO:0002250|GO:0002443|GO:…	cellular process|response to stimulus|cell|developmental process|immune system process|metabolic process|catalytic activity|immune response|protein binding|hydrolase activity|organic cyclic compound binding|response to stress|immune system development|cellular metabolic process|anatomical structure development|intracellular|nitrogen compound metabolic process|membrane-bounded organelle|intracellu…	K10746	exonuclease 1 [EC:3.1.-.-][-]	rno03430	Mismatch repair - Rattus norvegicus (rat)	13:93939022-93960342	44	12	68	6	19	10	0.75994323799268	0.236793813342106	1.34765450039022	0.110547296997737	0.36082800415465205	0.19285794537478	0.7814638505750021	0.22141108217572303	1.81945170330908	0.00346599021002739	0.237368726248892	UP
ENSRNOG00000012546	Frmpd1	FERM and PDZ domain containing 1 [Source:RGD Symbol;Acc:1305229]	GO:0009987|GO:0023052|GO:0005576|GO:0050896|GO:0005623|GO:0050794|GO:0005515|GO:1903561|GO:0005622|GO:0043227|GO:0043229|GO:0051716|GO:0007154|GO:0031982|GO:0070062|GO:0007165|GO:0005856	cellular process|signaling|extracellular region|response to stimulus|cell|regulation of cellular process|protein binding|extracellular vesicle|intracellular|membrane-bounded organelle|intracellular organelle|cellular response to stimulus|cell communication|vesicle|extracellular exosome|signal transduction|cytoskeleton	-	-	-	-	5:60809762-60837764	74	38	23	3	26	6	0.7285509570204199	0.427451367719778	0.259840727374911	0.0315026253607982	0.28145863673146804	0.0659679577579449	0.47194768403837	0.12630973995007	1.9016610520078798	0.0035537593732373	0.240146506687392	UP
ENSRNOG00000010497	RGD1305807	hypothetical LOC298077 [Source:RGD Symbol;Acc:1305807]	GO:0009987|GO:0016020|GO:0005623|GO:0031224|GO:0005515|GO:0071944|GO:0005886|GO:0006810|GO:0055085|GO:0010876|GO:0016021|GO:0035461|GO:0006869|GO:0051180|GO:0034633|GO:0071939	cellular process|membrane|cell|intrinsic component of membrane|protein binding|cell periphery|plasma membrane|transport|transmembrane transport|lipid localization|integral component of membrane|vitamin transmembrane transport|lipid transport|vitamin transport|retinol transport|vitamin A import	-	-	-	-	5:61425746-61467644	821	767	192	248	350	170	9.34285721327007	9.972465990664961	2.5071542477851603	3.01060245917431	4.379423189317779	2.16025214826221	7.2741591505734	3.18342593225143	1.1922002928238102	0.0036666616602850704	0.24442759419170604	UP
ENSRNOG00000024527	Olr1572	olfactory receptor 1572 [Source:RGD Symbol;Acc:1333907]	GO:0004871|GO:0009987|GO:0023052|GO:0016020|GO:0050896|GO:0005623|GO:0031224|GO:0050794|GO:0038023|GO:0051606|GO:0071944|GO:0005886|GO:0051716|GO:0004872|GO:0007154|GO:0004888|GO:0050877|GO:0016021|GO:0009593|GO:0050906|GO:0007165|GO:0007600|GO:0007186|GO:0004984|GO:0050907|GO:0004930|GO:0007606|GO:0050911|GO:0007608	signal transducer activity|cellular process|signaling|membrane|response to stimulus|cell|intrinsic component of membrane|regulation of cellular process|signaling receptor activity|detection of stimulus|cell periphery|plasma membrane|cellular response to stimulus|receptor activity|cell communication|transmembrane signaling receptor activity|neurological system process|integral component of membran…	K04257|K04257	olfactory receptor[-]|olfactory receptor[-]	rno04740|rno04740	Olfactory transduction - Rattus norvegicus (rat)|Olfactory transduction - Rattus norvegicus (rat)	12:13478023-13478964	2	3	5	0	0	0	0.0920985518694383	0.15778667155819698	0.264143911452553	0.0	0.0	0.0	0.17134304496006303	0.0	inf	0.0037229510040523296	0.24546696012784197	UP
ENSRNOG00000039740	Cenpk	centromere protein K [Source:RGD Symbol;Acc:1310461]	GO:0005623|GO:0005515|GO:0005622|GO:0043227|GO:0043229|GO:0043231|GO:0005634	cell|protein binding|intracellular|membrane-bounded organelle|intracellular organelle|intracellular membrane-bounded organelle|nucleus	-	-	-	-	2:34312766-34335776	30	12	34	9	10	8	0.7928394241775321	0.36233349500428297	1.03106656017058	0.253719273294109	0.29057732773551503	0.23607760483129603	0.728746493117465	0.260124735286973	1.48621344395673	0.0037073221397461798	0.24546696012784197	UP
ENSRNOG00000031834	Nkain4	Na+/K+ transporting ATPase interacting 4 [Source:RGD Symbol;Acc:1305809]	GO:0016020|GO:0031224|GO:0006810|GO:0016021|GO:0043269|GO:0006811|GO:0006812|GO:0002028|GO:0015672|GO:0030001|GO:0006814	membrane|intrinsic component of membrane|transport|integral component of membrane|regulation of ion transport|ion transport|cation transport|regulation of sodium ion transport|monovalent inorganic cation transport|metal ion transport|sodium ion transport	-	-	-	-	3:176444544-176465162	16	13	10	3	4	5	0.414257623612561	0.38457731626972996	0.297102763687528	0.0828472028145172	0.113871616671995	0.144557104727186	0.36531256785660604	0.113758641404566	1.68315524725351	0.00376199134518339	0.24580004378529396	UP
ENSRNOG00000049388	Prr32	proline rich 32 [Source:RGD Symbol;Acc:1583341]	-	-	-	-	-	-	X:131617798-131619728	9	1	5	1	0	0	0.354513331249796	0.0449851522062002	0.22599778800027698	0.0420270051610659	0.0	0.0	0.208498757152091	0.0140090017203553	3.8956127255988697	0.0037546236330681703	0.24580004378529396	UP
ENSRNOG00000058611	AABR07027137.1	-	-	-	-	-	-	-	17:15108456-15111712	673	487	188	168	168	289	27.4057229187064	22.658176897957503	8.784672268260831	7.297946689187031	7.5222579444838	13.1414142823145	19.6161906949749	9.32053963866178	1.07355951782098	0.00380392078487146	0.24690448989172303	UP
ENSRNOG00000008431	Gabbr2	gamma-aminobutyric acid (GABA) B receptor 2 [Source:RGD Symbol;Acc:619864]	GO:0004871|GO:0009987|GO:0023052|GO:0016020|GO:0050896|GO:0005623|GO:0032991|GO:0031224|GO:0050794|GO:0005515|GO:0042995|GO:0038023|GO:0043234|GO:0005622|GO:0071944|GO:0005886|GO:0051716|GO:0004872|GO:0098797|GO:0043005|GO:0007154|GO:0031226|GO:0004888|GO:0016021|GO:0005737|GO:0043235|GO:0005887|GO:0007165|GO:0007186|GO:0016917|GO:0004930|GO:0038037|GO:0007214|GO:0004965|GO:0038039	signal transducer activity|cellular process|signaling|membrane|response to stimulus|cell|macromolecular complex|intrinsic component of membrane|regulation of cellular process|protein binding|cell projection|signaling receptor activity|protein complex|intracellular|cell periphery|plasma membrane|cellular response to stimulus|receptor activity|plasma membrane protein complex|neuron projection|cell …	K04615	gamma-aminobutyric acid type B receptor[-]	rno04080|rno04024|rno04915|rno05032|rno04727|rno04742	Neuroactive ligand-receptor interaction - Rattus norvegicus (rat)|cAMP signaling pathway - Rattus norvegicus (rat)|Estrogen signaling pathway - Rattus norvegicus (rat)|Morphine addiction - Rattus norvegicus (rat)|GABAergic synapse - Rattus norvegicus (rat)|Taste transduction - Rattus norvegicus (rat)	5:62276100-62621737	128	142	62	55	55	50	1.01391452637646	1.28513462140781	0.563543779710449	0.46475435571400603	0.47903229370747497	0.442261179887465	0.95419764249824	0.46201594310298205	1.04634548533824	0.0040883494573507794	0.256794737728109	UP
ENSRNOG00000024923	Nnat	neuronatin [Source:RGD Symbol;Acc:620155]	GO:0009987|GO:0023052|GO:0005623|GO:0032502|GO:0023051|GO:0050794|GO:0051641|GO:0051050|GO:0048856|GO:0005622|GO:0006810|GO:0007154|GO:0046887|GO:0010646|GO:0007275|GO:0051222|GO:0032940|GO:0060341|GO:0048513|GO:0032880|GO:0051047|GO:0008104|GO:0007267|GO:0045184|GO:0007420|GO:0005737|GO:0046883|GO:0060322|GO:0048869|GO:0010817|GO:0009914|GO:0007399|GO:0015031|GO:0030154|GO:0090277|GO:0009306|GO:…	cellular process|signaling|cell|developmental process|regulation of signaling|regulation of cellular process|cellular localization|positive regulation of transport|anatomical structure development|intracellular|transport|cell communication|positive regulation of hormone secretion|regulation of cell communication|multicellular organism development|positive regulation of protein transport|secretion…	-	-	-	-	3:154043873-154046330	18	10	4	2	3	2	0.6195542503270239	0.393240375613677	0.157967331515944	0.0734471947338627	0.113532713050948	0.0768753581808856	0.390253985818882	0.0879517553218988	2.14962909100628	0.0040987049227580105	0.256794737728109	UP
ENSRNOG00000000479	Kifc1	kinesin family member C1 [Source:RGD Symbol;Acc:1359118]	GO:0022414|GO:0009987|GO:0016020|GO:0000003|GO:0005623|GO:0032991|GO:0008152|GO:0003824|GO:0044702|GO:0005515|GO:0016787|GO:0097159|GO:0043234|GO:0051641|GO:0019953|GO:0005622|GO:0043167|GO:0036094|GO:0048609|GO:0097367|GO:0043227|GO:0012505|GO:0043229|GO:0005768|GO:0044444|GO:0006996|GO:0006928|GO:0007049|GO:0016817|GO:0000166|GO:0007059|GO:0051301|GO:0032403|GO:0001882|GO:0005875|GO:0007276|GO:…	reproductive process|cellular process|membrane|reproduction|cell|macromolecular complex|metabolic process|catalytic activity|single organism reproductive process|protein binding|hydrolase activity|organic cyclic compound binding|protein complex|cellular localization|sexual reproduction|intracellular|ion binding|small molecule binding|multicellular organismal reproductive process|carbohydrate deri…	-	-	-	-	20:5509059-5526173	204	87	632	91	127	109	3.86678576636672	1.88411629172356	13.7460832091235	1.8400303936929199	2.64688603827202	2.30708871188882	6.49899508907126	2.2646683812845896	1.52091684803424	0.00427611649556568	0.25881294299737195	UP
ENSRNOG00000018371	Tubb6	tubulin, beta 6 class V [Source:RGD Symbol;Acc:1305887]	GO:0009987|GO:0005576|GO:0005198|GO:0005623|GO:0008152|GO:0003824|GO:0016787|GO:0097159|GO:1903561|GO:0005200|GO:0005622|GO:0043167|GO:0036094|GO:0097367|GO:0043227|GO:0043229|GO:0016817|GO:0000166|GO:0031982|GO:0001882|GO:0043168|GO:0005737|GO:0007017|GO:0070062|GO:0005874|GO:0043231|GO:0022607|GO:0016818|GO:0006461|GO:0005856|GO:0017076|GO:0005634|GO:0001883|GO:0032549|GO:0032561|GO:0019001|GO:…	cellular process|extracellular region|structural molecule activity|cell|metabolic process|catalytic activity|hydrolase activity|organic cyclic compound binding|extracellular vesicle|structural constituent of cytoskeleton|intracellular|ion binding|small molecule binding|carbohydrate derivative binding|membrane-bounded organelle|intracellular organelle|hydrolase activity, acting on acid anhydrides|…	K07375	tubulin beta[-]	rno04145|rno04540	Phagosome - Rattus norvegicus (rat)|Gap junction - Rattus norvegicus (rat)	18:63130542-63140181	258	245	121	44	155	48	6.39013186732337	6.933078962822179	3.43889219994069	1.16252836742501	4.22116963411268	1.32753684099141	5.58736767669541	2.23707828084303	1.32055301924399	0.00429748183900794	0.25881294299737195	UP
ENSRNOG00000018854	Nppc	natriuretic peptide C [Source:RGD Symbol;Acc:620850]	GO:0022414|GO:0009987|GO:0023052|GO:0000003|GO:0005576|GO:0040007|GO:0050896|GO:0005623|GO:0032502|GO:0008152|GO:0005615|GO:0044702|GO:0050794|GO:0005515|GO:0008283|GO:0009653|GO:0009892|GO:0040008|GO:0048523|GO:0006950|GO:0019222|GO:0019953|GO:0009058|GO:0050793|GO:0048589|GO:0044237|GO:0048856|GO:0009893|GO:0005622|GO:0006807|GO:0048609|GO:0051321|GO:0043227|GO:0012505|GO:0043229|GO:0051716|GO:…	reproductive process|cellular process|signaling|reproduction|extracellular region|growth|response to stimulus|cell|developmental process|metabolic process|extracellular space|single organism reproductive process|regulation of cellular process|protein binding|cell proliferation|anatomical structure morphogenesis|negative regulation of metabolic process|regulation of growth|negative regulation of c…	-	-	-	-	9:93731436-93735636	164	104	2	0	19	0	6.97299876738745	5.05219398458127	0.0975680577010245	0.0	0.8882736455218921	0.0	4.04092026988991	0.296091215173964	3.7705702939688397	0.00421557034360839	0.25881294299737195	UP
ENSRNOG00000053026	Shcbp1	Shc SH2-domain binding protein 1 [Source:MGI Symbol;Acc:MGI:1338802]	GO:0009987|GO:0023052|GO:0050896|GO:0050794|GO:0005515|GO:0008283|GO:0051716|GO:0019904|GO:0007154|GO:0061351|GO:0042127|GO:0010033|GO:0071774|GO:0007165|GO:0007166|GO:2000177|GO:0042169|GO:0044344|GO:0070848|GO:0071310|GO:0007167|GO:0071363|GO:0008543|GO:0007169	cellular process|signaling|response to stimulus|regulation of cellular process|protein binding|cell proliferation|cellular response to stimulus|protein domain specific binding|cell communication|neural precursor cell proliferation|regulation of cell proliferation|response to organic substance|response to fibroblast growth factor|signal transduction|cell surface receptor signaling pathway|regulati…	-	-	-	-	16:90613870-90641420	51	29	121	11	26	30	1.1136857061654801	0.723549372664359	3.0319739386184104	0.25624209105755297	0.6242826257815289	0.73154449053964	1.62306967248275	0.537356402459574	1.59477375038152	0.004255126890523661	0.25881294299737195	UP
ENSRNOG00000053889	Celsr3	Cadherin EGF LAG seven-pass G-type receptor 3 [Source:UniProtKB/Swiss-Prot;Acc:O88278]	GO:0004871|GO:0009987|GO:0023052|GO:0016020|GO:0050896|GO:0005623|GO:0032502|GO:0040011|GO:0008152|GO:0031224|GO:0050794|GO:0009653|GO:0038023|GO:0019222|GO:0044237|GO:0048856|GO:0043167|GO:0071944|GO:0007155|GO:0048646|GO:0048870|GO:0005886|GO:0051716|GO:0004872|GO:0016477|GO:0007154|GO:0006996|GO:0006928|GO:0030030|GO:0007275|GO:0008037|GO:0004888|GO:0032880|GO:0008104|GO:0006793|GO:0048468|GO:…	signal transducer activity|cellular process|signaling|membrane|response to stimulus|cell|developmental process|locomotion|metabolic process|intrinsic component of membrane|regulation of cellular process|anatomical structure morphogenesis|signaling receptor activity|regulation of metabolic process|cellular metabolic process|anatomical structure development|ion binding|cell periphery|cell adhesion|…	-	-	-	-	8:117620317-117648028	24	25	3	4	3	5	0.0877035364982155	0.104377845471337	0.0125803965060044	0.0155915737610928	0.0120535236302826	0.0204021865872966	0.0682205928251856	0.016015761326224	2.09071491199324	0.00435607270377641	0.258897670454567	UP
ENSRNOG00000003681	Lct	lactase [Source:RGD Symbol;Acc:620823]	GO:0016020|GO:0050896|GO:0005623|GO:0008152|GO:0003824|GO:0031224|GO:0016787|GO:0006950|GO:0009605|GO:0016740|GO:0042594|GO:0009991|GO:0016798|GO:0010035|GO:0009725|GO:0001666|GO:0016021|GO:0010033|GO:0005975|GO:0005903|GO:0070482|GO:0007584|GO:0042493|GO:0010038|GO:0097305|GO:0004553|GO:0014070|GO:0009743|GO:0048545|GO:0010039|GO:0031667|GO:0033993|GO:0010288|GO:0010045|GO:0000016|GO:0045471|GO:…	membrane|response to stimulus|cell|metabolic process|catalytic activity|intrinsic component of membrane|hydrolase activity|response to stress|response to external stimulus|transferase activity|response to starvation|response to extracellular stimulus|hydrolase activity, acting on glycosyl bonds|response to inorganic substance|response to hormone|response to hypoxia|integral component of membrane|…	K01229	lactase-phlorizin hydrolase[3.2.1.62]	rno01100|rno04973|rno00052	Metabolic pathways - Rattus norvegicus (rat)|Carbohydrate digestion and absorption - Rattus norvegicus (rat)|Galactose metabolism - Rattus norvegicus (rat)	13:44998414-45040593	23	3	1	1	1	0	0.163068032242981	0.0242986831139156	0.00813874887660865	0.0075644486974552096	0.00779528191620043	0.0	0.0651684880778351	0.00511991020455188	3.66998411164433	0.00454564045569961	0.264721864999475	UP
ENSRNOG00000003745	Atf3	activating transcription factor 3 [Source:RGD Symbol;Acc:2165]	GO:0009987|GO:0023052|GO:0050896|GO:0005623|GO:0032502|GO:0001071|GO:0032991|GO:0008152|GO:0023051|GO:0003700|GO:0050794|GO:0005515|GO:0008283|GO:0009892|GO:0048523|GO:0097159|GO:0043234|GO:0006950|GO:0023057|GO:0019222|GO:0009058|GO:0009605|GO:0044237|GO:0048856|GO:0009893|GO:0005622|GO:0006807|GO:0043227|GO:0043229|GO:0051716|GO:1901360|GO:0051171|GO:0009888|GO:0000981|GO:0007154|GO:0031325|GO:…	cellular process|signaling|response to stimulus|cell|developmental process|nucleic acid binding transcription factor activity|macromolecular complex|metabolic process|regulation of signaling|transcription factor activity, sequence-specific DNA binding|regulation of cellular process|protein binding|cell proliferation|negative regulation of metabolic process|negative regulation of cellular process|…	K09032	activating transcription factor 3[-]	rno05166	HTLV-I infection - Rattus norvegicus (rat)	13:109817728-109849632	244	298	79	87	65	113	2.3328820379539104	3.2552841377021897	0.8667090622871841	0.8873343790504301	0.6833305271490691	1.20642523708497	2.1516250793144303	0.9256967144281558	1.21681520364786	0.004570832607608871	0.264721864999475	UP
ENSRNOG00000029594	LOC686807	similar to 60S ribosomal protein L29 (P23) [Source:RGD Symbol;Acc:1592541]	GO:0009987|GO:0005198|GO:0005623|GO:0032991|GO:0008152|GO:0009058|GO:0044237|GO:0005622|GO:0006807|GO:0003735|GO:0043229|GO:0044444|GO:0005737|GO:0019538|GO:0030529|GO:0034645|GO:0005840|GO:0010467|GO:0044267|GO:0006518|GO:0043043|GO:0006412	cellular process|structural molecule activity|cell|macromolecular complex|metabolic process|biosynthetic process|cellular metabolic process|intracellular|nitrogen compound metabolic process|structural constituent of ribosome|intracellular organelle|cytoplasmic part|cytoplasm|protein metabolic process|intracellular ribonucleoprotein complex|cellular macromolecule biosynthetic process|ribosome|gene…	-	-	-	-	6:59757397-59757964	55	37	39	18	20	24	4.19946035944834	3.2277210129504503	3.4169080806835	1.46611406388019	1.67908953858051	2.04622976107038	3.61469648436076	1.7304777878436899	1.06270408991744	0.004706616732633479	0.26831096695983603	UP
ENSRNOG00000028025	Aknad1	AKNA domain containing 1 [Source:RGD Symbol;Acc:1583957]	-	-	-	-	-	-	2:211546560-211585332	34	25	11	8	10	7	0.58535921991389	0.491765093312356	0.21732110204637803	0.14693438988725	0.189296305999992	0.134575665631581	0.431481805090875	0.156935453839608	1.4591284110749299	0.00487678568227105	0.274155940406189	UP
ENSRNOG00000032832	Mmp10	matrix metallopeptidase 10 [Source:RGD Symbol;Acc:620192]	GO:0031012|GO:0009987|GO:0040011|GO:0008152|GO:0003824|GO:0050794|GO:0016787|GO:0040012|GO:0043167|GO:0048870|GO:0016477|GO:0006928|GO:0008233|GO:2000145|GO:0043169|GO:0051270|GO:0019538|GO:0030334|GO:0006508|GO:0046872|GO:0005509|GO:0046914|GO:0004175|GO:0008237|GO:0008270|GO:0004222	extracellular matrix|cellular process|locomotion|metabolic process|catalytic activity|regulation of cellular process|hydrolase activity|regulation of locomotion|ion binding|cell motility|cell migration|movement of cell or subcellular component|peptidase activity|regulation of cell motility|cation binding|regulation of cellular component movement|protein metabolic process|regulation of cell migrat…	-	-	-	-	8:5734348-5742243	8	9	0	0	1	0	0.20372328818292398	0.26186389940939897	0.0	0.0	0.0279998470237217	0.0	0.155195729197441	0.00933328234124057	4.05556050734883	0.0048666560612499	0.274155940406189	UP
ENSRNOG00000008310	Mpo	myeloperoxidase [Source:RGD Symbol;Acc:1592081]	GO:0016209|GO:0009987|GO:0005576|GO:0040007|GO:0050896|GO:0005623|GO:0032502|GO:0002376|GO:0008152|GO:0003824|GO:0005615|GO:0004601|GO:0045926|GO:0040008|GO:0097159|GO:0006950|GO:1903561|GO:0009058|GO:0009605|GO:0044237|GO:0005622|GO:0043167|GO:0097006|GO:0009056|GO:0016491|GO:0097367|GO:0043227|GO:0012505|GO:0009607|GO:0051707|GO:0043229|GO:0051716|GO:0044444|GO:0007568|GO:0009620|GO:0046906|GO:…	antioxidant activity|cellular process|extracellular region|growth|response to stimulus|cell|developmental process|immune system process|metabolic process|catalytic activity|extracellular space|peroxidase activity|negative regulation of growth|regulation of growth|organic cyclic compound binding|response to stress|extracellular vesicle|biosynthetic process|response to external stimulus|cellular me…	K10789	myeloperoxidase[1.11.2.2]	rno04145|rno05202	Phagosome - Rattus norvegicus (rat)|Transcriptional misregulation in cancer - Rattus norvegicus (rat)	10:75087892-75098260	27	0	0	0	0	0	0.367647577117135	0.0	0.0	0.0	0.0	0.0	0.122549192372378	0.0	inf	0.00492350358564641	0.27443664619202	UP
ENSRNOG00000046790	Irs4	insulin receptor substrate 4 [Source:RGD Symbol;Acc:1562442]	-	-	-	-	-	-	X:113002150-113018073	5	6	0	0	0	0	0.0344259085280624	0.0472010122378767	0.0	0.0	0.0	0.0	0.0272089735886464	0.0	inf	0.00513343582063199	0.277114443556659	UP
ENSRNOG00000019100	Kif2c	kinesin family member 2C [Source:RGD Symbol;Acc:620239]	GO:0009987|GO:0016020|GO:0005623|GO:0032991|GO:0008152|GO:0003824|GO:0050794|GO:0005515|GO:0016787|GO:0097159|GO:0043234|GO:0051641|GO:0005622|GO:0043167|GO:0036094|GO:0097367|GO:0043229|GO:0006996|GO:0006928|GO:0007163|GO:0007049|GO:0016817|GO:0000166|GO:0007059|GO:0051983|GO:0032403|GO:0001882|GO:0005875|GO:0008092|GO:0043168|GO:0051656|GO:0007017|GO:0051649|GO:0005874|GO:0000776|GO:0016818|GO:…	cellular process|membrane|cell|macromolecular complex|metabolic process|catalytic activity|regulation of cellular process|protein binding|hydrolase activity|organic cyclic compound binding|protein complex|cellular localization|intracellular|ion binding|small molecule binding|carbohydrate derivative binding|intracellular organelle|organelle organization|movement of cell or subcellular component|es…	-	-	-	-	5:136027934-136053210	16	15	73	1	15	7	0.192104518148128	0.20577890276317604	1.00575415699561	0.0128105572210226	0.198035481867868	0.0938527413416258	0.467879192635638	0.101566260143505	2.20371484621334	0.00537351100553336	0.278591520086524	UP
ENSRNOG00000006622	Cry1	cryptochrome circadian clock 1 [Source:RGD Symbol;Acc:735083]	GO:0004871|GO:0009987|GO:0023052|GO:0048511|GO:0050896|GO:0005623|GO:0000988|GO:0008152|GO:0023051|GO:0050794|GO:0005515|GO:0007623|GO:0038023|GO:0009892|GO:0042754|GO:0000989|GO:0048523|GO:0097159|GO:0006950|GO:0042752|GO:0023057|GO:0051641|GO:0019222|GO:0009058|GO:0009605|GO:0044237|GO:0005622|GO:0036094|GO:0006807|GO:0051051|GO:0043227|GO:0043229|GO:0051716|GO:0004872|GO:1901360|GO:0006810|GO:…	signal transducer activity|cellular process|signaling|rhythmic process|response to stimulus|cell|transcription factor activity, protein binding|metabolic process|regulation of signaling|regulation of cellular process|protein binding|circadian rhythm|signaling receptor activity|negative regulation of metabolic process|negative regulation of circadian rhythm|transcription factor activity, transcrip…	K02295	cryptochrome[-]	rno04710	Circadian rhythm - Rattus norvegicus (rat)	7:24534615-24634097	1100	878	263	314	339	441	16.3263107655116	14.888810573748	4.47913396116439	4.971537598318879	5.53232739226375	7.30891769244627	11.898085100141301	5.9375942276763	1.00277899347992	0.00563252172892238	0.290053611194693	UP
ENSRNOG00000002793	Sstr2	somatostatin receptor 2 [Source:RGD Symbol;Acc:3763]	GO:0022414|GO:0004871|GO:0009987|GO:0023052|GO:0016020|GO:0000003|GO:0050896|GO:0005623|GO:0032502|GO:0031224|GO:0044702|GO:0050794|GO:0005515|GO:0042995|GO:0008283|GO:0038023|GO:0048523|GO:0006950|GO:0019953|GO:0009605|GO:0048856|GO:0005622|GO:0033218|GO:0048609|GO:0071944|GO:0005886|GO:0051716|GO:0004872|GO:0022037|GO:0019904|GO:0043005|GO:0007154|GO:0007275|GO:0031226|GO:0042594|GO:0021549|GO:…	reproductive process|signal transducer activity|cellular process|signaling|membrane|reproduction|response to stimulus|cell|developmental process|intrinsic component of membrane|single organism reproductive process|regulation of cellular process|protein binding|cell projection|cell proliferation|signaling receptor activity|negative regulation of cellular process|response to stress|sexual reproduct…	K04218	somatostatin receptor 2[-]	rno04080|rno04024|rno04971	Neuroactive ligand-receptor interaction - Rattus norvegicus (rat)|cAMP signaling pathway - Rattus norvegicus (rat)|Gastric acid secretion - Rattus norvegicus (rat)	10:102136283-102143434	2	3	4	0	0	0	0.0415502087456949	0.0711853661914854	0.0953251138458286	0.0	0.0	0.0	0.0693535629276696	0.0	inf	0.00589802900644268	0.294536715319481	UP
ENSRNOG00000012772	Nqo1	NAD(P)H dehydrogenase, quinone 1 [Source:RGD Symbol;Acc:2503]	GO:0016209|GO:0009987|GO:0005576|GO:0050896|GO:0005623|GO:0032502|GO:0008152|GO:0003824|GO:0050794|GO:0005515|GO:0009892|GO:0097159|GO:0006950|GO:1903561|GO:0004784|GO:0019222|GO:0009605|GO:0044237|GO:0005622|GO:0016491|GO:0044297|GO:0043227|GO:0051716|GO:0044444|GO:0007568|GO:0044092|GO:0042802|GO:0003676|GO:0043025|GO:0019430|GO:0043086|GO:0031982|GO:0010941|GO:0072593|GO:0009991|GO:0010942|GO:…	antioxidant activity|cellular process|extracellular region|response to stimulus|cell|developmental process|metabolic process|catalytic activity|regulation of cellular process|protein binding|negative regulation of metabolic process|organic cyclic compound binding|response to stress|extracellular vesicle|superoxide dismutase activity|regulation of metabolic process|response to external stimulus|ce…	K00355	NAD(P)H dehydrogenase (quinone)[1.6.5.2]	rno00130	Ubiquinone and other terpenoid-quinone biosynthesis - Rattus norvegicus (rat)	19:38422164-38437180	2568	2063	263	822	469	527	70.53237789096379	64.7385567759123	8.288809014897	24.0841123062932	14.163766380117302	16.163030534289998	47.8532478939244	18.1369697402335	1.3996834108862999	0.00591103483004837	0.294536715319481	UP
ENSRNOG00000019177	Psd2	pleckstrin and Sec7 domain containing 2 [Source:RGD Symbol;Acc:1311075]	GO:0009987|GO:0023052|GO:0050896|GO:0005623|GO:0032502|GO:0030054|GO:0008152|GO:0023051|GO:0050794|GO:0042995|GO:0019222|GO:0048856|GO:0009893|GO:0043167|GO:0044297|GO:0005085|GO:0008289|GO:0051716|GO:0043005|GO:0007154|GO:0010646|GO:0007275|GO:0043025|GO:0005086|GO:0050790|GO:0036477|GO:0043085|GO:0005543|GO:0043168|GO:0009966|GO:0007165|GO:0048869|GO:0035556|GO:0007399|GO:0051345|GO:0030154|GO:…	cellular process|signaling|response to stimulus|cell|developmental process|cell junction|metabolic process|regulation of signaling|regulation of cellular process|cell projection|regulation of metabolic process|anatomical structure development|positive regulation of metabolic process|ion binding|cell body|guanyl-nucleotide exchange factor activity|lipid binding|cellular response to stimulus|neuron…	K12494	PH and SEC7 domain-containing protein[-]	rno04144	Endocytosis - Rattus norvegicus (rat)	18:28781349-28832428	28	22	31	15	11	9	0.276173743699927	0.247923862962475	0.35084741403381	0.15782069370865398	0.119290683260263	0.0991264619135475	0.29164834023207103	0.12541261296082198	1.2175474140687599	0.00589702123310718	0.294536715319481	UP
ENSRNOG00000025764	Mt1	metallothionein 1 [Source:RGD Symbol;Acc:3117]	GO:0043167|GO:0043169|GO:0046872	ion binding|cation binding|metal ion binding	-	-	-	-	19:11302125-11302938	647	762	210	133	400	140	80.6307925092953	108.49792346815201	30.0301426520289	17.6812625864903	54.8111059917572	19.482395341424	73.05295287649209	30.658254639890497	1.2526670220645502	0.00590876308775672	0.294536715319481	UP
ENSRNOG00000012281	Adh6a	alcohol dehydrogenase 6A (class V) [Source:RGD Symbol;Acc:1310029]	GO:0008152|GO:0003824|GO:0043167|GO:0016491|GO:0043169|GO:0055114|GO:0046872|GO:0046914|GO:0008270	metabolic process|catalytic activity|ion binding|oxidoreductase activity|cation binding|oxidation-reduction process|metal ion binding|transition metal ion binding|zinc ion binding	-	-	-	-	2:243577082-243599400	6	4	11	2	1	1	0.18442750938963198	0.140476813648186	0.38797438416359	0.0655871476716279	0.0337942873716499	0.0343070501787421	0.23762623573380304	0.044562828407339994	2.41478142067686	0.0063490585776649205	0.30407675692836	UP
ENSRNOG00000025476	Tmem252	transmembrane protein 252 [Source:RGD Symbol;Acc:1359349]	GO:0016020|GO:0031224|GO:0016021	membrane|intrinsic component of membrane|integral component of membrane	-	-	-	-	1:242572533-242577817	26098	23067	2022	3728	8492	4206	544.937099740418	550.301256555276	48.446504053542	83.0387105633876	194.967073098174	98.06797489841992	381.228286783079	125.357919519994	1.60460202815012	0.006560049929642	0.30771499788318396	UP
ENSRNOG00000036608	Mlana	melan-A [Source:RGD Symbol;Acc:1306525]	GO:0016020|GO:0005623|GO:0031224|GO:0005515|GO:0042175|GO:0005789|GO:0005622|GO:0031090|GO:0043227|GO:0012505|GO:0043229|GO:0044444|GO:0098588|GO:0031982|GO:0005794|GO:0016021|GO:0005737|GO:0043231|GO:0005783|GO:0016023|GO:0005802|GO:0031988|GO:0031410|GO:0042470	membrane|cell|intrinsic component of membrane|protein binding|nuclear outer membrane-endoplasmic reticulum membrane network|endoplasmic reticulum membrane|intracellular|organelle membrane|membrane-bounded organelle|endomembrane system|intracellular organelle|cytoplasmic part|bounding membrane of organelle|vesicle|Golgi apparatus|integral component of membrane|cytoplasm|intracellular membrane-boun…	-	-	-	-	1:247869756-247884442	33	24	3	6	4	5	0.6798977429296179	0.5649537375177189	0.0709283352652067	0.13186900843767999	0.0906104313185711	0.11502762490167999	0.438593271904181	0.11250235488597699	1.96292848091232	0.00656537675394387	0.30771499788318396	UP
ENSRNOG00000025608	Lrat	lecithin-retinol acyltransferase (phosphatidylcholine-retinol-O-acyltransferase) [Source:RGD Symbol;Acc:68362]	GO:0009987|GO:0016020|GO:0050896|GO:0005623|GO:0008152|GO:0003824|GO:0031224|GO:0042175|GO:0051050|GO:0005789|GO:0044237|GO:0016740|GO:0005622|GO:0043167|GO:0042445|GO:0036094|GO:0031090|GO:0043227|GO:0012505|GO:0043229|GO:0008289|GO:0005768|GO:0006810|GO:0019842|GO:0044444|GO:0044255|GO:0098588|GO:0043178|GO:0006629|GO:0032370|GO:0010876|GO:0050877|GO:0016746|GO:0016021|GO:0006082|GO:0043168|GO:…	cellular process|membrane|response to stimulus|cell|metabolic process|catalytic activity|intrinsic component of membrane|nuclear outer membrane-endoplasmic reticulum membrane network|positive regulation of transport|endoplasmic reticulum membrane|cellular metabolic process|transferase activity|intracellular|ion binding|hormone metabolic process|small molecule binding|organelle membrane|membrane-b…	K00678	phosphatidylcholine-retinol O-acyltransferase[2.3.1.135]	rno00830|rno04977	Retinol metabolism - Rattus norvegicus (rat)|Vitamin digestion and absorption - Rattus norvegicus (rat)	2:181896305-181905300	47	38	19	10	22	9	0.363076136900049	0.33539780456103	0.16841993791859697	0.08240560387566201	0.186870384196032	0.0776378790584019	0.28896462645989196	0.115637955710032	1.32127788668025	0.00666956561351922	0.311857508734506	UP
ENSRNOG00000023092	Prss54	protease, serine, 54 [Source:RGD Symbol;Acc:1307877]	GO:0005576|GO:0005623|GO:0008152|GO:0003824|GO:0016787|GO:0005622|GO:0008233|GO:0017171|GO:0005737|GO:0019538|GO:0006508|GO:0008236|GO:0004175|GO:0004252	extracellular region|cell|metabolic process|catalytic activity|hydrolase activity|intracellular|peptidase activity|serine hydrolase activity|cytoplasm|protein metabolic process|proteolysis|serine-type peptidase activity|endopeptidase activity|serine-type endopeptidase activity	-	-	-	-	19:9895121-9911959	30	17	6	5	7	4	0.718414961388918	0.465119106537076	0.164885859451419	0.12772641086636302	0.184310423174923	0.10697178498941601	0.4494733091258039	0.13966953967690102	1.68621802753717	0.0068237599074943206	0.31459446377261197	UP
ENSRNOG00000023601	Elavl4	ELAV like neuron-specific RNA binding protein 4 [Source:RGD Symbol;Acc:1560027]	GO:0009987|GO:0007610|GO:0032502|GO:0009653|GO:0007626|GO:0097159|GO:0044708|GO:0048856|GO:0030030|GO:0007275|GO:0003676|GO:0016358|GO:0007611|GO:0050877|GO:0048468|GO:0048869|GO:0000904|GO:0048813|GO:0007399|GO:0003723|GO:0007612|GO:0030154|GO:0048666|GO:0032990|GO:0031175|GO:0050890|GO:0048858|GO:0000902|GO:0022008|GO:0030182|GO:0048667|GO:0044822|GO:0048812|GO:0048699|GO:0003729	cellular process|behavior|developmental process|anatomical structure morphogenesis|locomotory behavior|organic cyclic compound binding|single-organism behavior|anatomical structure development|cell projection organization|multicellular organism development|nucleic acid binding|dendrite development|learning or memory|neurological system process|cell development|cellular developmental process|cell …	-	-	-	-	5:130001372-130085838	9	11	0	0	1	1	0.0987150171234257	0.13785043316211498	0.0	0.0	0.0120596205061705	0.0122426018720802	0.0788551500951802	0.00810074079275023	3.28307923165806	0.007115371564926409	0.320087417716753	UP
ENSRNOG00000011654	Plk4	polo-like kinase 4 [Source:RGD Symbol;Acc:1305390]	GO:0022414|GO:0009987|GO:0000003|GO:0005623|GO:0032502|GO:0008152|GO:0003824|GO:0044702|GO:0050794|GO:0005515|GO:0097159|GO:0044237|GO:0048856|GO:0016740|GO:0005622|GO:0043167|GO:0044089|GO:0036094|GO:0097367|GO:0043227|GO:0043229|GO:0003006|GO:0044444|GO:0051130|GO:0006996|GO:0048608|GO:0007049|GO:0000166|GO:0042802|GO:0007275|GO:0048513|GO:0001892|GO:1902115|GO:0060706|GO:0001890|GO:0045787|GO:…	reproductive process|cellular process|reproduction|cell|developmental process|metabolic process|catalytic activity|single organism reproductive process|regulation of cellular process|protein binding|organic cyclic compound binding|cellular metabolic process|anatomical structure development|transferase activity|intracellular|ion binding|positive regulation of cellular component biogenesis|small mo…	K08863	polo-like kinase 4[2.7.11.21]	rno04068	FoxO signaling pathway - Rattus norvegicus (rat)	2:127686925-127705516	162	83	190	36	92	73	1.83967057001157	1.07690347689884	2.47583016091983	0.43611038925580004	1.14875525148774	0.925695526674429	1.7974680692767502	0.8368537224726559	1.10291876786027	0.00758297118106684	0.329894679856944	UP
ENSRNOG00000012067	Fam111a	family with sequence similarity 111, member A [Source:RGD Symbol;Acc:1560913]	GO:0009987|GO:0005623|GO:0032991|GO:0008152|GO:0050794|GO:0005515|GO:0048523|GO:0000785|GO:0009058|GO:0044237|GO:0005622|GO:0006807|GO:0043227|GO:0043229|GO:1901360|GO:0006139|GO:0048525|GO:0046483|GO:0005737|GO:0016032|GO:0006725|GO:0043231|GO:0050792|GO:0019058|GO:0019079|GO:0006259|GO:0034645|GO:0005694|GO:0005634|GO:0045071|GO:0045069|GO:0006260	cellular process|cell|macromolecular complex|metabolic process|regulation of cellular process|protein binding|negative regulation of cellular process|chromatin|biosynthetic process|cellular metabolic process|intracellular|nitrogen compound metabolic process|membrane-bounded organelle|intracellular organelle|organic cyclic compound metabolic process|nucleobase-containing compound metabolic process…	-	-	-	-	1:229003961-229019527	2599	5053	3554	2049	98	47	35.322799311450204	78.46363230409008	55.425358409046204	29.7068302098602	1.46449349492951	0.713290429574977	56.403930008195495	10.6282047114549	2.4078977663741004	0.00775817575650463	0.33157934196285	UP
ENSRNOG00000026037	Plb1	phospholipase B1 [Source:RGD Symbol;Acc:621565]	GO:0022414|GO:0009987|GO:0000003|GO:0008152|GO:0003824|GO:0044702|GO:0050794|GO:0016787|GO:0007340|GO:0051641|GO:0019953|GO:0051050|GO:0006810|GO:0006629|GO:0060627|GO:2000344|GO:0032940|GO:0060341|GO:0051047|GO:0016788|GO:0060046|GO:0009566|GO:0016298|GO:0045921|GO:0017157|GO:0007338|GO:0016192|GO:0006887|GO:0046903|GO:0051046|GO:1903305|GO:1903307|GO:0045055|GO:0045956|GO:0017158|GO:0017156	reproductive process|cellular process|reproduction|metabolic process|catalytic activity|single organism reproductive process|regulation of cellular process|hydrolase activity|acrosome reaction|cellular localization|sexual reproduction|positive regulation of transport|transport|lipid metabolic process|regulation of vesicle-mediated transport|positive regulation of acrosome reaction|secretion by ce…	-	-	-	-	6:25397537-25507073	79	88	12	20	26	12	1.0279375228002399	1.30826157063105	0.179167881197616	0.27761663775836104	0.371984786919327	0.174356211264323	0.838455658209635	0.274652545314004	1.61012682682645	0.007752467968142609	0.33157934196285	UP
ENSRNOG00000008165	Tpx2	TPX2, microtubule-associated [Source:RGD Symbol;Acc:1311894]	GO:0009987|GO:0005623|GO:0008152|GO:0050794|GO:0005515|GO:0042995|GO:0019222|GO:0044237|GO:0009893|GO:0005622|GO:0044297|GO:0043227|GO:0043229|GO:0043005|GO:0006996|GO:0031325|GO:0007049|GO:0019899|GO:0043025|GO:0050790|GO:0006793|GO:0051726|GO:0032886|GO:0036477|GO:0043085|GO:0007017|GO:0031323|GO:0051128|GO:0005874|GO:0019538|GO:0043231|GO:0022607|GO:0061676|GO:0043203|GO:0000226|GO:0006461|GO:…	cellular process|cell|metabolic process|regulation of cellular process|protein binding|cell projection|regulation of metabolic process|cellular metabolic process|positive regulation of metabolic process|intracellular|cell body|membrane-bounded organelle|intracellular organelle|neuron projection|organelle organization|positive regulation of cellular metabolic process|cell cycle|enzyme binding|neur…	-	-	-	-	3:148327965-148370187	162	69	248	55	77	85	1.8382265585751398	0.8945446452315781	3.2290839196121	0.665758790563628	0.9606991483320129	1.07701739102921	1.9872850411396101	0.901158443308284	1.1409461259908602	0.0078814655223296	0.332665651987259	UP
ENSRNOG00000023126	Rxfp3	relaxin/insulin-like family peptide receptor 3 [Source:RGD Symbol;Acc:1311550]	GO:0004871|GO:0009987|GO:0023052|GO:0016020|GO:0050896|GO:0005623|GO:0031224|GO:0050794|GO:0038023|GO:0005622|GO:0071944|GO:0005886|GO:0051716|GO:0004872|GO:0044444|GO:0007154|GO:0007049|GO:0031226|GO:0051301|GO:0004888|GO:0051781|GO:0045787|GO:0051726|GO:0016021|GO:0051302|GO:0005737|GO:0042592|GO:0005887|GO:0007165|GO:0019725|GO:0007186|GO:0032467|GO:0090068|GO:0048878|GO:0032465|GO:0005829|GO:…	signal transducer activity|cellular process|signaling|membrane|response to stimulus|cell|intrinsic component of membrane|regulation of cellular process|signaling receptor activity|intracellular|cell periphery|plasma membrane|cellular response to stimulus|receptor activity|cytoplasmic part|cell communication|cell cycle|intrinsic component of plasma membrane|cell division|transmembrane signaling re…	K08397	relaxin family peptide receptor 3[-]	rno04080	Neuroactive ligand-receptor interaction - Rattus norvegicus (rat)	2:61006337-61007767	4	6	2	0	0	1	0.12122318650437401	0.207770213896845	0.06954536607620199	0.0	0.0	0.0338275665983264	0.132846255492474	0.0112758555327755	3.55844875916098	0.00786819591338149	0.332665651987259	UP
ENSRNOG00000033564	Cfd	complement factor D (adipsin) [Source:RGD Symbol;Acc:2498]	GO:0005576|GO:0008152|GO:0003824|GO:0005615|GO:0016787|GO:1903561|GO:0043227|GO:0008233|GO:0031982|GO:0017171|GO:0070062|GO:0019538|GO:0006508|GO:0008236|GO:0004175|GO:0004252	extracellular region|metabolic process|catalytic activity|extracellular space|hydrolase activity|extracellular vesicle|membrane-bounded organelle|peptidase activity|vesicle|serine hydrolase activity|extracellular exosome|protein metabolic process|proteolysis|serine-type peptidase activity|endopeptidase activity|serine-type endopeptidase activity	K01334	component factor D[3.4.21.46]	rno04610|rno05150	Complement and coagulation cascades - Rattus norvegicus (rat)|Staphylococcus aureus infection - Rattus norvegicus (rat)	7:12634170-12636004	65	24	13	10	12	13	2.97671360925969	1.25578417895966	0.6831586852268959	0.488516431001021	0.604229011379912	0.664820438912038	1.63855215781542	0.585855293764324	1.4838053288318402	0.00792021487830679	0.333223198248933	UP
ENSRNOG00000015581	Dnah6	dynein, axonemal, heavy chain 6 [Source:RGD Symbol;Acc:621797]	GO:0009987|GO:0005623|GO:0032991|GO:0040011|GO:0008152|GO:0003824|GO:0042995|GO:0016787|GO:0097159|GO:0043234|GO:0005622|GO:0043167|GO:0036094|GO:0097367|GO:0005929|GO:0048870|GO:0043229|GO:0006928|GO:0016817|GO:0000166|GO:0005930|GO:0001882|GO:0005875|GO:0043168|GO:0001539|GO:0007017|GO:0016818|GO:0005856|GO:0017076|GO:0005858|GO:0030286|GO:0001883|GO:0032549|GO:0007018|GO:0005524|GO:0030554|GO:…	cellular process|cell|macromolecular complex|locomotion|metabolic process|catalytic activity|cell projection|hydrolase activity|organic cyclic compound binding|protein complex|intracellular|ion binding|small molecule binding|carbohydrate derivative binding|cilium|cell motility|intracellular organelle|movement of cell or subcellular component|hydrolase activity, acting on acid anhydrides|nucleotid…	K10408	dynein heavy chain, axonemal[-]	rno05016	Huntington's disease - Rattus norvegicus (rat)	4:100936978-101156576	33	18	48	9	13	18	0.11514882523669198	0.0717602736654931	0.192184905634132	0.0334985378932845	0.0498782429434341	0.0701358199426934	0.12636466817877198	0.0511708669264707	1.3041985588806	0.00823971298044628	0.342286350589823	UP
ENSRNOG00000002471	Polq	polymerase (DNA directed), theta [Source:RGD Symbol;Acc:1309795]	GO:0009987|GO:0050896|GO:0032502|GO:0002376|GO:0008152|GO:0003824|GO:0050794|GO:0005515|GO:0016829|GO:0009892|GO:0016787|GO:0048523|GO:0097159|GO:0006950|GO:0002520|GO:0019222|GO:0009058|GO:0044237|GO:0048856|GO:0016740|GO:0043167|GO:0036094|GO:0006807|GO:0097367|GO:0051716|GO:1901360|GO:0051171|GO:0003682|GO:0016817|GO:0000166|GO:0007275|GO:0003676|GO:0006139|GO:0016445|GO:0031324|GO:0046483|GO:…	cellular process|response to stimulus|developmental process|immune system process|metabolic process|catalytic activity|regulation of cellular process|protein binding|lyase activity|negative regulation of metabolic process|hydrolase activity|negative regulation of cellular process|organic cyclic compound binding|response to stress|immune system development|regulation of metabolic process|biosynthe…	-	-	-	-	11:66585881-66695353	52	24	156	17	33	29	0.264472643412119	0.13946612143482998	0.910427484380545	0.0922342037764298	0.184544560944283	0.164699384860562	0.438122083075831	0.147159383193758	1.5739533994961297	0.00848226747135468	0.34512020613380107	UP
ENSRNOG00000003262	Cacng4	calcium channel, voltage-dependent, gamma subunit 4 [Source:RGD Symbol;Acc:628804]	GO:0005215|GO:0009987|GO:0023052|GO:0016020|GO:0050896|GO:0005623|GO:0032991|GO:0016247|GO:0031224|GO:0023051|GO:0050794|GO:0043234|GO:0022857|GO:0071944|GO:0005886|GO:0051716|GO:0006810|GO:0098797|GO:0050804|GO:0007154|GO:0010646|GO:0022891|GO:0010469|GO:1902495|GO:0031226|GO:0055085|GO:0050877|GO:0007267|GO:0016021|GO:0009966|GO:0043235|GO:0005887|GO:0007165|GO:0015075|GO:0043269|GO:0007166|GO:…	transporter activity|cellular process|signaling|membrane|response to stimulus|cell|macromolecular complex|channel regulator activity|intrinsic component of membrane|regulation of signaling|regulation of cellular process|protein complex|transmembrane transporter activity|cell periphery|plasma membrane|cellular response to stimulus|transport|plasma membrane protein complex|modulation of synaptic tr…	K04869	voltage-dependent calcium channel gamma-4[-]	rno04010|rno04921|rno04261|rno05414|rno05410|rno04260|rno05412	MAPK signaling pathway - Rattus norvegicus (rat)|Oxytocin signaling pathway - Rattus norvegicus (rat)|Adrenergic signaling in cardiomyocytes - Rattus norvegicus (rat)|Dilated cardiomyopathy - Rattus norvegicus (rat)|Hypertrophic cardiomyopathy (HCM) - Rattus norvegicus (rat)|Cardiac muscle contraction - Rattus norvegicus (rat)|Arrhythmogenic right ventricular cardiomyopathy (ARVC) - Rattus norveg…	10:95951234-96015499	108	78	7	27	14	12	1.19333251782734	0.9846888801960001	0.0887498046989427	0.318243596371868	0.170094374783526	0.148058408189551	0.755590400907428	0.212132126448315	1.8326412466725799	0.00841724958168593	0.34512020613380107	UP
ENSRNOG00000014336	Mcm5	minichromosome maintenance complex component 5 [Source:RGD Symbol;Acc:1306616]	GO:0009987|GO:0016020|GO:0005623|GO:0032991|GO:0008152|GO:0003824|GO:0005515|GO:0016787|GO:0097159|GO:0043234|GO:0009058|GO:0044237|GO:0005622|GO:0043167|GO:0036094|GO:0006807|GO:0097367|GO:0043227|GO:0043229|GO:1901360|GO:0003682|GO:0006996|GO:0016817|GO:0000166|GO:0003676|GO:0006139|GO:0051301|GO:0042555|GO:0046483|GO:0001882|GO:0043168|GO:0006725|GO:0043231|GO:0016818|GO:0006259|GO:0034645|GO:…	cellular process|membrane|cell|macromolecular complex|metabolic process|catalytic activity|protein binding|hydrolase activity|organic cyclic compound binding|protein complex|biosynthetic process|cellular metabolic process|intracellular|ion binding|small molecule binding|nitrogen compound metabolic process|carbohydrate derivative binding|membrane-bounded organelle|intracellular organelle|organic c…	K02209	DNA replication licensing factor MCM5[3.6.4.12]	rno04110|rno03030	Cell cycle - Rattus norvegicus (rat)|DNA replication - Rattus norvegicus (rat)	19:14523554-14561278	640	261	901	127	324	378	7.271655792390749	3.3881643471997003	11.7468237027933	1.53929659872604	4.0477224206675295	4.79583248147614	7.46888128079458	3.4609505002898997	1.1097238587783	0.00874126580273976	0.34636425404545196	UP
ENSRNOG00000031612	Gls2	glutaminase 2 (liver, mitochondrial) [Source:RGD Symbol;Acc:620359]	GO:0009987|GO:0005623|GO:0008152|GO:0003824|GO:0050794|GO:0016787|GO:0051641|GO:0051050|GO:0044237|GO:0005622|GO:0006807|GO:1903829|GO:0043227|GO:0043229|GO:0006810|GO:0044444|GO:0051130|GO:0006996|GO:0010941|GO:0051222|GO:0060341|GO:0032880|GO:0072593|GO:0090316|GO:0008104|GO:0045184|GO:0006082|GO:0005737|GO:0051649|GO:0006520|GO:0016810|GO:0032388|GO:0051128|GO:0043231|GO:0008219|GO:0015031|GO:…	cellular process|cell|metabolic process|catalytic activity|regulation of cellular process|hydrolase activity|cellular localization|positive regulation of transport|cellular metabolic process|intracellular|nitrogen compound metabolic process|positive regulation of cellular protein localization|membrane-bounded organelle|intracellular organelle|transport|cytoplasmic part|positive regulation of cell…	K01425	glutaminase[3.5.1.2]	rno01100|rno05206|rno04724|rno04727|rno05230|rno00250|rno04964|rno00220|rno00471	Metabolic pathways - Rattus norvegicus (rat)|MicroRNAs in cancer - Rattus norvegicus (rat)|Glutamatergic synapse - Rattus norvegicus (rat)|GABAergic synapse - Rattus norvegicus (rat)|Central carbon metabolism in cancer - Rattus norvegicus (rat)|Alanine, aspartate and glutamate metabolism - Rattus norvegicus (rat)|Proximal tubule bicarbonate reclamation - Rattus norvegicus (rat)|Arginine biosynthe…	7:2605719-2621852	164	147	64	69	74	41	2.56489676982878	2.62672289062933	1.14854728192202	1.1511705571903401	1.2725354945837601	0.7160190792823671	2.11338898079338	1.0465750436854901	1.01388256521804	0.00923022335126508	0.35301260508910104	UP
ENSRNOG00000010490	Hes2	hes family bHLH transcription factor 2 [Source:RGD Symbol;Acc:62082]	GO:0009987|GO:0005623|GO:0008152|GO:0050794|GO:0005515|GO:0009892|GO:0048523|GO:0097159|GO:0019222|GO:0009058|GO:0044237|GO:0005622|GO:0006807|GO:0043227|GO:0043229|GO:1901360|GO:0051171|GO:0003676|GO:0006139|GO:0031324|GO:0009890|GO:0046483|GO:0046983|GO:0006725|GO:0031323|GO:0043231|GO:0016070|GO:0034645|GO:0010467|GO:0010629|GO:0010468|GO:0005634|GO:0051252|GO:0003677|GO:1902679|GO:2001141|GO:…	cellular process|cell|metabolic process|regulation of cellular process|protein binding|negative regulation of metabolic process|negative regulation of cellular process|organic cyclic compound binding|regulation of metabolic process|biosynthetic process|cellular metabolic process|intracellular|nitrogen compound metabolic process|membrane-bounded organelle|intracellular organelle|organic cyclic com…	-	-	-	-	5:169338097-169339142	17	23	6	6	5	4	1.1395053129544699	1.7614372148764	0.461527498402659	0.429032863618728	0.36849875951621397	0.299421796933279	1.1208233420778402	0.36565114002274	1.61601914135501	0.00935822259165766	0.35477328743626796	UP
ENSRNOG00000002711	Nuf2	NUF2, NDC80 kinetochore complex component [Source:RGD Symbol;Acc:1307952]	GO:0009987|GO:0016020|GO:0005623|GO:0032991|GO:0005515|GO:0043234|GO:0005622|GO:0043227|GO:0043229|GO:0031262|GO:0006996|GO:0007049|GO:0051301|GO:0000776|GO:0043231|GO:0005694|GO:0000278|GO:0007067|GO:0005634|GO:1903047|GO:0000777|GO:0000793|GO:0000775|GO:0000779	cellular process|membrane|cell|macromolecular complex|protein binding|protein complex|intracellular|membrane-bounded organelle|intracellular organelle|Ndc80 complex|organelle organization|cell cycle|cell division|kinetochore|intracellular membrane-bounded organelle|chromosome|mitotic cell cycle|mitotic nuclear division|nucleus|mitotic cell cycle process|condensed chromosome kinetochore|condensed …	-	-	-	-	13:87818391-87847263	40	28	102	9	24	29	0.9178556035512491	0.7340694786569559	2.68568289720622	0.220292765860123	0.6055332358938199	0.7430643675693199	1.44586932647148	0.522963456441088	1.46715512884725	0.00957506877809926	0.35487969621667603	UP
ENSRNOG00000007092	Fgb	fibrinogen beta chain [Source:RGD Symbol;Acc:2604]	GO:0009987|GO:0023052|GO:0016020|GO:0005576|GO:0005198|GO:0050896|GO:0005623|GO:0032991|GO:0002376|GO:0008152|GO:0005615|GO:0005577|GO:0023051|GO:0006955|GO:0060090|GO:0050794|GO:0005515|GO:0048523|GO:0043234|GO:0006950|GO:0023057|GO:1903561|GO:0051641|GO:0019222|GO:0051050|GO:0009605|GO:0044237|GO:0009893|GO:0005622|GO:0072562|GO:0009986|GO:0071944|GO:0007155|GO:0043227|GO:0012505|GO:0009607|GO:…	cellular process|signaling|membrane|extracellular region|structural molecule activity|response to stimulus|cell|macromolecular complex|immune system process|metabolic process|extracellular space|fibrinogen complex|regulation of signaling|immune response|binding, bridging|regulation of cellular process|protein binding|negative regulation of cellular process|protein complex|response to stress|negat…	K03904	fibrinogen beta chain[-]	rno04611|rno04610	Platelet activation - Rattus norvegicus (rat)|Complement and coagulation cascades - Rattus norvegicus (rat)	2:182027115-182038178	1654	2065	236	199	817	76	21.1473207874534	30.1654739213427	3.46237977379888	2.71418227313476	11.485613623152302	1.0850534833372	18.2583914941983	5.09494979320809	1.8414198391793302	0.00956547087730485	0.35487969621667603	UP
ENSRNOG00000053795	SNORD45	Small nucleolar RNA SNORD45 [Source:RFAM;Acc:RF00279]	-	-	-	-	-	-	2:260115160-260115240	0	0	19	0	0	0	0.0	0.0	11.672957178703802	0.0	0.0	0.0	3.8909857262346	0.0	inf	0.00948191172414282	0.35487969621667603	UP
ENSRNOG00000057832	Rnf125	ring finger protein 125 [Source:MGI Symbol;Acc:MGI:1914914]	GO:0009987|GO:0005623|GO:0008152|GO:0003824|GO:0050794|GO:0005515|GO:0019222|GO:0044237|GO:0009893|GO:0016740|GO:0005622|GO:0043167|GO:0009056|GO:0019787|GO:0031325|GO:0019899|GO:0043169|GO:0031323|GO:0019538|GO:0045732|GO:0006508|GO:0044390|GO:0044265|GO:0051247|GO:0036211|GO:0051246|GO:0032268|GO:0044267|GO:0030163|GO:0046872|GO:0032270|GO:0042176|GO:0004842|GO:0044257|GO:0061630|GO:0031624|GO:…	cellular process|cell|metabolic process|catalytic activity|regulation of cellular process|protein binding|regulation of metabolic process|cellular metabolic process|positive regulation of metabolic process|transferase activity|intracellular|ion binding|catabolic process|ubiquitin-like protein transferase activity|positive regulation of cellular metabolic process|enzyme binding|cation binding|regu…	K12170	E3 ubiquitin-protein ligase RNF125[2.3.2.27]	rno04622	RIG-I-like receptor signaling pathway - Rattus norvegicus (rat)	18:15192962-15225427	315	413	105	134	165	101	9.928145296421961	14.872287300590902	3.79741629466063	4.50534237847453	5.71813480554582	3.5546625169138504	9.5326162972245	4.59271323364473	1.0535255215052	0.00958122083964341	0.35487969621667603	UP
ENSRNOG00000009734	Akr1b8	aldo-keto reductase family 1, member B8 [Source:RGD Symbol;Acc:708475]	GO:0009987|GO:0005623|GO:0008152|GO:0003824|GO:0097159|GO:0048037|GO:0044237|GO:0005622|GO:0043167|GO:0042445|GO:0036094|GO:0016491|GO:0008289|GO:0019842|GO:0044444|GO:0044255|GO:0000166|GO:0006629|GO:0043168|GO:0050662|GO:0005737|GO:0055114|GO:0016614|GO:0006081|GO:0019840|GO:0010817|GO:0016616|GO:0006720|GO:0042572|GO:0016918|GO:0070402|GO:0005501|GO:0042574|GO:0005829|GO:0070401|GO:0050661|GO:…	cellular process|cell|metabolic process|catalytic activity|organic cyclic compound binding|cofactor binding|cellular metabolic process|intracellular|ion binding|hormone metabolic process|small molecule binding|oxidoreductase activity|lipid binding|vitamin binding|cytoplasmic part|cellular lipid metabolic process|nucleotide binding|lipid metabolic process|anion binding|coenzyme binding|cytoplasm|o…	K00011|K00011	aldehyde reductase[1.1.1.21]|aldehyde reductase[1.1.1.21]	rno01100|rno01100|rno00561|rno00561|rno00051|rno00051|rno00040|rno00040|rno00052|rno00052	Metabolic pathways - Rattus norvegicus (rat)|Metabolic pathways - Rattus norvegicus (rat)|Glycerolipid metabolism - Rattus norvegicus (rat)|Glycerolipid metabolism - Rattus norvegicus (rat)|Fructose and mannose metabolism - Rattus norvegicus (rat)|Fructose and mannose metabolism - Rattus norvegicus (rat)|Pentose and glucuronate interconversions - Rattus norvegicus (rat)|Pentose and glucuronate in…	4:61771970-61828657	8225	10453	377	1608	1630	2349	126.44697673691799	183.60468096915199	6.650526996906691	26.3708497766887	27.5532150986365	40.3250047899212	105.567394900992	31.416356555082103	1.74857653683876	0.00981227092806015	0.358744000473485	UP
ENSRNOG00000042860	Pappa2	pappalysin 2 [Source:RGD Symbol;Acc:1591785]	GO:0005576|GO:0032502|GO:0008152|GO:0003824|GO:0009653|GO:0016787|GO:1903561|GO:0048856|GO:0043227|GO:0008233|GO:0007275|GO:0031982|GO:0048513|GO:0009887|GO:0060348|GO:0070062|GO:0019538|GO:0006508|GO:0060349|GO:0001501|GO:0048705|GO:0008237	extracellular region|developmental process|metabolic process|catalytic activity|anatomical structure morphogenesis|hydrolase activity|extracellular vesicle|anatomical structure development|membrane-bounded organelle|peptidase activity|multicellular organism development|vesicle|animal organ development|organ morphogenesis|bone development|extracellular exosome|protein metabolic process|proteolysis…	-	-	-	-	13:76389150-76660245	116	133	1125	13	74	211	0.455232186430895	0.596344848283803	5.066043952425679	0.0544240573889211	0.31931417305952003	0.9246440904784431	2.0392069957134598	0.432794106975628	2.23625546745517	0.00994089913724649	0.35976434099291704	UP
ENSRNOG00000011548	Ebf2	early B-cell factor 2 [Source:RGD Symbol;Acc:1310805]	GO:0009987|GO:0005623|GO:0032502|GO:0001071|GO:0008152|GO:0003700|GO:0050794|GO:0005515|GO:0097159|GO:0019222|GO:0009058|GO:0044237|GO:0048856|GO:0009893|GO:0005622|GO:0043167|GO:0006807|GO:0043227|GO:0043229|GO:1901360|GO:0051171|GO:0009888|GO:0000981|GO:0003682|GO:0031325|GO:0007275|GO:0003676|GO:0006139|GO:0048513|GO:0046483|GO:0046983|GO:0043169|GO:0051098|GO:0006725|GO:0031323|GO:0043231|GO:…	cellular process|cell|developmental process|nucleic acid binding transcription factor activity|metabolic process|transcription factor activity, sequence-specific DNA binding|regulation of cellular process|protein binding|organic cyclic compound binding|regulation of metabolic process|biosynthetic process|cellular metabolic process|anatomical structure development|positive regulation of metabolic …	-	-	-	-	15:43905099-44103742	23	0	3	1	1	0	0.183395321424952	0.0	0.0274506611019048	0.008507397073420391	0.00876700486879905	0.0	0.0702819941756189	0.00575813398073981	3.60948186368687	0.0104043673542011	0.364651823504611	UP
ENSRNOG00000009503	Depdc1	DEP domain containing 1 [Source:RGD Symbol;Acc:1306987]	GO:0009987|GO:0023052|GO:0050896|GO:0005623|GO:0032991|GO:0008152|GO:0050794|GO:0005515|GO:0009892|GO:0048523|GO:0043234|GO:0019222|GO:0009058|GO:0044237|GO:0005622|GO:0006807|GO:0043227|GO:0043229|GO:0051716|GO:1901360|GO:0051171|GO:0007154|GO:0006139|GO:0017053|GO:0031324|GO:0009890|GO:0046483|GO:0006725|GO:0031323|GO:0043231|GO:0007165|GO:0035556|GO:0016070|GO:0034645|GO:0010467|GO:0010629|GO:…	cellular process|signaling|response to stimulus|cell|macromolecular complex|metabolic process|regulation of cellular process|protein binding|negative regulation of metabolic process|negative regulation of cellular process|protein complex|regulation of metabolic process|biosynthetic process|cellular metabolic process|intracellular|nitrogen compound metabolic process|membrane-bounded organelle|intr…	-	-	-	-	2:264704769-264738257	15	10	53	5	11	8	0.197075550879974	0.15010084013124303	0.798997199853053	0.07007347169917699	0.158897647469063	0.11735939095066901	0.38205786362142297	0.11544350337297	1.7266041674056203	0.0104447877687751	0.365369829227943	UP
ENSRNOG00000011668	Nfil3	nuclear factor, interleukin 3 regulated [Source:RGD Symbol;Acc:620972]	GO:0009987|GO:0048511|GO:0050896|GO:0005623|GO:0001071|GO:0002376|GO:0008152|GO:0006955|GO:0003700|GO:0050794|GO:0005515|GO:0007623|GO:0009892|GO:0048523|GO:0097159|GO:0019222|GO:0009058|GO:0044237|GO:0009893|GO:0005622|GO:0006807|GO:0043227|GO:0043229|GO:0051716|GO:1901360|GO:0051171|GO:0000981|GO:0003676|GO:0006139|GO:0031324|GO:0009890|GO:0046483|GO:0010033|GO:0006725|GO:0031323|GO:0043231|GO:…	cellular process|rhythmic process|response to stimulus|cell|nucleic acid binding transcription factor activity|immune system process|metabolic process|immune response|transcription factor activity, sequence-specific DNA binding|regulation of cellular process|protein binding|circadian rhythm|negative regulation of metabolic process|negative regulation of cellular process|organic cyclic compound bi…	-	-	-	-	17:12261102-12276315	514	548	191	97	292	211	11.373206614033402	13.853842627120098	4.849479648689309	2.2895784711891403	7.10419834081502	5.21338869585575	10.0255096299476	4.869055169286639	1.0419618231202599	0.0106660170433739	0.3657067265304171	UP
ENSRNOG00000014378	Il1r2	interleukin 1 receptor, type II [Source:RGD Symbol;Acc:621147]	GO:0004871|GO:0009987|GO:0023052|GO:0016020|GO:0050896|GO:0031224|GO:0050794|GO:0038023|GO:0051716|GO:0004872|GO:0007154|GO:0004888|GO:0016021|GO:0010033|GO:0007165|GO:0004896|GO:0007166|GO:0034097|GO:0071310|GO:0019221|GO:0004908|GO:0071345|GO:0004910	signal transducer activity|cellular process|signaling|membrane|response to stimulus|intrinsic component of membrane|regulation of cellular process|signaling receptor activity|cellular response to stimulus|receptor activity|cell communication|transmembrane signaling receptor activity|integral component of membrane|response to organic substance|signal transduction|cytokine receptor activity|cell su…	K04387	interleukin 1 receptor type II[-]	rno05166|rno04010|rno04060|rno05202|rno05146|rno04640	HTLV-I infection - Rattus norvegicus (rat)|MAPK signaling pathway - Rattus norvegicus (rat)|Cytokine-cytokine receptor interaction - Rattus norvegicus (rat)|Transcriptional misregulation in cancer - Rattus norvegicus (rat)|Amoebiasis - Rattus norvegicus (rat)|Hematopoietic cell lineage - Rattus norvegicus (rat)	9:46840992-46881264	60	22	0	3	6	5	1.80826892991707	0.757554708440587	0.0	0.0964343743671413	0.19882031750409196	0.168264871729004	0.855274546119219	0.15450652120007902	2.4687198737808	0.0106159151866056	0.3657067265304171	UP
ENSRNOG00000030170	Krt10	keratin 10, type I [Source:RGD Symbol;Acc:1359092]	GO:0009987|GO:0016020|GO:0005576|GO:0005198|GO:0050896|GO:0005623|GO:0032502|GO:0005615|GO:1903561|GO:0048856|GO:0005622|GO:0043227|GO:0043229|GO:0051716|GO:0009888|GO:0007275|GO:0005882|GO:0031982|GO:0048513|GO:0010035|GO:0005737|GO:0070062|GO:0043231|GO:0048869|GO:0010038|GO:0005856|GO:0030154|GO:0071241|GO:0060429|GO:0005634|GO:0043588|GO:0045095|GO:0051592|GO:0030855|GO:0045111|GO:0071248|GO:…	cellular process|membrane|extracellular region|structural molecule activity|response to stimulus|cell|developmental process|extracellular space|extracellular vesicle|anatomical structure development|intracellular|membrane-bounded organelle|intracellular organelle|cellular response to stimulus|tissue development|multicellular organism development|intermediate filament|vesicle|animal organ developm…	K07604	type I keratin, acidic[-]	rno05150	Staphylococcus aureus infection - Rattus norvegicus (rat)	10:87296451-87300736	40	35	27	17	19	14	0.509620179410065	0.509470958674224	0.394723044006043	0.23104613854336606	0.266168953711025	0.19917514790009	0.47127139403011103	0.232130080051494	1.0216246298751	0.010529870921765	0.3657067265304171	UP
ENSRNOG00000032446	Recql4	RecQ protein-like 4 [Source:RGD Symbol;Acc:1307732]	GO:0009987|GO:0008152|GO:0003824|GO:0016787|GO:0097159|GO:0044237|GO:0043167|GO:0036094|GO:0006807|GO:0097367|GO:1901360|GO:0016817|GO:0000166|GO:0003676|GO:0006139|GO:0046483|GO:0043169|GO:0001882|GO:0043168|GO:0006725|GO:0016818|GO:0006259|GO:0017076|GO:0046872|GO:0001883|GO:0032549|GO:0006310|GO:0005524|GO:0030554|GO:0046914|GO:0016462|GO:0017111|GO:0008270|GO:0016887|GO:0004386|GO:0042623|GO:…	cellular process|metabolic process|catalytic activity|hydrolase activity|organic cyclic compound binding|cellular metabolic process|ion binding|small molecule binding|nitrogen compound metabolic process|carbohydrate derivative binding|organic cyclic compound metabolic process|hydrolase activity, acting on acid anhydrides|nucleotide binding|nucleic acid binding|nucleobase-containing compound metab…	-	-	-	-	7:117763783-117773134	53	39	80	28	30	28	0.3801118981818499	0.319572007174574	0.6583639818937479	0.21421826499783603	0.236573549318292	0.224240847842535	0.45268262908339096	0.225010887386221	1.00850513727542	0.0107470871782099	0.3658568953459179	UP
ENSRNOG00000054220	AABR07027394.2	-	-	-	-	-	-	-	17:28008223-28008868	20	24	11	11	5	5	1.61518044588231	2.21457656885438	1.01942617514865	0.9476662808944141	0.44398267673555003	0.450899721448858	1.6163943966284497	0.6141828930262739	1.3960390211372	0.01080957682884	0.3658568953459179	UP
ENSRNOG00000009871	Piwil2	piwi-like RNA-mediated gene silencing 2 [Source:RGD Symbol;Acc:1306964]	GO:0022414|GO:0009987|GO:0000003|GO:0005623|GO:0032502|GO:0032991|GO:0008152|GO:0044702|GO:0050794|GO:0009892|GO:0097159|GO:0019222|GO:0019953|GO:0009058|GO:0043046|GO:0032259|GO:0044237|GO:0048856|GO:0009893|GO:0005622|GO:0006807|GO:0048609|GO:0098727|GO:0051321|GO:0043229|GO:0003006|GO:1901360|GO:0044444|GO:0051171|GO:0051130|GO:0016458|GO:0006996|GO:0031325|GO:0007049|GO:0019827|GO:0003676|GO:…	reproductive process|cellular process|reproduction|cell|developmental process|macromolecular complex|metabolic process|single organism reproductive process|regulation of cellular process|negative regulation of metabolic process|organic cyclic compound binding|regulation of metabolic process|sexual reproduction|biosynthetic process|DNA methylation involved in gamete generation|methylation|cellular…	K02156	aubergine[-]	rno04320	Dorso-ventral axis formation - Rattus norvegicus (rat)	15:52037693-52116001	25	22	19	13	11	4	0.20766150110267498	0.208795484666923	0.18109740116357104	0.11519637199865303	0.100463729993369	0.0371051336172824	0.19918479564439	0.0842550785364348	1.2412719729683401	0.0109243435089239	0.367079505755689	UP
ENSRNOG00000028985	LOC361914	similar to solute carrier family 7 (cationic amino acid transporter, y+ system), member 12 [Source:RGD Symbol;Acc:1565475]	GO:0005215|GO:0009987|GO:0016020|GO:0005623|GO:0031224|GO:0022857|GO:0071944|GO:0005886|GO:0006810|GO:0022891|GO:0031226|GO:0055085|GO:0016021|GO:0005887|GO:0015075|GO:0034220|GO:1903825|GO:0015291|GO:0006811|GO:0008509|GO:0015711|GO:0015297|GO:0006865|GO:0098656|GO:0006820|GO:0015171|GO:0003333|GO:0015807|GO:0008514|GO:1902475|GO:0015179	transporter activity|cellular process|membrane|cell|intrinsic component of membrane|transmembrane transporter activity|cell periphery|plasma membrane|transport|substrate-specific transmembrane transporter activity|intrinsic component of plasma membrane|transmembrane transport|integral component of membrane|integral component of plasma membrane|ion transmembrane transporter activity|ion transmembr…	-	-	-	-	2:88453812-88553086	489	296	3150	642	367	70	12.181068911208598	8.42438969361764	90.038796544053	17.0599262390179	10.0520697380584	1.9471344154276398	36.8814183829597	9.68637679750131	1.9288651102971102	0.0109267147532802	0.367079505755689	UP
ENSRNOG00000013552	Scd1	stearoyl-Coenzyme A desaturase 1 [Source:RGD Symbol;Acc:621176]	GO:0009987|GO:0016020|GO:0040007|GO:0050896|GO:0005623|GO:0032502|GO:0008152|GO:0003824|GO:0031224|GO:0045926|GO:0042175|GO:0040008|GO:0006950|GO:0009058|GO:0009605|GO:0005789|GO:0044237|GO:0048856|GO:0005622|GO:0043167|GO:0016491|GO:0031090|GO:0043227|GO:0012505|GO:0009607|GO:0051707|GO:0043229|GO:1901360|GO:0044444|GO:0044255|GO:0098588|GO:0009617|GO:0007275|GO:0048871|GO:0030176|GO:0006629|GO:…	cellular process|membrane|growth|response to stimulus|cell|developmental process|metabolic process|catalytic activity|intrinsic component of membrane|negative regulation of growth|nuclear outer membrane-endoplasmic reticulum membrane network|regulation of growth|response to stress|biosynthetic process|response to external stimulus|endoplasmic reticulum membrane|cellular metabolic process|anatomic…	K00507	stearoyl-CoA desaturase (delta-9 desaturase)[1.14.19.1]	rno04152|rno03320|rno01212|rno01040	AMPK signaling pathway - Rattus norvegicus (rat)|PPAR signaling pathway - Rattus norvegicus (rat)|Fatty acid metabolism - Rattus norvegicus (rat)|Biosynthesis of unsaturated fatty acids - Rattus norvegicus (rat)	1:264160129-264172729	206	18	6	21	8	15	1.99640656479862	0.19930914891361198	0.0667281098249207	0.217099855418607	0.0852446739332255	0.162323899721589	0.7541479411790509	0.154889476357807	2.28360843814612	0.0111272020847247	0.37150922425683097	UP
ENSRNOG00000004195	Dtl	denticleless E3 ubiquitin protein ligase homolog (Drosophila) [Source:RGD Symbol;Acc:1310439]	GO:0009987|GO:0050896|GO:0005623|GO:0032991|GO:0008152|GO:0003824|GO:0050794|GO:0043234|GO:0006950|GO:0044237|GO:0016740|GO:0005622|GO:0043227|GO:0043229|GO:0051716|GO:0019787|GO:0007049|GO:0000151|GO:0009314|GO:0051726|GO:0033554|GO:0005737|GO:0019538|GO:0043231|GO:0005813|GO:0009416|GO:0006974|GO:0005856|GO:0036211|GO:0044267|GO:0005634|GO:0000075|GO:1990234|GO:0005730|GO:0031981|GO:0005815|GO:…	cellular process|response to stimulus|cell|macromolecular complex|metabolic process|catalytic activity|regulation of cellular process|protein complex|response to stress|cellular metabolic process|transferase activity|intracellular|membrane-bounded organelle|intracellular organelle|cellular response to stimulus|ubiquitin-like protein transferase activity|cell cycle|ubiquitin ligase complex|respons…	-	-	-	-	13:110220283-110257367	70	30	143	16	31	45	0.9463206314797971	0.46337210308305604	2.21830234392282	0.23073856699478898	0.460799249441742	0.679316337115285	1.20933169282856	0.456951384517272	1.4040974091821399	0.011725693875271002	0.38036078266962603	UP
ENSRNOG00000042884	LOC100911154	3 beta-hydroxysteroid dehydrogenase/Delta 5-->4-isomerase type 4-like [Source:RGD Symbol;Acc:6494695]	GO:0008152|GO:0003824|GO:0009058|GO:0016491|GO:1901360|GO:0006629|GO:0016229|GO:0055114|GO:0016614|GO:0016616|GO:0008202|GO:0008610|GO:0033764|GO:0003854|GO:0006694	metabolic process|catalytic activity|biosynthetic process|oxidoreductase activity|organic cyclic compound metabolic process|lipid metabolic process|steroid dehydrogenase activity|oxidation-reduction process|oxidoreductase activity, acting on CH-OH group of donors|oxidoreductase activity, acting on the CH-OH group of donors, NAD or NADP as acceptor|steroid metabolic process|lipid biosynthetic proc…	K00070	3beta-hydroxy-delta5-steroid dehydrogenase / steroid delta-isomerase[5.3.3.1]	rno01100|rno00140|rno04925|rno04913	Metabolic pathways - Rattus norvegicus (rat)|Steroid hormone biosynthesis - Rattus norvegicus (rat)|Aldosterone synthesis and secretion - Rattus norvegicus (rat)|Ovarian steroidogenesis - Rattus norvegicus (rat)	2:200585748-200762492	65	73	27	26	28	24	0.8578660340745358	1.10077979857964	0.40889751728441	0.366062238712701	0.40632768526016794	0.35370009260133206	0.789181116646195	0.375363338858067	1.07206868466886	0.011815353481119001	0.3821311349898429	UP
ENSRNOG00000019017	Gstm6	glutathione S-transferase, mu 6 [Source:RGD Symbol;Acc:1563391]	GO:0008152|GO:0003824|GO:0016740|GO:0016765|GO:0004364	metabolic process|catalytic activity|transferase activity|transferase activity, transferring alkyl or aryl (other than methyl) groups|glutathione transferase activity	K00799	glutathione S-transferase[2.5.1.18]	rno05204|rno00982|rno00980|rno00480	Chemical carcinogenesis - Rattus norvegicus (rat)|Drug metabolism - cytochrome P450 - Rattus norvegicus (rat)|Metabolism of xenobiotics by cytochrome P450 - Rattus norvegicus (rat)|Glutathione metabolism - Rattus norvegicus (rat)	2:210733594-210738378	1	7	4	1	0	0	0.0377531922806836	0.30186930258086303	0.173227883124534	0.0402713078175226	0.0	0.0	0.17095012599535997	0.0134237692725075	3.6707137568801005	0.0122232965784161	0.38873983193265005	UP
ENSRNOG00000058904	Tex13	testis expressed gene 13 [Source:MGI Symbol;Acc:MGI:1890544]	-	-	-	-	-	-	X:112154759-112159458	0	2	23	0	1	1	0.0	0.0397857856398214	0.45949353837273404	0.0	0.0191424084630261	0.0194328574075492	0.166426441337518	0.0128584219568584	3.6940991581379596	0.0122737135259498	0.38873983193265005	UP
ENSRNOG00000059010	Rnf212	ring finger protein 212 [Source:MGI Symbol;Acc:MGI:3645767]	GO:0043167|GO:0043169|GO:0046872|GO:0046914|GO:0008270	ion binding|cation binding|metal ion binding|transition metal ion binding|zinc ion binding	-	-	-	-	14:1959610-1998102	10	13	6	3	3	3	0.3581317883043189	0.531929813998181	0.24657992689225502	0.11459047457829598	0.118126522249541	0.119958876226359	0.378880509731585	0.11755862435139901	1.6883625449700002	0.0123063149445398	0.38914776680394003	UP
ENSRNOG00000060949	Anxa8	Annexin A8 [Source:UniProtKB/Swiss-Prot;Acc:Q4FZU6]	GO:0050896|GO:0006950|GO:0043167|GO:0008289|GO:0009611|GO:0043169|GO:0005543|GO:0043168|GO:0050878|GO:0007599|GO:0007596|GO:0005544|GO:0046872|GO:0042060|GO:0005509	response to stimulus|response to stress|ion binding|lipid binding|response to wounding|cation binding|phospholipid binding|anion binding|regulation of body fluid levels|hemostasis|blood coagulation|calcium-dependent phospholipid binding|metal ion binding|wound healing|calcium ion binding	-	-	-	-	16:10417185-10432393	80	16	17	8	20	7	1.7985972946727402	0.41099121273178796	0.438564081192307	0.19187544226333997	0.494413093786277	0.175736703849638	0.8827175295322779	0.28734174663308504	1.61918423692049	0.0125157294542115	0.3907928217155	UP
ENSRNOG00000016377	Cep55	centrosomal protein 55 [Source:RGD Symbol;Acc:1305340]	GO:0009987|GO:0016020|GO:0005576|GO:0005623|GO:0005515|GO:0030496|GO:0005622|GO:0000920|GO:0009986|GO:0045171|GO:0043229|GO:0044444|GO:0006996|GO:0007049|GO:0051301|GO:0008104|GO:0045184|GO:0032154|GO:0005737|GO:0005813|GO:0005856|GO:0000278|GO:0007067|GO:1903047|GO:0005814|GO:0005815|GO:0000910|GO:0015630|GO:0000281	cellular process|membrane|extracellular region|cell|protein binding|midbody|intracellular|cell separation after cytokinesis|cell surface|intercellular bridge|intracellular organelle|cytoplasmic part|organelle organization|cell cycle|cell division|protein localization|establishment of protein localization|cleavage furrow|cytoplasm|centrosome|cytoskeleton|mitotic cell cycle|mitotic nuclear division…	-	-	-	-	1:256745288-256760796	26	5	61	11	10	6	0.4526612264903929	0.0994546112551653	1.21863406946467	0.204294176170333	0.19142408463026103	0.116655501374447	0.5902499690700761	0.17079125405834697	1.78909196206555	0.0127462423069772	0.39545417170011604	UP
ENSRNOG00000030174	AABR07042903.1	Uncharacterized protein [Source:UniProtKB/TrEMBL;Acc:E9PT76]	GO:0009987|GO:0016020|GO:0005576|GO:0005198|GO:0005623|GO:0030054|GO:0032991|GO:0008152|GO:0005515|GO:0030055|GO:0097159|GO:1903561|GO:0019222|GO:0009058|GO:0044237|GO:0009893|GO:0005622|GO:0006807|GO:0003735|GO:0043227|GO:0043229|GO:0044444|GO:0005912|GO:0019899|GO:0003676|GO:0005924|GO:0031982|GO:0019838|GO:0050790|GO:0043085|GO:0005737|GO:0070062|GO:0019538|GO:0044391|GO:0043231|GO:0030529|GO:…	cellular process|membrane|extracellular region|structural molecule activity|cell|cell junction|macromolecular complex|metabolic process|protein binding|cell-substrate junction|organic cyclic compound binding|extracellular vesicle|regulation of metabolic process|biosynthetic process|cellular metabolic process|positive regulation of metabolic process|intracellular|nitrogen compound metabolic proces…	-	-	-	-	19:14345993-14346891	108	72	38	22	51	26	3.44652695546159	2.62519040879592	1.3914783391832302	0.7489283191174391	1.7895267476989198	0.92650585400728	2.48773190114691	1.15498697360788	1.1069544364713302	0.0128678329140871	0.39611244783270894	UP
ENSRNOG00000001329	Gjc3	gap junction protein, gamma 3 [Source:RGD Symbol;Acc:727930]	GO:0009987|GO:0016020|GO:0005623|GO:0032502|GO:0030054|GO:0032991|GO:0031224|GO:0005515|GO:0043234|GO:0043209|GO:0048856|GO:0005911|GO:0071944|GO:0005886|GO:0098797|GO:0007154|GO:0005921|GO:0042802|GO:0007275|GO:0046983|GO:0050877|GO:0016021|GO:0007600|GO:0007399|GO:0042803|GO:0005922|GO:0008366|GO:0050954|GO:0042552|GO:0007605	cellular process|membrane|cell|developmental process|cell junction|macromolecular complex|intrinsic component of membrane|protein binding|protein complex|myelin sheath|anatomical structure development|cell-cell junction|cell periphery|plasma membrane|plasma membrane protein complex|cell communication|gap junction|identical protein binding|multicellular organism development|protein dimerization ac…	-	-	-	-	12:19166239-19167015	5	5	6	3	0	0	0.279084681876789	0.31884354779487395	0.38430925542666705	0.17859596488329002	0.0	0.0	0.327412495032777	0.05953198829443	2.45937239588337	0.0130619361572771	0.399809244963279	UP
ENSRNOG00000004610	Lum	lumican [Source:RGD Symbol;Acc:620984]	GO:0031012|GO:0009987|GO:0005576|GO:0050896|GO:0032502|GO:0032991|GO:0008152|GO:0005615|GO:0050794|GO:0005515|GO:0005583|GO:0005578|GO:0043234|GO:1903561|GO:0019222|GO:0009058|GO:0044237|GO:0048856|GO:0009893|GO:0006807|GO:0009056|GO:0043227|GO:1901360|GO:0006790|GO:0051171|GO:0009888|GO:0031325|GO:0007275|GO:0006139|GO:0031982|GO:0001817|GO:0048513|GO:0001816|GO:0046483|GO:0005581|GO:0001819|GO:…	extracellular matrix|cellular process|extracellular region|response to stimulus|developmental process|macromolecular complex|metabolic process|extracellular space|regulation of cellular process|protein binding|fibrillar collagen trimer|proteinaceous extracellular matrix|protein complex|extracellular vesicle|regulation of metabolic process|biosynthetic process|cellular metabolic process|anatomical…	K08122	lumican[-]	rno05205	Proteoglycans in cancer - Rattus norvegicus (rat)	7:38819771-38826862	34	9	20	7	10	7	0.7317716501057521	0.22131723111375	0.493942559976784	0.160722578383946	0.23664386839403498	0.168236278772185	0.482343813732095	0.18853424185005502	1.3552352917887398	0.0131522820858161	0.399809244963279	UP
ENSRNOG00000030387	Kng1l1	kininogen 1-like 1 [Source:RGD Symbol;Acc:1359376]	GO:0009987|GO:0005576|GO:0050896|GO:0005623|GO:0008152|GO:0005615|GO:0030234|GO:0050794|GO:0005515|GO:0009892|GO:0048523|GO:0006950|GO:1903561|GO:0019222|GO:0009605|GO:0044237|GO:0005622|GO:0072562|GO:0007155|GO:0043227|GO:0044444|GO:0050819|GO:0044092|GO:0043086|GO:0031982|GO:0007162|GO:0031324|GO:0009611|GO:0050790|GO:0006952|GO:0004857|GO:0005737|GO:0005102|GO:0042592|GO:0030155|GO:0031323|GO:…	cellular process|extracellular region|response to stimulus|cell|metabolic process|extracellular space|enzyme regulator activity|regulation of cellular process|protein binding|negative regulation of metabolic process|negative regulation of cellular process|response to stress|extracellular vesicle|regulation of metabolic process|response to external stimulus|cellular metabolic process|intracellular…	K03898	kininogen[-]	rno04610	Complement and coagulation cascades - Rattus norvegicus (rat)	11:81421676-81444621	1329	1085	310	127	699	278	12.9695964418382	12.0976603252898	3.47140209265769	1.32211861326222	7.500513008438059	3.0294627952355295	9.51288628659523	3.9506981389786	1.26777551432502	0.0136630223357695	0.402419082115146	UP
ENSRNOG00000033803	Rpl37	ribosomal protein L37 [Source:RGD Symbol;Acc:621204]	GO:0009987|GO:0005198|GO:0005623|GO:0032991|GO:0008152|GO:0005515|GO:0097159|GO:0009058|GO:0044237|GO:0005622|GO:0043167|GO:0006807|GO:0003735|GO:0043229|GO:0044444|GO:0003676|GO:0019838|GO:0043169|GO:0005737|GO:0019538|GO:0044391|GO:0030529|GO:0034645|GO:0005840|GO:0003723|GO:0010467|GO:0015934|GO:0044267|GO:0046872|GO:0005829|GO:0006518|GO:0043043|GO:0022625|GO:0006412|GO:0022626|GO:0019843	cellular process|structural molecule activity|cell|macromolecular complex|metabolic process|protein binding|organic cyclic compound binding|biosynthetic process|cellular metabolic process|intracellular|ion binding|nitrogen compound metabolic process|structural constituent of ribosome|intracellular organelle|cytoplasmic part|nucleic acid binding|growth factor binding|cation binding|cytoplasm|prote…	K02922|K02922	large subunit ribosomal protein L37e[-]|large subunit ribosomal protein L37e[-]	rno03010|rno03010	Ribosome - Rattus norvegicus (rat)|Ribosome - Rattus norvegicus (rat)	9:69790831-69791196	8	12	1	2	1	1	0.9479255731571579	1.62456083415855	0.136023843929549	0.252850998264117	0.130283441206006	0.13226023989673502	0.902836750415086	0.17179822645561904	2.39375000232431	0.0140296761897333	0.407069717614665	UP
ENSRNOG00000025898	LOC690142	hypothetical protein LOC690142 [Source:RGD Symbol;Acc:1584027]	GO:0005515	protein binding	-	-	-	-	7:132378273-132417712	7	0	2	0	0	0	0.104857458322976	0.0	0.0343763104853351	0.0	0.0	0.0	0.046411256269437	0.0	inf	0.0141730602227514	0.408265633650401	UP
ENSRNOG00000012051	Ncaph	non-SMC condensin I complex, subunit H [Source:RGD Symbol;Acc:1596799]	GO:0009987|GO:0016020|GO:0005623|GO:0032991|GO:0005515|GO:0043234|GO:0005622|GO:0043229|GO:0006996|GO:0007049|GO:0007059|GO:0051301|GO:0005737|GO:0000796|GO:0005694|GO:0000278|GO:0007067|GO:0051276|GO:1903047|GO:0030261|GO:0000819|GO:0000793|GO:0071103|GO:0007076|GO:0000070	cellular process|membrane|cell|macromolecular complex|protein binding|protein complex|intracellular|intracellular organelle|organelle organization|cell cycle|chromosome segregation|cell division|cytoplasm|condensin complex|chromosome|mitotic cell cycle|mitotic nuclear division|chromosome organization|mitotic cell cycle process|chromosome condensation|sister chromatid segregation|condensed chromos…	-	-	-	-	3:119583648-119611136	134	82	225	50	85	86	2.04052290999293	1.4266561231836	3.9315169721457006	0.812209070969985	1.42319594830623	1.46234821499854	2.46623200177408	1.23258441142492	1.00062207191826	0.014391587628248997	0.41090967911626397	UP
ENSRNOG00000024237	Scel	sciellin [Source:RGD Symbol;Acc:1305102]	GO:0009987|GO:0005576|GO:0032502|GO:0005515|GO:1903561|GO:0048856|GO:0043167|GO:0043227|GO:0009888|GO:0007275|GO:0031982|GO:0048513|GO:0043169|GO:0070062|GO:0048869|GO:0030154|GO:0060429|GO:0046872|GO:0009790|GO:0043588|GO:0030855|GO:0046914|GO:0008544|GO:0030216|GO:0008270|GO:0009913	cellular process|extracellular region|developmental process|protein binding|extracellular vesicle|anatomical structure development|ion binding|membrane-bounded organelle|tissue development|multicellular organism development|vesicle|animal organ development|cation binding|extracellular exosome|cellular developmental process|cell differentiation|epithelium development|metal ion binding|embryo devel…	-	-	-	-	15:87704340-87820779	135	192	30	43	58	47	1.45387245437202	2.3624595461424	0.37073289980874896	0.494005853491818	0.6868023408226029	0.5652122574556121	1.3956883001077198	0.582006817256678	1.26186882243029	0.0147319655042469	0.41663481901757793	UP
ENSRNOG00000016737	Tcerg1l	transcription elongation regulator 1-like [Source:RGD Symbol;Acc:1562437]	-	-	-	-	-	-	1:210550668-210739600	29	8	121	12	20	14	0.6831456149618821	0.21533165025267803	3.27077688326787	0.3015581344501	0.518046093380624	0.368273874770182	1.38975138282748	0.395959367533635	1.8114025207257802	0.0149518178010366	0.41988522942956796	UP
ENSRNOG00000022483	Trim50	tripartite motif-containing 50 [Source:RGD Symbol;Acc:631346]	GO:0005623|GO:0005622|GO:0043167|GO:0032880|GO:0008104|GO:0043169|GO:0045184|GO:0016234|GO:0016235|GO:0070201|GO:0046872|GO:0046914|GO:0008270	cell|intracellular|ion binding|regulation of protein localization|protein localization|cation binding|establishment of protein localization|inclusion body|aggresome|regulation of establishment of protein localization|metal ion binding|transition metal ion binding|zinc ion binding	-	-	-	-	12:24348321-24365324	0	12	14	0	3	1	0.0	0.288076194429277	0.337541650623401	0.0	0.0693077608741251	0.0234531239351769	0.20853928168422603	0.030920294936433997	2.7536931780442298	0.0149594220701899	0.41988522942956796	UP
ENSRNOG00000056476	Slc22a13	Slc22a13 protein [Source:UniProtKB/TrEMBL;Acc:B2GV36]	GO:0005215|GO:0009987|GO:0016020|GO:0005623|GO:0031224|GO:0022857|GO:0071944|GO:0005886|GO:0006810|GO:0090416|GO:0022891|GO:0031226|GO:0055085|GO:0016021|GO:0005887|GO:0006811|GO:0015711|GO:2001142|GO:0006820|GO:0015718	transporter activity|cellular process|membrane|cell|intrinsic component of membrane|transmembrane transporter activity|cell periphery|plasma membrane|transport|nicotinate transporter activity|substrate-specific transmembrane transporter activity|intrinsic component of plasma membrane|transmembrane transport|integral component of membrane|integral component of plasma membrane|ion transport|organic…	-	-	-	-	8:127885268-127900463	99	30	93	29	40	35	2.14675547738314	0.743248853345221	2.3140391367106803	0.670824790562125	0.953722857913728	0.847490254314881	1.73468115581301	0.8240126342635781	1.07393214871007	0.0149455315922065	0.41988522942956796	UP
ENSRNOG00000014721	Ahrr	aryl-hydrocarbon receptor repressor [Source:RGD Symbol;Acc:1559857]	GO:0009987|GO:0050896|GO:0005623|GO:0000988|GO:0008152|GO:0050794|GO:0005515|GO:0009892|GO:0000989|GO:0048523|GO:0097159|GO:0019222|GO:0009058|GO:0044237|GO:0005622|GO:0006807|GO:1901360|GO:0051171|GO:0001076|GO:0003676|GO:0006139|GO:0031324|GO:0009890|GO:0009410|GO:0046483|GO:0046983|GO:0005737|GO:0006725|GO:0031323|GO:0016070|GO:0034645|GO:0010467|GO:0010629|GO:0010468|GO:0001191|GO:0051252|GO:…	cellular process|response to stimulus|cell|transcription factor activity, protein binding|metabolic process|regulation of cellular process|protein binding|negative regulation of metabolic process|transcription factor activity, transcription factor binding|negative regulation of cellular process|organic cyclic compound binding|regulation of metabolic process|biosynthetic process|cellular metabolic…	-	-	-	-	1:31603297-31698329	32	22	53	13	22	14	0.295655375146217	0.23223715923434302	0.56188533376969	0.128129582063265	0.22349602404698	0.14443804930803303	0.36325928938341706	0.16535455180609301	1.13543693145256	0.0155800627174555	0.425797503519158	UP
ENSRNOG00000004062	C4bpa	complement component 4 binding protein, alpha [Source:RGD Symbol;Acc:2235]	GO:0009987|GO:0005576|GO:0050896|GO:0002376|GO:0008152|GO:0005615|GO:0006955|GO:0050794|GO:0005515|GO:0002684|GO:0009892|GO:0048523|GO:0097159|GO:0006950|GO:0002253|GO:0002683|GO:0019222|GO:0009605|GO:0044237|GO:0009893|GO:0072562|GO:0009056|GO:0002682|GO:0044216|GO:0050778|GO:0001848|GO:0006959|GO:0003676|GO:0031324|GO:0009611|GO:0006952|GO:0050777|GO:0002250|GO:0002443|GO:0050776|GO:0031323|GO:…	cellular process|extracellular region|response to stimulus|immune system process|metabolic process|extracellular space|immune response|regulation of cellular process|protein binding|positive regulation of immune system process|negative regulation of metabolic process|negative regulation of cellular process|organic cyclic compound binding|response to stress|activation of immune response|negative r…	K04002	complement component 4 binding protein, alpha[-]	rno04610|rno05133	Complement and coagulation cascades - Rattus norvegicus (rat)|Pertussis - Rattus norvegicus (rat)	13:47342079-47377703	27	26	3	5	9	1	0.47891923644911	0.526905898827343	0.061065090279452	0.0946063517705453	0.17552296741618897	0.0197984653587751	0.355630075185302	0.0966425948485031	1.8796462396400402	0.01643487908566	0.4309956276545279	UP
ENSRNOG00000004440	Fignl1	fidgetin-like 1 [Source:RGD Symbol;Acc:1307112]	GO:0009987|GO:0023052|GO:0005576|GO:0050896|GO:0005623|GO:0032502|GO:0008152|GO:0003824|GO:0023051|GO:0050794|GO:0005515|GO:0008283|GO:0016787|GO:0048523|GO:0097159|GO:0006950|GO:0023057|GO:1903561|GO:0019222|GO:0044237|GO:0005622|GO:0043167|GO:0036094|GO:0006807|GO:0097367|GO:0043227|GO:0043229|GO:0051716|GO:1901360|GO:0051171|GO:0007154|GO:0006996|GO:0007049|GO:0016817|GO:0000166|GO:0010646|GO:…	cellular process|signaling|extracellular region|response to stimulus|cell|developmental process|metabolic process|catalytic activity|regulation of signaling|regulation of cellular process|protein binding|cell proliferation|hydrolase activity|negative regulation of cellular process|organic cyclic compound binding|response to stress|negative regulation of signaling|extracellular vesicle|regulation …	-	-	-	-	14:91895909-91904433	103	43	107	30	41	54	1.54459935499794	0.7367443677186171	1.84120478572202	0.4799174667381	0.6760475294982211	0.9042551391769379	1.3741828361461899	0.6867400451377529	1.00073797116451	0.0164550461861894	0.4309956276545279	UP
ENSRNOG00000008091	Gins1	GINS complex subunit 1 (Psf1 homolog) [Source:RGD Symbol;Acc:1562246]	GO:0009987|GO:0040007|GO:0005623|GO:0032502|GO:0008152|GO:0005515|GO:0008283|GO:0009058|GO:0048589|GO:0044237|GO:0048856|GO:0005622|GO:0006807|GO:0043227|GO:0043229|GO:1901360|GO:0007275|GO:0006139|GO:0046483|GO:0001824|GO:0001832|GO:0001833|GO:0005737|GO:0006725|GO:0043231|GO:0006259|GO:0034645|GO:0005634|GO:0009790|GO:0009792|GO:0006260|GO:0043009|GO:0001701	cellular process|growth|cell|developmental process|metabolic process|protein binding|cell proliferation|biosynthetic process|developmental growth|cellular metabolic process|anatomical structure development|intracellular|nitrogen compound metabolic process|membrane-bounded organelle|intracellular organelle|organic cyclic compound metabolic process|multicellular organism development|nucleobase-cont…	-	-	-	-	3:146695344-146716816	79	40	107	17	41	45	3.18116598281636	1.8403246674414298	4.944070789515379	0.7302516765103221	1.8153476836665299	2.02344179151888	3.3218538132577207	1.52301371723191	1.1250596494676102	0.0163206182129054	0.4309956276545279	UP
ENSRNOG00000012390	Npw	neuropeptide W [Source:RGD Symbol;Acc:727858]	GO:0009987|GO:0023052|GO:0005576|GO:0007610|GO:0050896|GO:0050794|GO:0005515|GO:0007631|GO:0051716|GO:0007154|GO:0005102|GO:0007165|GO:0007186|GO:0001664|GO:0007218	cellular process|signaling|extracellular region|behavior|response to stimulus|regulation of cellular process|protein binding|feeding behavior|cellular response to stimulus|cell communication|receptor binding|signal transduction|G-protein coupled receptor signaling pathway|G-protein coupled receptor binding|neuropeptide signaling pathway	-	-	-	-	10:14021187-14022452	11	6	2	0	2	2	0.6974795519985911	0.434677158021031	0.145496226396265	0.0	0.13942613883449698	0.14161250191215802	0.425884312138629	0.0936795469155517	2.1846555844740903	0.0160985302656285	0.4309956276545279	UP
ENSRNOG00000032508	Acot5	acyl-CoA thioesterase 5 [Source:RGD Symbol;Acc:1565917]	GO:0009987|GO:0005623|GO:0008152|GO:0003824|GO:0016787|GO:0044237|GO:0005622|GO:0044444|GO:0044255|GO:0006629|GO:0016788|GO:0006082|GO:0005737|GO:0006631|GO:0005829|GO:0016790|GO:0000038|GO:0001676|GO:0019752|GO:0032787|GO:0047617|GO:0032789|GO:0032788	cellular process|cell|metabolic process|catalytic activity|hydrolase activity|cellular metabolic process|intracellular|cytoplasmic part|cellular lipid metabolic process|lipid metabolic process|hydrolase activity, acting on ester bonds|organic acid metabolic process|cytoplasm|fatty acid metabolic process|cytosol|thiolester hydrolase activity|very long-chain fatty acid metabolic process|long-chain …	K01068	acyl-coenzyme A thioesterase 1/2/4[3.1.2.2]	rno01100|rno00062|rno01040	Metabolic pathways - Rattus norvegicus (rat)|Fatty acid elongation - Rattus norvegicus (rat)|Biosynthesis of unsaturated fatty acids - Rattus norvegicus (rat)	6:107550904-107557688	47	47	8	13	8	16	1.09410060792103	1.25006843558767	0.213702474676095	0.32283427708264506	0.204761092781097	0.415917957466356	0.8526238393949319	0.314504442443366	1.43882899804551	0.016578435099827	0.4309956276545279	UP
ENSRNOG00000048701	LOC685963	similar to 60S ribosomal protein L38 [Source:RGD Symbol;Acc:1587812]	GO:0009987|GO:0005198|GO:0005623|GO:0032991|GO:0008152|GO:0097159|GO:0009058|GO:0044237|GO:0005622|GO:0006807|GO:0003735|GO:0043229|GO:0044444|GO:0003676|GO:0005737|GO:0019538|GO:0044391|GO:0022607|GO:0030529|GO:0034645|GO:0005840|GO:0003723|GO:0010467|GO:0015934|GO:0044267|GO:0022618|GO:0005829|GO:0006518|GO:0043043|GO:0022625|GO:0006412|GO:0034622|GO:0022626	cellular process|structural molecule activity|cell|macromolecular complex|metabolic process|organic cyclic compound binding|biosynthetic process|cellular metabolic process|intracellular|nitrogen compound metabolic process|structural constituent of ribosome|intracellular organelle|cytoplasmic part|nucleic acid binding|cytoplasm|protein metabolic process|ribosomal subunit|cellular component assembl…	K02923	large subunit ribosomal protein L38e[-]	rno03010	Ribosome - Rattus norvegicus (rat)	3:164002482-164002694	188	197	90	137	35	38	38.2783146575669	45.8282399803887	21.0271085806953	29.756432758193696	7.83558192551502	8.6396746842248	35.044554406216996	15.4105631226445	1.18527069959907	0.016510413669234	0.4309956276545279	UP
ENSRNOG00000015727	Loxl4	lysyl oxidase-like 4 [Source:RGD Symbol;Acc:1308588]	GO:0016020|GO:0005576|GO:0032991|GO:0008152|GO:0003824|GO:0005515|GO:0043234|GO:1903561|GO:0043167|GO:0016491|GO:0043227|GO:0004872|GO:0006810|GO:0038024|GO:0031982|GO:0043169|GO:0055114|GO:0043235|GO:0070062|GO:0046872|GO:0016641|GO:0016192|GO:0005044|GO:0006897|GO:0004720|GO:0046914|GO:0005507|GO:0006898	membrane|extracellular region|macromolecular complex|metabolic process|catalytic activity|protein binding|protein complex|extracellular vesicle|ion binding|oxidoreductase activity|membrane-bounded organelle|receptor activity|transport|cargo receptor activity|vesicle|cation binding|oxidation-reduction process|receptor complex|extracellular exosome|metal ion binding|oxidoreductase activity, acting …	-	-	-	-	1:261835992-261853495	344	174	69	119	90	61	5.0520822908978795	2.91966313504834	1.16279890868881	1.86433030450773	1.4533453526816398	1.00037316770256	3.0448481115450097	1.43934960829731	1.08095320735881	0.0168765469510703	0.43360419848765397	UP
ENSRNOG00000003802	Pttg1	pituitary tumor-transforming 1 [Source:RGD Symbol;Acc:68359]	GO:0022414|GO:0009987|GO:0000003|GO:0040007|GO:0050896|GO:0005623|GO:0008152|GO:0044702|GO:0030234|GO:0050794|GO:0005515|GO:0008283|GO:0009892|GO:0040008|GO:0048523|GO:0006950|GO:0016049|GO:0019222|GO:0009058|GO:0044237|GO:0005622|GO:0006807|GO:0051321|GO:0043227|GO:0043229|GO:0051716|GO:1901360|GO:0051171|GO:0019904|GO:0031072|GO:0044092|GO:0006996|GO:0007049|GO:0045786|GO:0006139|GO:0001558|GO:…	reproductive process|cellular process|reproduction|growth|response to stimulus|cell|metabolic process|single organism reproductive process|enzyme regulator activity|regulation of cellular process|protein binding|cell proliferation|negative regulation of metabolic process|regulation of growth|negative regulation of cellular process|response to stress|cell growth|regulation of metabolic process|bio…	K06635	securin[-]	rno05166|rno04110|rno04114	HTLV-I infection - Rattus norvegicus (rat)|Cell cycle - Rattus norvegicus (rat)|Oocyte meiosis - Rattus norvegicus (rat)	10:29020049-29026002	19	14	21	12	6	5	0.7892880970714129	0.6644594418877621	1.00098558460733	0.5317706183166989	0.27404447977815	0.23192830499811898	0.818244374522168	0.345914467697656	1.2421164237284	0.0170746723967009	0.436987594982753	UP
ENSRNOG00000055025	Fam25a	family with sequence similarity 25, member A [Source:RGD Symbol;Acc:1584388]	-	-	-	-	-	-	16:10702263-10706073	51	35	13	14	19	3	5.52944953111159	4.33559785831765	1.6173781872746797	1.61927997721825	2.26509779608083	0.363175497775302	3.82747519223464	1.4158510903581298	1.43472348644071	0.0176114150652386	0.441864788271361	UP
ENSRNOG00000033136	RT1-M5	RT1 class Ib, locus M5 [Source:RGD Symbol;Acc:1595816]	GO:0016020|GO:0050896|GO:0005623|GO:0032991|GO:0002376|GO:0031224|GO:0006955|GO:0003823|GO:0005515|GO:0043234|GO:0019882|GO:0033218|GO:0071944|GO:0005886|GO:0098797|GO:0042605|GO:0016021|GO:0005102|GO:0048002|GO:0042277|GO:0002474|GO:0042612	membrane|response to stimulus|cell|macromolecular complex|immune system process|intrinsic component of membrane|immune response|antigen binding|protein binding|protein complex|antigen processing and presentation|amide binding|cell periphery|plasma membrane|plasma membrane protein complex|peptide antigen binding|integral component of membrane|receptor binding|antigen processing and presentation of…	-	-	-	-	20:2038158-2040422	6	7	1	0	0	2	0.19008562143810898	0.25335853080015497	0.0363657610505589	0.0	0.0	0.0707545298085579	0.159936637762941	0.0235848432695193	2.76156854580768	0.0177871682280247	0.443221352637677	UP
ENSRNOG00000023508	Mfsd2b	major facilitator superfamily domain containing 2B [Source:RGD Symbol;Acc:1561716]	GO:0016020|GO:0031224|GO:0016021	membrane|intrinsic component of membrane|integral component of membrane	-	-	-	-	6:28956635-28967902	3	2	2	0	0	0	0.0876040147860299	0.0667383111305018	0.067016443673431	0.0	0.0	0.0	0.0737862565299876	0.0	inf	0.0181665042241127	0.446019715759055	UP
ENSRNOG00000042787	Fam229a	family with sequence similarity 229, member A [Source:RGD Symbol;Acc:1564163]	-	-	-	-	-	-	5:147692391-147693380	10	14	5	1	5	3	0.538086346943586	0.860664587259087	0.30871409998549	0.0574090976207612	0.295804835492544	0.180235979044815	0.569155011396054	0.17781663738604	1.6784313131650201	0.0182157793987073	0.446019715759055	UP
ENSRNOG00000054056	AABR07001662.1	-	-	-	-	-	-	-	1:54879971-54883562	15	60	91	6	13	35	0.20830816312993802	0.9519677916685509	1.45006687626203	0.0888838497474597	0.19850678243482	0.542741117076453	0.870114277020173	0.27671058308624397	1.6528270683025301	0.0183131356775025	0.446947531875738	UP
ENSRNOG00000020980	AABR07006278.1	Uncharacterized protein [Source:UniProtKB/TrEMBL;Acc:D4A4D6]	GO:0016020|GO:0031224|GO:0016021	membrane|intrinsic component of membrane|integral component of membrane	-	-	-	-	1:227892956-227904737	4	2	7	1	0	1	0.199620690319632	0.114046481045794	0.40085498670120895	0.0532471032017647	0.0	0.0557045429254373	0.23817405268887804	0.036317215375734	2.71329075748069	0.0185638682223806	0.448769628141443	UP
ENSRNOG00000028519	RGD1560695	similar to hypothetical protein 4930474N05 [Source:RGD Symbol;Acc:1560695]	-	-	-	-	-	-	1:18353812-18354534	2	3	2	0	0	0	0.131449751304562	0.22520461304215397	0.15078699826522	0.0	0.0	0.0	0.16914712087064498	0.0	inf	0.0186758764257172	0.44995408257906294	UP
ENSRNOG00000003189	Cited1	Cbp/p300-interacting transactivator with Glu/Asp-rich carboxy-terminal domain 1 [Source:RGD Symbol;Acc:620781]	GO:0022414|GO:0009987|GO:0023052|GO:0000003|GO:0050896|GO:0005623|GO:0032502|GO:0002376|GO:0000988|GO:0008152|GO:0044702|GO:0006955|GO:0050794|GO:0005515|GO:0009653|GO:0009892|GO:0000989|GO:0048523|GO:0097159|GO:0006950|GO:0051641|GO:0019222|GO:0009058|GO:0050793|GO:0009605|GO:0044237|GO:0048856|GO:0009893|GO:0005622|GO:0006807|GO:0043473|GO:0043227|GO:0009607|GO:0051707|GO:0043229|GO:0051716|GO:…	reproductive process|cellular process|signaling|reproduction|response to stimulus|cell|developmental process|immune system process|transcription factor activity, protein binding|metabolic process|single organism reproductive process|immune response|regulation of cellular process|protein binding|anatomical structure morphogenesis|negative regulation of metabolic process|transcription factor activi…	-	-	-	-	X:72128994-72133692	37	29	17	22	6	5	0.746698524315778	0.668668708288235	0.393666874183323	0.47361265038650496	0.133132823121632	0.11267247576455901	0.603011368929112	0.23980598309089898	1.33031754833149	0.0193225157091197	0.45716052754478403	UP
ENSRNOG00000049020	Tceal3	transcription elongation factor A (SII)-like 3 [Source:RGD Symbol;Acc:1562504]	GO:0009987|GO:0005623|GO:0008152|GO:0050794|GO:0005515|GO:0019222|GO:0009058|GO:0044237|GO:0005622|GO:0006807|GO:0043227|GO:0043229|GO:1901360|GO:0051171|GO:0019904|GO:0006139|GO:0046483|GO:0006725|GO:0031323|GO:0043231|GO:0016070|GO:0034645|GO:0010467|GO:0010468|GO:0005634|GO:0050699|GO:0051252|GO:2001141|GO:0032774|GO:0006351|GO:0006355|GO:0006357|GO:0006366|GO:1903506	cellular process|cell|metabolic process|regulation of cellular process|protein binding|regulation of metabolic process|biosynthetic process|cellular metabolic process|intracellular|nitrogen compound metabolic process|membrane-bounded organelle|intracellular organelle|organic cyclic compound metabolic process|regulation of nitrogen compound metabolic process|protein domain specific binding|nucleob…	-	-	-	-	X:107323215-107323814	3	2	5	1	0	0	0.21681993659542398	0.16517732004799202	0.414705940980509	0.0771195544705559	0.0	0.0	0.26556773254130805	0.025706518156852	3.36887374321517	0.019542598963869	0.4607103497671	UP
ENSRNOG00000017147	Trim6	tripartite motif containing 6 [Source:RGD Symbol;Acc:1310896]	GO:0009987|GO:0023052|GO:0050896|GO:0005623|GO:0032502|GO:0002376|GO:0008152|GO:0003824|GO:0023051|GO:0006955|GO:0060090|GO:0050794|GO:0005515|GO:0002684|GO:0009892|GO:0048523|GO:0006950|GO:0051641|GO:0019222|GO:0009058|GO:0050793|GO:0051050|GO:0009605|GO:0044237|GO:0009893|GO:0016740|GO:0005622|GO:0043167|GO:0006807|GO:0002682|GO:0043227|GO:0009607|GO:0051707|GO:0043229|GO:0051716|GO:1901360|GO:…	cellular process|signaling|response to stimulus|cell|developmental process|immune system process|metabolic process|catalytic activity|regulation of signaling|immune response|binding, bridging|regulation of cellular process|protein binding|positive regulation of immune system process|negative regulation of metabolic process|negative regulation of cellular process|response to stress|cellular locali…	-	-	-	-	1:169410115-169423283	39	44	17	13	16	18	0.696036490856525	0.8971989152350891	0.348144079267473	0.24750627909669395	0.313986790118575	0.358731730892073	0.647126495119696	0.306741600035781	1.07702390933758	0.0197013134800517	0.461246062384903	UP
ENSRNOG00000003538	Adamts4	ADAM metallopeptidase with thrombospondin type 1 motif, 4 [Source:RGD Symbol;Acc:621242]	GO:0031012|GO:0005576|GO:0050896|GO:0003824|GO:0005615|GO:0005515|GO:0005578|GO:0016787|GO:0006950|GO:0009605|GO:0043167|GO:0009607|GO:0051707|GO:0008233|GO:0009617|GO:0019899|GO:0098542|GO:0006952|GO:0043169|GO:0043207|GO:0002020|GO:0046872|GO:0042742|GO:0046914|GO:0008237|GO:0008270	extracellular matrix|extracellular region|response to stimulus|catalytic activity|extracellular space|protein binding|proteinaceous extracellular matrix|hydrolase activity|response to stress|response to external stimulus|ion binding|response to biotic stimulus|response to other organism|peptidase activity|response to bacterium|enzyme binding|defense response to other organism|defense response|cat…	-	-	-	-	13:89622632-89634419	247	374	102	65	198	60	1.90030954162075	3.28753155902579	0.9004684540925602	0.533467297798856	1.6749627396847502	0.5154596879049039	2.0294365182463703	0.90796324179617	1.1603734151487801	0.0199953188190635	0.462397434012163	UP
ENSRNOG00000004372	Cbln4	cerebellin 4 precursor [Source:RGD Symbol;Acc:1589642]	GO:0009987|GO:0005576|GO:0005623|GO:0005615|GO:0006810|GO:0032940|GO:0008104|GO:0045184|GO:0015031|GO:0009306|GO:0046903	cellular process|extracellular region|cell|extracellular space|transport|secretion by cell|protein localization|establishment of protein localization|protein transport|protein secretion|secretion	-	-	-	-	3:170033166-170040953	7	8	0	0	1	1	0.10456849529625001	0.136557205689005	0.0	0.0	0.0164256767073366	0.0166749045133328	0.0803752336617517	0.0110335270735565	2.8648569774120296	0.0206679971728012	0.4703816842142029	UP
ENSRNOG00000015921	Esco2	establishment of sister chromatid cohesion N-acetyltransferase 2 [Source:RGD Symbol;Acc:1593313]	GO:0009987|GO:0050896|GO:0005623|GO:0032502|GO:0032991|GO:0002376|GO:0008152|GO:0003824|GO:0050794|GO:0006950|GO:0002520|GO:0051641|GO:0000785|GO:0019222|GO:0009058|GO:0044237|GO:0048856|GO:0016740|GO:0005622|GO:0006807|GO:0043227|GO:0012505|GO:0043229|GO:0051716|GO:1901360|GO:0044444|GO:0051171|GO:0007275|GO:0006139|GO:0007059|GO:0048513|GO:0046483|GO:0008104|GO:0000790|GO:0016746|GO:0005794|GO:…	cellular process|response to stimulus|cell|developmental process|macromolecular complex|immune system process|metabolic process|catalytic activity|regulation of cellular process|response to stress|immune system development|cellular localization|chromatin|regulation of metabolic process|biosynthetic process|cellular metabolic process|anatomical structure development|transferase activity|intracellu…	-	-	-	-	15:42500929-42518855	25	30	139	16	30	27	0.239549424935277	0.32843519811984995	1.52833076595072	0.163546028042263	0.31607606114178305	0.28889277582812606	0.6987717963352821	0.256171621670724	1.44771071488933	0.0210606208230423	0.47282741238436	UP
ENSRNOG00000016708	E2f1	E2F transcription factor 1 [Source:RGD Symbol;Acc:728892]	GO:0022414|GO:0009987|GO:0023052|GO:0000003|GO:0050896|GO:0005623|GO:0032502|GO:0001071|GO:0032991|GO:0008152|GO:0044702|GO:0003700|GO:0050794|GO:0005515|GO:0008283|GO:0009892|GO:0048523|GO:0097159|GO:0043234|GO:0006950|GO:0000785|GO:0019222|GO:0019953|GO:0009058|GO:0050793|GO:0044237|GO:0048856|GO:0009893|GO:0005622|GO:0043167|GO:0006807|GO:0048609|GO:0043227|GO:0012505|GO:0043229|GO:0051716|GO:…	reproductive process|cellular process|signaling|reproduction|response to stimulus|cell|developmental process|nucleic acid binding transcription factor activity|macromolecular complex|metabolic process|single organism reproductive process|transcription factor activity, sequence-specific DNA binding|regulation of cellular process|protein binding|cell proliferation|negative regulation of metabolic p…	K17454	transcription factor E2F1[-]	rno05200|rno05166|rno05206|rno05161|rno04110|rno05215|rno05222|rno05220|rno05218|rno05212|rno05214|rno05223|rno05219	Pathways in cancer - Rattus norvegicus (rat)|HTLV-I infection - Rattus norvegicus (rat)|MicroRNAs in cancer - Rattus norvegicus (rat)|Hepatitis B - Rattus norvegicus (rat)|Cell cycle - Rattus norvegicus (rat)|Prostate cancer - Rattus norvegicus (rat)|Small cell lung cancer - Rattus norvegicus (rat)|Chronic myeloid leukemia - Rattus norvegicus (rat)|Melanoma - Rattus norvegicus (rat)|Pancreatic ca…	3:150047826-150073721	185	74	435	40	129	118	1.62643200083205	0.7433083635885771	4.38829312377397	0.375136098512984	1.24699832445351	1.1584184118863703	2.2526778293982	0.9268509449509549	1.28123174866459	0.0210404523704729	0.47282741238436	UP
ENSRNOG00000043137	RGD1560608	similar to novel protein [Source:RGD Symbol;Acc:1560608]	-	-	-	-	-	-	6:135856218-135861059	2	4	1	0	0	0	0.123938336944301	0.28316112008227196	0.0711210383974501	0.0	0.0	0.0	0.159406831808008	0.0	inf	0.0210611025772295	0.47282741238436	UP
ENSRNOG00000058442	AABR07057510.1	-	-	-	-	-	-	-	7:75167065-75170461	33	35	58	14	33	11	1.19364866460955	1.44640462329196	2.4072671570502404	0.540210167545705	1.31243658980142	0.44430525799982	1.68244014831725	0.7656506717823149	1.13579696525995	0.0210469269830939	0.47282741238436	UP
ENSRNOG00000004356	Lrrc52	leucine rich repeat containing 52 [Source:RGD Symbol;Acc:1312014]	GO:0016020|GO:0031224|GO:0016021	membrane|intrinsic component of membrane|integral component of membrane	-	-	-	-	13:85672014-85695421	4	5	8	2	0	2	0.122076270153244	0.174343023671088	0.28017432112706897	0.065125591389632	0.0	0.0681653422293566	0.192197871650467	0.0444303112063295	2.11297620850278	0.0216532165066764	0.47899245303782395	UP
ENSRNOG00000036912	AABR07062599.1	-	-	-	-	-	-	-	4:183941071-183941911	4	5	1	1	0	0	0.20725254466876897	0.295987379494166	0.059479960427975	0.0552828347459182	0.0	0.0	0.18757329486363697	0.0184276115819727	3.34751344417338	0.0217890450058916	0.48078939279130495	UP
ENSRNOG00000057008	AABR07010985.1	-	-	-	-	-	-	-	2:156302569-156353036	9	10	13	3	5	4	0.0801476750936397	0.10174186309511998	0.132844204293608	0.0284946744793257	0.0489566113772054	0.0397794461223474	0.104911247494123	0.0390769106596262	1.42478103656462	0.0220085350844057	0.48104357949997	UP
ENSRNOG00000003020	Slc25a47	solute carrier family 25, member 47 [Source:RGD Symbol;Acc:1303247]	GO:0009987|GO:0016020|GO:0005623|GO:0031224|GO:0005622|GO:0031090|GO:0043227|GO:0043229|GO:0006810|GO:0044444|GO:0055085|GO:0016021|GO:0005737|GO:0043231|GO:0031966|GO:0005740|GO:0005739|GO:0005743	cellular process|membrane|cell|intrinsic component of membrane|intracellular|organelle membrane|membrane-bounded organelle|intracellular organelle|transport|cytoplasmic part|transmembrane transport|integral component of membrane|cytoplasm|intracellular membrane-bounded organelle|mitochondrial membrane|mitochondrial envelope|mitochondrion|mitochondrial inner membrane	-	-	-	-	6:132762280-132768379	21	12	0	3	0	3	0.45197534360759495	0.29508152124170195	0.0	0.0688680221907277	0.0	0.072094391617926	0.24901895494976603	0.0469874712695512	2.40590752901155	0.0223350906295264	0.483875011783925	UP
ENSRNOG00000060320	Lin28a	Protein Lin28a; RCG30757 [Source:UniProtKB/TrEMBL;Acc:D3ZZA6]	GO:0022414|GO:0009987|GO:0000003|GO:0050896|GO:0005623|GO:0032502|GO:0032991|GO:0008152|GO:0044702|GO:0050794|GO:0005515|GO:0008283|GO:0009892|GO:0048523|GO:0097159|GO:0019222|GO:0019953|GO:0009058|GO:0050793|GO:0044237|GO:0048856|GO:0009893|GO:0005622|GO:0043167|GO:0006807|GO:0048609|GO:0098727|GO:0009056|GO:0043227|GO:0043229|GO:0051716|GO:0003006|GO:1901360|GO:0044444|GO:0051171|GO:0031369|GO:…	reproductive process|cellular process|reproduction|response to stimulus|cell|developmental process|macromolecular complex|metabolic process|single organism reproductive process|regulation of cellular process|protein binding|cell proliferation|negative regulation of metabolic process|negative regulation of cellular process|organic cyclic compound binding|regulation of metabolic process|sexual repr…	-	-	-	-	5:152230343-152247332	17	13	2	5	2	2	0.20944884587543902	0.183001989986306	0.0282725621747287	0.0657137869542566	0.0270930337962489	0.0275178838942943	0.14024113267882501	0.0401082348815999	1.8059391721303002	0.0232331704151379	0.49227962917229495	UP
ENSRNOG00000058207	Olr1332	olfactory receptor 1332 [Source:RGD Symbol;Acc:1333134]	GO:0004871|GO:0009987|GO:0023052|GO:0016020|GO:0050896|GO:0005623|GO:0031224|GO:0050794|GO:0038023|GO:0051606|GO:0071944|GO:0005886|GO:0051716|GO:0004872|GO:0007154|GO:0004888|GO:0050877|GO:0016021|GO:0009593|GO:0050906|GO:0007165|GO:0007600|GO:0007186|GO:0004984|GO:0050907|GO:0004930|GO:0007606|GO:0050911|GO:0007608	signal transducer activity|cellular process|signaling|membrane|response to stimulus|cell|intrinsic component of membrane|regulation of cellular process|signaling receptor activity|detection of stimulus|cell periphery|plasma membrane|cellular response to stimulus|receptor activity|cell communication|transmembrane signaling receptor activity|neurological system process|integral component of membran…	K04257|K04257	olfactory receptor[-]|olfactory receptor[-]	rno04740|rno04740	Olfactory transduction - Rattus norvegicus (rat)|Olfactory transduction - Rattus norvegicus (rat)	8:43803008-43816215	1	1	11	1	0	0	0.0461963982220505	0.0527461688807523	0.5829945218901229	0.0492776705882146	0.0	0.0	0.22731236299764201	0.0164258901960715	3.79063268696789	0.024416017444942997	0.504478383480226	UP
ENSRNOG00000013262	Myl1	myosin, light chain 1 [Source:RGD Symbol;Acc:1598796]	GO:0005623|GO:0032991|GO:0043234|GO:0005622|GO:0043167|GO:0043229|GO:0044444|GO:0003012|GO:0043169|GO:0016459|GO:0005737|GO:0005856|GO:0046872|GO:0043292|GO:0008015|GO:0006936|GO:0015629|GO:0005509|GO:0030016|GO:0006941|GO:0060047|GO:0060048	cell|macromolecular complex|protein complex|intracellular|ion binding|intracellular organelle|cytoplasmic part|muscle system process|cation binding|myosin complex|cytoplasm|cytoskeleton|metal ion binding|contractile fiber|blood circulation|muscle contraction|actin cytoskeleton|calcium ion binding|myofibril|striated muscle contraction|heart contraction|cardiac muscle contraction	-	-	-	-	9:73937823-73958480	5	7	1	0	2	0	0.205154964823335	0.328143641121487	0.0471000254287749	0.0	0.0902246726232697	0.0	0.19346621045786605	0.0300748908744232	2.6854502089367904	0.0250141748665584	0.507212489650577	UP
ENSRNOG00000018841	Sox8	SRY (sex determining region Y)-box 8 [Source:RGD Symbol;Acc:1309072]	GO:0022414|GO:0009987|GO:0023052|GO:0000003|GO:0050896|GO:0005623|GO:0032502|GO:0001071|GO:0032991|GO:0040011|GO:0008152|GO:0044702|GO:0031128|GO:0003700|GO:0050794|GO:0005515|GO:0008283|GO:0009653|GO:0009892|GO:0048523|GO:0097159|GO:0043234|GO:0019222|GO:0019953|GO:0009058|GO:0050793|GO:0044237|GO:0048856|GO:0009893|GO:0005622|GO:0006807|GO:0048609|GO:0043227|GO:0048646|GO:0048870|GO:0043229|GO:…	reproductive process|cellular process|signaling|reproduction|response to stimulus|cell|developmental process|nucleic acid binding transcription factor activity|macromolecular complex|locomotion|metabolic process|single organism reproductive process|developmental induction|transcription factor activity, sequence-specific DNA binding|regulation of cellular process|protein binding|cell proliferation…	-	-	-	-	10:14932348-14937336	9	4	6	1	0	4	0.12032033838040199	0.0611013514357553	0.0920494116727868	0.0142637893595356	0.0	0.0597182190554351	0.09115703382964802	0.0246606694716569	1.8861420157192401	0.0251993952267988	0.507212489650577	UP
ENSRNOG00000026323	Eqtn	equatorin, sperm acrosome associated [Source:RGD Symbol;Acc:1563332]	GO:0016020|GO:0005623|GO:0031224|GO:0005515|GO:0005622|GO:0031090|GO:0043227|GO:0012505|GO:0043229|GO:0005768|GO:0044444|GO:0098588|GO:0030141|GO:0031982|GO:0001669|GO:0030667|GO:0012506|GO:0016021|GO:0002081|GO:0005737|GO:0002079|GO:0043231|GO:0002080|GO:0016023|GO:0005634|GO:0005769|GO:0031988|GO:0031410|GO:0030659	membrane|cell|intrinsic component of membrane|protein binding|intracellular|organelle membrane|membrane-bounded organelle|endomembrane system|intracellular organelle|endosome|cytoplasmic part|bounding membrane of organelle|secretory granule|vesicle|acrosomal vesicle|secretory granule membrane|vesicle membrane|integral component of membrane|outer acrosomal membrane|cytoplasm|inner acrosomal membra…	-	-	-	-	5:113871230-113880911	23	42	25	12	17	16	0.960970282495487	2.0049007437307	1.1985720837587	0.5348444369196861	0.780993872321324	0.7464885884005981	1.3881477033283	0.687442299213869	1.0138505529759698	0.0249089265003166	0.507212489650577	UP
ENSRNOG00000051559	AABR07021494.1	-	-	-	-	-	-	-	13:74762894-74766473	6	6	4	1	2	1	0.301188907116633	0.34411941676665003	0.23036902512741897	0.0535552461601082	0.11037902657731	0.0560269071784781	0.29189244967023403	0.0733203933052988	1.99315046347153	0.0254164894715801	0.507212489650577	UP
ENSRNOG00000053159	AABR07022162.1	-	-	-	-	-	-	-	13:110478400-110481483	25	30	11	14	4	10	0.504279394073053	0.691394282181601	0.254619467932477	0.30126139111037203	0.0887139339188801	0.225240139923755	0.4834310480623771	0.205071821651002	1.2371808635619999	0.0254480217288704	0.507212489650577	UP
ENSRNOG00000009610	Tchhl1	trichohyalin-like 1 [Source:RGD Symbol;Acc:1308305]	GO:0043167|GO:0043169|GO:0046872|GO:0005509	ion binding|cation binding|metal ion binding|calcium ion binding	-	-	-	-	2:193807281-193809637	13	0	0	0	0	0	0.300207432158565	0.0	0.0	0.0	0.0	0.0	0.100069144052855	0.0	inf	0.0255202826664428	0.5081394728297159	UP
ENSRNOG00000000521	Cdkn1a	cyclin-dependent kinase inhibitor 1A [Source:RGD Symbol;Acc:69328]	GO:0009987|GO:0023052|GO:0040007|GO:0050896|GO:0005623|GO:0032502|GO:0032991|GO:0002376|GO:0008152|GO:0003824|GO:0045926|GO:0030234|GO:0050794|GO:0005515|GO:0002684|GO:0008283|GO:0009892|GO:0040008|GO:0048523|GO:0043234|GO:0006950|GO:0016049|GO:0051641|GO:0019222|GO:0009058|GO:0009605|GO:0044237|GO:0048856|GO:0009893|GO:0016740|GO:0005622|GO:0006807|GO:0002682|GO:0043227|GO:0043229|GO:0051716|GO:…	cellular process|signaling|growth|response to stimulus|cell|developmental process|macromolecular complex|immune system process|metabolic process|catalytic activity|negative regulation of growth|enzyme regulator activity|regulation of cellular process|protein binding|positive regulation of immune system process|cell proliferation|negative regulation of metabolic process|regulation of growth|negati…	K06625	cyclin-dependent kinase inhibitor 1A[-]	rno05200|rno04151|rno05166|rno05203|rno05169|rno05205|rno05202|rno04921|rno04630|rno05206|rno05161|rno04068|rno05160|rno04110|rno04066|rno04012|rno05215|rno05220|rno05218|rno04115|rno05214|rno05219	Pathways in cancer - Rattus norvegicus (rat)|PI3K-Akt signaling pathway - Rattus norvegicus (rat)|HTLV-I infection - Rattus norvegicus (rat)|Viral carcinogenesis - Rattus norvegicus (rat)|Epstein-Barr virus infection - Rattus norvegicus (rat)|Proteoglycans in cancer - Rattus norvegicus (rat)|Transcriptional misregulation in cancer - Rattus norvegicus (rat)|Oxytocin signaling pathway - Rattus norv…	20:6351458-6358864	703	746	79	69	326	184	11.3549886046546	13.7670299134291	1.46420570075779	1.18889979705356	5.78976683748631	3.31870135585817	8.86207473961383	3.43245599679935	1.36840326854392	0.0260539792688981	0.509101107055546	UP
ENSRNOG00000003208	Ercc6l	excision repair cross-complementation group 6-like [Source:RGD Symbol;Acc:1565734]	GO:0016020|GO:0005623|GO:0097159|GO:0005622|GO:0043167|GO:0036094|GO:0071944|GO:0097367|GO:0043227|GO:0043229|GO:0005886|GO:0000166|GO:0001882|GO:0043168|GO:0005737|GO:0043231|GO:0005813|GO:0005856|GO:0017076|GO:0005654|GO:0005634|GO:0031981|GO:0001883|GO:0032549|GO:0005815|GO:0005524|GO:0030554|GO:0015630	membrane|cell|organic cyclic compound binding|intracellular|ion binding|small molecule binding|cell periphery|carbohydrate derivative binding|membrane-bounded organelle|intracellular organelle|plasma membrane|nucleotide binding|nucleoside binding|anion binding|cytoplasm|intracellular membrane-bounded organelle|centrosome|cytoskeleton|purine nucleotide binding|nucleoplasm|nucleus|nuclear lumen|pur…	-	-	-	-	X:72018373-72034099	52	22	78	16	34	20	0.569628247126835	0.275352671241729	0.980451523025121	0.18696876052520398	0.40952139698239504	0.24464071777523302	0.6084774804645621	0.280376958427611	1.1178360777523701	0.0260507335068328	0.509101107055546	UP
ENSRNOG00000046343	AABR07067896.1	Uncharacterized protein [Source:UniProtKB/TrEMBL;Acc:M0R5G4]	-	-	-	-	-	-	9:71835883-71852113	22	17	266	32	29	31	1.23110804554814	1.08687832508212	17.0803658649732	1.91021760753363	1.7843567912855602	1.93710271743733	6.46611741186782	1.8772257054188402	1.78429758330924	0.0263634084402654	0.509315451206339	UP
ENSRNOG00000054723	AABR07058174.1	-	-	-	-	-	-	-	7:103621708-103670386	3	6	3	2	0	0	0.127917366722964	0.29234923902299503	0.146808402884228	0.0909965244490334	0.0	0.0	0.18902500287672896	0.0303321748163445	2.63965622847003	0.0264174010007549	0.509548540124042	UP
ENSRNOG00000001960	Sult1d1	sulfotransferase family 1D, member 1 [Source:RGD Symbol;Acc:620491]	GO:0009987|GO:0005623|GO:0008152|GO:0003824|GO:0044237|GO:0016740|GO:0005622|GO:0006807|GO:1901360|GO:0006790|GO:0006629|GO:0005737|GO:0006725|GO:0018958|GO:0006584|GO:0000103|GO:0008146|GO:0009712|GO:0004062	cellular process|cell|metabolic process|catalytic activity|cellular metabolic process|transferase activity|intracellular|nitrogen compound metabolic process|organic cyclic compound metabolic process|sulfur compound metabolic process|lipid metabolic process|cytoplasm|cellular aromatic compound metabolic process|phenol-containing compound metabolic process|catecholamine metabolic process|sulfate as…	-	-	-	-	14:22091777-22126021	5	0	2	0	0	0	0.0481672140866871	0.0	0.0221056017003654	0.0	0.0	0.0	0.0234242719290175	0.0	inf	0.0282274930383166	0.524416560415745	UP
ENSRNOG00000024717	Espnl	espin-like [Source:RGD Symbol;Acc:1562432]	-	-	-	-	-	-	9:98460177-98483419	185	136	39	54	75	44	2.67439635336817	2.2462806543307097	0.6469345966094089	0.8327527882839499	1.19214155532072	0.7102798538878771	1.8558705347694298	0.911724732497516	1.02542585436542	0.0281844730330427	0.524416560415745	UP
ENSRNOG00000061106	U2	U2 spliceosomal RNA [Source:RFAM;Acc:RF00004]	-	-	-	-	-	-	9:79578016-79578206	14	14	7	6	5	3	3.17888992421094	3.63191443628704	1.82378525363011	1.45332074744145	1.24826543145021	0.760576958691732	2.8781965380427	1.15405437919446	1.31845390450376	0.0282376607816061	0.524416560415745	UP
ENSRNOG00000061639	RT1-CE6	Protein LOC686860 [Source:UniProtKB/TrEMBL;Acc:D3ZNA5]	GO:0016020|GO:0050896|GO:0005623|GO:0032991|GO:0002376|GO:0031224|GO:0006955|GO:0003823|GO:0043234|GO:0019882|GO:0033218|GO:0071944|GO:0005886|GO:0098797|GO:0042605|GO:0016021|GO:0048002|GO:0042277|GO:0002474|GO:0042612	membrane|response to stimulus|cell|macromolecular complex|immune system process|intrinsic component of membrane|immune response|antigen binding|protein complex|antigen processing and presentation|amide binding|cell periphery|plasma membrane|plasma membrane protein complex|peptide antigen binding|integral component of membrane|antigen processing and presentation of peptide antigen|peptide binding|…	-	-	-	-	20:4673843-4677506	73	22	121	33	44	11	1.77261396850193	0.6103702270134399	3.3715006954625695	0.8548098423969209	1.17479321038805	0.298276598175691	1.9181616303259799	0.7759598836535541	1.30567031792658	0.0278167597785641	0.524416560415745	UP
ENSRNOG00000059753	Gys2	glycogen synthase 2 [Source:RGD Symbol;Acc:2773]	GO:0009987|GO:0008152|GO:0003824|GO:0009058|GO:0044237|GO:0016740|GO:0030246|GO:0036094|GO:0006091|GO:0055114|GO:0044262|GO:0005975|GO:0016757|GO:0048029|GO:0033692|GO:0034645|GO:0016051|GO:0005977|GO:0006112|GO:0005536|GO:0016758|GO:0008194|GO:0035251|GO:0046527|GO:0005978|GO:0000271|GO:0004373	cellular process|metabolic process|catalytic activity|biosynthetic process|cellular metabolic process|transferase activity|carbohydrate binding|small molecule binding|generation of precursor metabolites and energy|oxidation-reduction process|cellular carbohydrate metabolic process|carbohydrate metabolic process|transferase activity, transferring glycosyl groups|monosaccharide binding|cellular pol…	K00693	glycogen(starch) synthase[2.4.1.11]	rno04151|rno04910|rno04152|rno04931|rno04922|rno00500	PI3K-Akt signaling pathway - Rattus norvegicus (rat)|Insulin signaling pathway - Rattus norvegicus (rat)|AMPK signaling pathway - Rattus norvegicus (rat)|Insulin resistance - Rattus norvegicus (rat)|Glucagon signaling pathway - Rattus norvegicus (rat)|Starch and sucrose metabolism - Rattus norvegicus (rat)	4:176638629-176679815	10	2	3	2	0	1	0.167644992515087	0.0383093900381891	0.0577132376239892	0.0357725030400723	0.0	0.0187117308860476	0.0878892067257551	0.0181614113087066	2.27480968776237	0.0290026211936968	0.5338430236884559	UP
ENSRNOG00000006033	Spon2	spondin 2, extracellular matrix protein [Source:RGD Symbol;Acc:708584]	GO:0031012|GO:0005576|GO:0050896|GO:0002376|GO:0006955|GO:0005515|GO:0005578|GO:0006950|GO:0043167|GO:0007155|GO:0006952|GO:0043169|GO:0005102|GO:0045087|GO:0046872	extracellular matrix|extracellular region|response to stimulus|immune system process|immune response|protein binding|proteinaceous extracellular matrix|response to stress|ion binding|cell adhesion|defense response|cation binding|receptor binding|innate immune response|metal ion binding	-	-	-	-	14:82818663-82824599	31	22	7	8	1	12	0.7132243570322729	0.5783136474514611	0.184797338696738	0.19635423242757802	0.025296413517982997	0.30829138044774	0.49211178106015707	0.1766473421311	1.4781140123868102	0.0292437947280528	0.5342125732402311	UP
ENSRNOG00000049038	LOC100359989	lipocalin 11-like [Source:RGD Symbol;Acc:2323056]	-	-	-	-	-	-	3:3236870-3240037	9	12	5	2	0	6	0.730934789711657	1.11346304363676	0.465961731438774	0.17330236959675502	0.0	0.544173883752336	0.7701198549290641	0.23915875111636398	1.6871144098163602	0.0294576316206	0.534735958728316	UP
ENSRNOG00000053560	Rhou	ras homolog gene family, member U [Source:MGI Symbol;Acc:MGI:1916831]	GO:0009987|GO:0023052|GO:0016020|GO:0050896|GO:0005623|GO:0032502|GO:0050794|GO:0005515|GO:0009653|GO:0097159|GO:0051641|GO:0050793|GO:0051050|GO:0048856|GO:0005622|GO:0043167|GO:0036094|GO:0097367|GO:1903829|GO:0051716|GO:0006810|GO:0008360|GO:0030029|GO:0051130|GO:0007154|GO:0006996|GO:0007049|GO:0000166|GO:0051222|GO:0060341|GO:0032880|GO:0090316|GO:0008104|GO:0045184|GO:0001882|GO:0043168|GO:…	cellular process|signaling|membrane|response to stimulus|cell|developmental process|regulation of cellular process|protein binding|anatomical structure morphogenesis|organic cyclic compound binding|cellular localization|regulation of developmental process|positive regulation of transport|anatomical structure development|intracellular|ion binding|small molecule binding|carbohydrate derivative bind…	-	-	-	-	19:56435577-56441733	60	61	16	22	27	14	3.3881497267586704	3.93564212608158	1.03672576268456	1.3252520646882802	1.67644405505666	0.882802348244668	2.78683920517494	1.2948328226632	1.10586392240056	0.0299723033196695	0.538627950003387	UP
ENSRNOG00000018094	Sv2c	synaptic vesicle glycoprotein 2c [Source:RGD Symbol;Acc:619718]	GO:0005215|GO:0009987|GO:0045202|GO:0016020|GO:0005623|GO:0030054|GO:0031224|GO:0005515|GO:0030672|GO:0022857|GO:0005622|GO:0031090|GO:0043227|GO:0012505|GO:0008021|GO:0043229|GO:0030133|GO:0006810|GO:0044444|GO:0098588|GO:0031982|GO:0055085|GO:0012506|GO:0016021|GO:0030658|GO:0005737|GO:0043231|GO:0016023|GO:0070382|GO:0006836|GO:0031988|GO:0031410|GO:0030659	transporter activity|cellular process|synapse|membrane|cell|cell junction|intrinsic component of membrane|protein binding|synaptic vesicle membrane|transmembrane transporter activity|intracellular|organelle membrane|membrane-bounded organelle|endomembrane system|synaptic vesicle|intracellular organelle|transport vesicle|transport|cytoplasmic part|bounding membrane of organelle|vesicle|transmembra…	K06258	MFS transporter, VNT family, synaptic vesicle glycoprotein 2[-]	rno04512	ECM-receptor interaction - Rattus norvegicus (rat)	2:26501833-26699333	18	8	1	0	5	0	0.263640106522138	0.133882326280034	0.0168134842547163	0.0	0.0805196546460622	0.0	0.138111972352296	0.0268398848820207	2.36338799739495	0.0302405669479092	0.5411299396275421	UP
ENSRNOG00000020424	Ppapdc1a	phosphatidic acid phosphatase type 2 domain containing 1A [Source:RGD Symbol;Acc:1306289]	GO:0009987|GO:0023052|GO:0016020|GO:0050896|GO:0005623|GO:0008152|GO:0003824|GO:0031224|GO:0050794|GO:0016787|GO:0044237|GO:0071944|GO:0005886|GO:0051716|GO:0044255|GO:0007154|GO:0031226|GO:0006629|GO:0016788|GO:0006793|GO:0019637|GO:0016021|GO:0005887|GO:0007165|GO:0006644|GO:0042578|GO:0030258|GO:0006796|GO:0016791|GO:0016311|GO:0046839|GO:0008195	cellular process|signaling|membrane|response to stimulus|cell|metabolic process|catalytic activity|intrinsic component of membrane|regulation of cellular process|hydrolase activity|cellular metabolic process|cell periphery|plasma membrane|cellular response to stimulus|cellular lipid metabolic process|cell communication|intrinsic component of plasma membrane|lipid metabolic process|hydrolase activ…	-	-	-	-	1:202432366-202560628	0	1	7	0	0	0	0.0	0.0398781421731291	0.28046939085615996	0.0	0.0	0.0	0.10678251100976299	0.0	inf	0.0302486480543877	0.5411299396275421	UP
ENSRNOG00000008986	Diaph3	diaphanous-related formin 3 [Source:RGD Symbol;Acc:1593287]	GO:0022414|GO:0009987|GO:0000003|GO:0005623|GO:0044702|GO:0005515|GO:0019953|GO:0005622|GO:0048609|GO:0043227|GO:0043229|GO:0030029|GO:0006996|GO:0019899|GO:0007276|GO:0008092|GO:0005737|GO:0043231|GO:0007010|GO:0005634|GO:0048232|GO:0030036|GO:0003779|GO:0051020|GO:0031267|GO:0007283|GO:0017016|GO:0017048	reproductive process|cellular process|reproduction|cell|single organism reproductive process|protein binding|sexual reproduction|intracellular|multicellular organismal reproductive process|membrane-bounded organelle|intracellular organelle|actin filament-based process|organelle organization|enzyme binding|gamete generation|cytoskeletal protein binding|cytoplasm|intracellular membrane-bounded orga…	-	-	-	-	15:70039424-70399924	52	35	85	14	43	27	0.6883877382097501	0.529377027877613	1.29119370057992	0.197714282932631	0.625914815101237	0.39912353583580606	0.8363194888890941	0.40758421128989103	1.0369560162358	0.0311260745954414	0.5450856610037179	UP
ENSRNOG00000047327	Gramd1c	GRAM domain containing 1C [Source:RGD Symbol;Acc:1305433]	GO:0005515	protein binding	-	-	-	-	11:62584959-62634802	10	11	9	4	4	4	0.458939254641831	0.576783717167198	0.47392846804063	0.195810367615502	0.20183593431279603	0.205000955149028	0.503217146616553	0.200882419025775	1.32482977467458	0.0314290401229525	0.5474285349807211	UP
ENSRNOG00000013167	Hmgb2	high mobility group box 2 [Source:RGD Symbol;Acc:69291]	GO:0009987|GO:0005576|GO:0050896|GO:0005623|GO:0032502|GO:0032991|GO:0002376|GO:0008152|GO:0005615|GO:0006955|GO:0050794|GO:0005515|GO:0008283|GO:0009892|GO:0097159|GO:0006950|GO:0000785|GO:0019222|GO:0009058|GO:0050793|GO:0009605|GO:0044237|GO:0048856|GO:0009893|GO:0005622|GO:0006807|GO:0008144|GO:0043227|GO:0009607|GO:0051707|GO:0043229|GO:0008289|GO:1901360|GO:0044444|GO:0051171|GO:0003682|GO:…	cellular process|extracellular region|response to stimulus|cell|developmental process|macromolecular complex|immune system process|metabolic process|extracellular space|immune response|regulation of cellular process|protein binding|cell proliferation|negative regulation of metabolic process|organic cyclic compound binding|response to stress|chromatin|regulation of metabolic process|biosynthetic p…	-	-	-	-	16:36077617-36080191	22	46	68	13	29	23	0.8282193882810849	1.9785588160156797	2.93746566881931	0.52208355746959	1.2004136399707601	0.9668847712550109	1.91474795770536	0.8964606562317871	1.09484232691811	0.0315172696169872	0.5474460951429501	UP
ENSRNOG00000009785	Cdkn3	cyclin-dependent kinase inhibitor 3 [Source:RGD Symbol;Acc:1307781]	GO:0009987|GO:0005623|GO:0008152|GO:0003824|GO:0050794|GO:0005515|GO:0016787|GO:0048523|GO:0044237|GO:0005622|GO:0043227|GO:0043229|GO:0044444|GO:0007049|GO:0045786|GO:0016788|GO:0006793|GO:0051726|GO:0005737|GO:0019538|GO:0043231|GO:0044770|GO:0036211|GO:0042578|GO:0000278|GO:0044267|GO:0005634|GO:0007050|GO:1903047|GO:0006796|GO:0048471|GO:0016791|GO:0044772|GO:0006464|GO:0016311|GO:0004721|GO:…	cellular process|cell|metabolic process|catalytic activity|regulation of cellular process|protein binding|hydrolase activity|negative regulation of cellular process|cellular metabolic process|intracellular|membrane-bounded organelle|intracellular organelle|cytoplasmic part|cell cycle|negative regulation of cell cycle|hydrolase activity, acting on ester bonds|phosphorus metabolic process|regulatio…	-	-	-	-	15:23553128-23564535	10	7	44	4	10	7	0.494524054317595	0.395493533255886	2.4967244634168	0.21099292747622603	0.543714247222327	0.386540594898463	1.12891401699676	0.38041592319900497	1.5692860684108099	0.0318464792327785	0.549817196780155	UP
ENSRNOG00000024620	Mamdc2	MAM domain containing 2 [Source:MGI Symbol;Acc:MGI:1918988]	GO:0016020|GO:0005623|GO:0005622|GO:0043227|GO:0012505|GO:0043229|GO:0044444|GO:0005737|GO:0043231|GO:0005783	membrane|cell|intracellular|membrane-bounded organelle|endomembrane system|intracellular organelle|cytoplasmic part|cytoplasm|intracellular membrane-bounded organelle|endoplasmic reticulum	-	-	-	-	1:241072072-241155537	23	10	47	17	7	9	0.435014022342048	0.216084986163643	1.02003118192315	0.342992174270221	0.145567455896113	0.190082447899637	0.557043396809614	0.22621402602199	1.30010134199926	0.0322150232582579	0.551794131017313	UP
ENSRNOG00000001388	Sds	serine dehydratase [Source:RGD Symbol;Acc:67376]	GO:0009987|GO:0050896|GO:0005623|GO:0008152|GO:0003824|GO:0005515|GO:0016829|GO:0097159|GO:0048037|GO:0009058|GO:0009605|GO:0044237|GO:0005622|GO:0043167|GO:0006807|GO:0009056|GO:0043227|GO:0043229|GO:0044444|GO:0042802|GO:0009991|GO:0046983|GO:0006082|GO:0010033|GO:0043168|GO:0005737|GO:0005975|GO:0006520|GO:0030170|GO:0007584|GO:0043231|GO:0010243|GO:0014070|GO:0042803|GO:0016051|GO:0005996|GO:…	cellular process|response to stimulus|cell|metabolic process|catalytic activity|protein binding|lyase activity|organic cyclic compound binding|cofactor binding|biosynthetic process|response to external stimulus|cellular metabolic process|intracellular|ion binding|nitrogen compound metabolic process|catabolic process|membrane-bounded organelle|intracellular organelle|cytoplasmic part|identical pro…	K17989	L-serine/L-threonine ammonia-lyase[4.3.1.19]	rno01100|rno01200|rno01230|rno00270|rno00260|rno00290	Metabolic pathways - Rattus norvegicus (rat)|Carbon metabolism - Rattus norvegicus (rat)|Biosynthesis of amino acids - Rattus norvegicus (rat)|Cysteine and methionine metabolism - Rattus norvegicus (rat)|Glycine, serine and threonine metabolism - Rattus norvegicus (rat)|Valine, leucine and isoleucine biosynthesis - Rattus norvegicus (rat)	12:41620393-41627741	499	199	60	102	151	86	11.3244053218475	5.15987520034096	1.56244518061658	2.4693282750443197	3.7679398594483	2.17936562863205	6.01557523426835	2.8055445877082206	1.1004218591597401	0.0327640012176287	0.5587720587953751	UP
ENSRNOG00000037302	Rad51	RAD51 recombinase [Source:RGD Symbol;Acc:1563603]	GO:0022414|GO:0009987|GO:0000003|GO:0050896|GO:0005623|GO:0032991|GO:0008152|GO:0003824|GO:0044702|GO:0050794|GO:0005515|GO:0016787|GO:0097159|GO:0006950|GO:0000150|GO:0000785|GO:0019222|GO:0009058|GO:0044237|GO:0009893|GO:0005622|GO:0043167|GO:0036094|GO:0006807|GO:0097367|GO:0051321|GO:0043227|GO:0043229|GO:0051716|GO:1901360|GO:0044444|GO:0051171|GO:0003682|GO:0006996|GO:0031325|GO:0007049|GO:…	reproductive process|cellular process|reproduction|response to stimulus|cell|macromolecular complex|metabolic process|catalytic activity|single organism reproductive process|regulation of cellular process|protein binding|hydrolase activity|organic cyclic compound binding|response to stress|recombinase activity|chromatin|regulation of metabolic process|biosynthetic process|cellular metabolic proce…	K04482	DNA repair protein RAD51[-]	rno05200|rno05212|rno03460|rno03440	Pathways in cancer - Rattus norvegicus (rat)|Pancreatic cancer - Rattus norvegicus (rat)|Fanconi anemia pathway - Rattus norvegicus (rat)|Homologous recombination - Rattus norvegicus (rat)	3:110918243-110942917	43	28	80	13	36	23	0.8605625531468001	0.6402359550815171	1.8371605899914598	0.27754511223118	0.7921839822870781	0.514006117436905	1.11265303273993	0.5279117373183879	1.07563512836323	0.0328349351178324	0.5594982208506639	UP
ENSRNOG00000017716	Ucp3	uncoupling protein 3 (mitochondrial, proton carrier) [Source:RGD Symbol;Acc:3933]	GO:0005215|GO:0009987|GO:0016020|GO:0050896|GO:0005623|GO:0032502|GO:0008152|GO:0031224|GO:0005515|GO:0006950|GO:0014823|GO:0051641|GO:0009605|GO:0022857|GO:0044237|GO:0005622|GO:0031090|GO:0043227|GO:0043229|GO:0051716|GO:0006810|GO:0044444|GO:0007568|GO:0044255|GO:0022891|GO:0006629|GO:0055085|GO:0009991|GO:0010035|GO:0009725|GO:0017077|GO:0001666|GO:0016021|GO:0006082|GO:0010033|GO:0009266|GO:…	transporter activity|cellular process|membrane|response to stimulus|cell|developmental process|metabolic process|intrinsic component of membrane|protein binding|response to stress|response to activity|cellular localization|response to external stimulus|transmembrane transporter activity|cellular metabolic process|intracellular|organelle membrane|membrane-bounded organelle|intracellular organelle|…	-	-	-	-	1:165482155-165496206	11	2	0	0	0	1	0.13856404692623803	0.0287848945770535	0.0	0.0	0.0	0.0140596130706375	0.0557829805010972	0.0046865376902125	3.57323062968305	0.0329165033846014	0.560265904816335	UP
ENSRNOG00000004921	Nusap1	nucleolar and spindle associated protein 1 [Source:RGD Symbol;Acc:1305764]	GO:0009987|GO:0005623|GO:0050794|GO:0005515|GO:0097159|GO:0051641|GO:0005622|GO:0043227|GO:0043229|GO:0051130|GO:0006996|GO:0007049|GO:0003676|GO:0007059|GO:0051301|GO:0051781|GO:0045787|GO:0032403|GO:0051726|GO:0008092|GO:0051302|GO:0005737|GO:0051656|GO:0007017|GO:0051649|GO:0051128|GO:0005874|GO:0043231|GO:0015631|GO:0000226|GO:0005856|GO:0003723|GO:0033043|GO:0007010|GO:0090068|GO:0005876|GO:…	cellular process|cell|regulation of cellular process|protein binding|organic cyclic compound binding|cellular localization|intracellular|membrane-bounded organelle|intracellular organelle|positive regulation of cellular component organization|organelle organization|cell cycle|nucleic acid binding|chromosome segregation|cell division|positive regulation of cell division|positive regulation of cell…	-	-	-	-	3:111422267-111452971	32	19	174	11	41	27	0.248933871019971	0.168867640173532	1.5531820625670099	0.0912819359354798	0.35069586642311307	0.23453429657365	0.656994524586838	0.22550403297741398	1.54272811185718	0.033418043519925	0.563349364744511	UP
ENSRNOG00000006311	Ccr9	chemokine (C-C motif) receptor 9 [Source:RGD Symbol;Acc:628750]	GO:0004871|GO:0009987|GO:0023052|GO:0016020|GO:0050896|GO:0005623|GO:0002376|GO:0040011|GO:0031224|GO:0006955|GO:0050794|GO:0005515|GO:0038023|GO:0009605|GO:0009986|GO:0051716|GO:0004872|GO:0007154|GO:0004888|GO:0016021|GO:0010033|GO:0006935|GO:0007165|GO:0004896|GO:0007166|GO:0007186|GO:0034097|GO:0008528|GO:0071310|GO:0004930|GO:0019221|GO:0004950|GO:0071345|GO:0001637|GO:0016493|GO:0070098	signal transducer activity|cellular process|signaling|membrane|response to stimulus|cell|immune system process|locomotion|intrinsic component of membrane|immune response|regulation of cellular process|protein binding|signaling receptor activity|response to external stimulus|cell surface|cellular response to stimulus|receptor activity|cell communication|transmembrane signaling receptor activity|in…	K04184	C-C chemokine receptor type 9[-]	rno04060|rno04062|rno04672	Cytokine-cytokine receptor interaction - Rattus norvegicus (rat)|Chemokine signaling pathway - Rattus norvegicus (rat)|Intestinal immune network for IgA production - Rattus norvegicus (rat)	8:132828091-132842130	25	12	10	4	9	7	0.422196533199791	0.23153787589642896	0.193787822888088	0.0720563852790692	0.16711590939742302	0.132007827774904	0.28250741066143603	0.123726707483799	1.19113176024999	0.0338457011205383	0.566449002977492	UP
ENSRNOG00000027099	Fbxl2	F-box and leucine-rich repeat protein 2 [Source:RGD Symbol;Acc:1562243]	GO:0009987|GO:0023052|GO:0016020|GO:0050896|GO:0005623|GO:0032991|GO:0008152|GO:0003824|GO:0023051|GO:0050794|GO:0005515|GO:0043234|GO:0019222|GO:0044237|GO:0016740|GO:0005622|GO:0009056|GO:0006914|GO:0051716|GO:0019787|GO:0007154|GO:0010646|GO:0019899|GO:0043548|GO:0010506|GO:0000151|GO:0005737|GO:0009966|GO:0031323|GO:0019538|GO:0007165|GO:0035556|GO:0006508|GO:0044265|GO:1902531|GO:0036211|GO:…	cellular process|signaling|membrane|response to stimulus|cell|macromolecular complex|metabolic process|catalytic activity|regulation of signaling|regulation of cellular process|protein binding|protein complex|regulation of metabolic process|cellular metabolic process|transferase activity|intracellular|catabolic process|autophagy|cellular response to stimulus|ubiquitin-like protein transferase act…	-	-	-	-	8:122243016-122311431	4	3	7	0	3	0	0.108690714215388	0.0931297271978832	0.218260014688816	0.0	0.0896310892507482	0.0	0.140026818700696	0.0298770297502494	2.22859453282181	0.0342968657098039	0.570131216668787	UP
ENSRNOG00000012819	Gdnf	glial cell derived neurotrophic factor [Source:RGD Symbol;Acc:2677]	GO:0009987|GO:0023052|GO:0005576|GO:0050896|GO:0032502|GO:0040011|GO:0008152|GO:0031128|GO:0023051|GO:0051583|GO:0050794|GO:0005515|GO:0008283|GO:0009653|GO:0048523|GO:0023057|GO:0051641|GO:0019222|GO:0009058|GO:0050793|GO:0044237|GO:0048856|GO:0009893|GO:0006807|GO:0048646|GO:0048870|GO:0051716|GO:1901360|GO:0006810|GO:0051171|GO:0009888|GO:0050804|GO:0051130|GO:0016477|GO:0007154|GO:0006928|GO:…	cellular process|signaling|extracellular region|response to stimulus|developmental process|locomotion|metabolic process|developmental induction|regulation of signaling|dopamine uptake involved in synaptic transmission|regulation of cellular process|protein binding|cell proliferation|anatomical structure morphogenesis|negative regulation of cellular process|negative regulation of signaling|cellula…	-	-	-	-	2:56887987-56910238	2	2	2	0	0	0	0.123938336944301	0.14158056004113598	0.14217059836435	0.0	0.0	0.0	0.13589649844992902	0.0	inf	0.0344076653642577	0.5707923921279039	UP
ENSRNOG00000012674	Adrb3	adrenoceptor beta 3 [Source:RGD Symbol;Acc:2061]	GO:0004871|GO:0009987|GO:0023052|GO:0016020|GO:0007610|GO:0040007|GO:0050896|GO:0005623|GO:0032502|GO:0032991|GO:0008152|GO:0031224|GO:0023051|GO:0045926|GO:0050794|GO:0005515|GO:0038023|GO:0040008|GO:0097159|GO:0043234|GO:0006950|GO:0019222|GO:0009058|GO:0050793|GO:0048589|GO:0009605|GO:0044237|GO:0009893|GO:0005622|GO:0007631|GO:0006807|GO:0071944|GO:0043227|GO:0043229|GO:0005886|GO:0051716|GO:…	signal transducer activity|cellular process|signaling|membrane|behavior|growth|response to stimulus|cell|developmental process|macromolecular complex|metabolic process|intrinsic component of membrane|regulation of signaling|negative regulation of growth|regulation of cellular process|protein binding|signaling receptor activity|regulation of growth|organic cyclic compound binding|protein complex|r…	K04143	adrenergic receptor beta-3[-]	rno04080|rno04144|rno04020|rno04022|rno04970|rno04924|rno04923	Neuroactive ligand-receptor interaction - Rattus norvegicus (rat)|Endocytosis - Rattus norvegicus (rat)|Calcium signaling pathway - Rattus norvegicus (rat)|cGMP-PKG signaling pathway - Rattus norvegicus (rat)|Salivary secretion - Rattus norvegicus (rat)|Renin secretion - Rattus norvegicus (rat)|Regulation of lipolysis in adipocytes - Rattus norvegicus (rat)	16:69003868-69006632	11	0	0	0	0	0	0.220155059329504	0.0	0.0	0.0	0.0	0.0	0.0733850197765013	0.0	inf	0.0351169033058572	0.57452226068392	UP
ENSRNOG00000019110	Ocstamp	osteoclast stimulatory transmembrane protein [Source:RGD Symbol;Acc:1308620]	GO:0009987|GO:0016020|GO:0050896|GO:0032502|GO:0002376|GO:0031224|GO:0050794|GO:0002684|GO:0008283|GO:0009653|GO:0002520|GO:0050793|GO:0048856|GO:0002682|GO:0048646|GO:0051716|GO:0051130|GO:0007275|GO:0060143|GO:0048513|GO:0006949|GO:0009725|GO:0042127|GO:0016021|GO:0010033|GO:0008284|GO:0045595|GO:0051128|GO:0070661|GO:0048869|GO:0045597|GO:0030097|GO:0002158|GO:0014070|GO:0030154|GO:0045637|GO:…	cellular process|membrane|response to stimulus|developmental process|immune system process|intrinsic component of membrane|regulation of cellular process|positive regulation of immune system process|cell proliferation|anatomical structure morphogenesis|immune system development|regulation of developmental process|anatomical structure development|regulation of immune system process|anatomical stru…	-	-	-	-	3:162075340-162080192	20	11	3	5	1	5	0.42980768059405294	0.27009941165659196	0.0739861970927949	0.11462464325023901	0.0236292068787899	0.119986694954428	0.25796442978114703	0.0860801816944856	1.5834191207277701	0.0351082071640075	0.57452226068392	UP
ENSRNOG00000011729	Nxf2	nuclear RNA export factor 2 [Source:RGD Symbol;Acc:1559530]	GO:0005623|GO:0008152|GO:0097159|GO:0051641|GO:0005622|GO:0036094|GO:0043227|GO:0043229|GO:0006810|GO:0000166|GO:0003676|GO:0006403|GO:0005737|GO:0051649|GO:0043231|GO:0050658|GO:0003723|GO:0010467|GO:0005634|GO:0046907|GO:0051169|GO:0051028|GO:0016973|GO:0006405|GO:0006406|GO:0044822|GO:0003729|GO:0006913|GO:0051168	cell|metabolic process|organic cyclic compound binding|cellular localization|intracellular|small molecule binding|membrane-bounded organelle|intracellular organelle|transport|nucleotide binding|nucleic acid binding|RNA localization|cytoplasm|establishment of localization in cell|intracellular membrane-bounded organelle|RNA transport|RNA binding|gene expression|nucleus|intracellular transport|nucl…	K14284	nuclear RNA export factor[-]	rno05168|rno05164|rno03013|rno03015|rno03008	Herpes simplex infection - Rattus norvegicus (rat)|Influenza A - Rattus norvegicus (rat)|RNA transport - Rattus norvegicus (rat)|mRNA surveillance pathway - Rattus norvegicus (rat)|Ribosome biogenesis in eukaryotes - Rattus norvegicus (rat)	X:105772722-105793306	6	6	5	2	1	2	0.12064312273934698	0.137839210053957	0.11535631181655301	0.0429037855190853	0.0221065087999064	0.0449063288400166	0.12461288153661901	0.0366388743863361	1.76600612398461	0.0353258273901508	0.574648990983063	UP
ENSRNOG00000058853	LOC103692434	uncharacterized LOC103692434 [Source:RGD Symbol;Acc:9360902]	-	-	-	-	-	-	5:126222097-126223761	5	2	4	1	0	1	0.448962314323531	0.20518921745092197	0.41208869091115996	0.0958006887832992	0.0	0.10022204513914099	0.35541340756187106	0.0653409113074801	2.4434396251557797	0.0352967581770709	0.574648990983063	UP
ENSRNOG00000030747	LOC690468	similar to 60S ribosomal protein L38 [Source:RGD Symbol;Acc:1596041]	GO:0009987|GO:0005198|GO:0005623|GO:0032991|GO:0008152|GO:0097159|GO:0009058|GO:0044237|GO:0005622|GO:0006807|GO:0003735|GO:0043229|GO:0044444|GO:0003676|GO:0005737|GO:0019538|GO:0044391|GO:0022607|GO:0030529|GO:0034645|GO:0005840|GO:0003723|GO:0010467|GO:0015934|GO:0044267|GO:0022618|GO:0005829|GO:0006518|GO:0043043|GO:0022625|GO:0006412|GO:0034622|GO:0022626	cellular process|structural molecule activity|cell|macromolecular complex|metabolic process|organic cyclic compound binding|biosynthetic process|cellular metabolic process|intracellular|nitrogen compound metabolic process|structural constituent of ribosome|intracellular organelle|cytoplasmic part|nucleic acid binding|cytoplasm|protein metabolic process|ribosomal subunit|cellular component assembl…	K02923|K02923|K02923	large subunit ribosomal protein L38e[-]|large subunit ribosomal protein L38e[-]|large subunit ribosomal protein L38e[-]	rno03010|rno03010|rno03010	Ribosome - Rattus norvegicus (rat)|Ribosome - Rattus norvegicus (rat)|Ribosome - Rattus norvegicus (rat)	2:199479007-199479309	29	39	19	23	6	12	4.15072962754067	6.37772913328267	3.1204935032178396	3.5117667272704103	0.944232464978179	1.91791832390755	4.54965075468039	2.12463917205205	1.09853795498011	0.0353958192238229	0.575313266000389	UP
ENSRNOG00000004578	Cthrc1	collagen triple helix repeat containing 1 [Source:RGD Symbol;Acc:628801]	GO:0031012|GO:0009987|GO:0023052|GO:0005576|GO:0050896|GO:0005623|GO:0032502|GO:0032991|GO:0040011|GO:0005615|GO:0023051|GO:0050794|GO:0005515|GO:0008283|GO:0009653|GO:0005578|GO:0048523|GO:0043234|GO:0023057|GO:0050793|GO:0048856|GO:0005622|GO:0048646|GO:0048870|GO:0051716|GO:0009888|GO:0045778|GO:0048839|GO:0016477|GO:0048771|GO:0007154|GO:0006928|GO:0030030|GO:0010646|GO:0007275|GO:0001503|GO:…	extracellular matrix|cellular process|signaling|extracellular region|response to stimulus|cell|developmental process|macromolecular complex|locomotion|extracellular space|regulation of signaling|regulation of cellular process|protein binding|cell proliferation|anatomical structure morphogenesis|proteinaceous extracellular matrix|negative regulation of cellular process|protein complex|negative reg…	-	-	-	-	7:77966722-77977004	3	1	2	0	0	0	0.106983521346426	0.0407307998182783	0.0818416273478989	0.0	0.0	0.0	0.0765186495042011	0.0	inf	0.0355929848429415	0.576618043449033	UP
ENSRNOG00000031726	Oas1e	2'-5' oligoadenylate synthetase 1E [Source:RGD Symbol;Acc:1359611]	GO:0050896|GO:0002376|GO:0008152|GO:0003824|GO:0006955|GO:0097159|GO:0006950|GO:0009605|GO:0016740|GO:0043167|GO:0036094|GO:0097367|GO:0009607|GO:0051707|GO:0009615|GO:0051607|GO:0000166|GO:0003676|GO:0098542|GO:0006952|GO:0001882|GO:0043168|GO:0043207|GO:0003723|GO:0017076|GO:0001883|GO:0032549|GO:0005524|GO:0030554|GO:0003725	response to stimulus|immune system process|metabolic process|catalytic activity|immune response|organic cyclic compound binding|response to stress|response to external stimulus|transferase activity|ion binding|small molecule binding|carbohydrate derivative binding|response to biotic stimulus|response to other organism|response to virus|defense response to virus|nucleotide binding|nucleic acid bin…	-	-	-	-	12:41281559-41290497	4	5	2	0	1	1	0.0786000815078205	0.112252576636437	0.0450926229519914	0.0	0.0216056816861795	0.0219335060272791	0.078648427032083	0.0145130625711529	2.43806592054743	0.0361161579520353	0.57843331520617	UP
ENSRNOG00000057724	Dio2	deiodinase, iodothyronine, type II [Source:MGI Symbol;Acc:MGI:1338833]	GO:0016020|GO:0008152|GO:0003824|GO:0031224|GO:0009058|GO:0042445|GO:0016491|GO:0004800|GO:0042446|GO:0016021|GO:0055114|GO:0010817	membrane|metabolic process|catalytic activity|intrinsic component of membrane|biosynthetic process|hormone metabolic process|oxidoreductase activity|thyroxine 5'-deiodinase activity|hormone biosynthetic process|integral component of membrane|oxidation-reduction process|regulation of hormone levels	-	-	-	-	6:114478293-114488880	12	11	1	2	3	2	1.78835443183258	1.8730605248213101	0.171081535663969	0.31801878132188	0.491584943107196	0.33286237562857696	1.27749883077262	0.380822033352551	1.74613311405977	0.0364308025512576	0.5788753507194251	UP
ENSRNOG00000018200	Gad2	glutamate decarboxylase 2 [Source:RGD Symbol;Acc:2653]	GO:0009987|GO:0023052|GO:0045202|GO:0016020|GO:0050896|GO:0005623|GO:0030054|GO:0008152|GO:0003824|GO:0031224|GO:0005515|GO:0042995|GO:0016829|GO:0060077|GO:0097159|GO:0030672|GO:0048037|GO:0009058|GO:0044237|GO:0097060|GO:0005622|GO:0043167|GO:0036094|GO:0006807|GO:0009056|GO:0071944|GO:0031090|GO:0043227|GO:0012505|GO:0008021|GO:0043229|GO:0005886|GO:0030133|GO:0044444|GO:0043005|GO:0007154|GO:…	cellular process|signaling|synapse|membrane|response to stimulus|cell|cell junction|metabolic process|catalytic activity|intrinsic component of membrane|protein binding|cell projection|lyase activity|inhibitory synapse|organic cyclic compound binding|synaptic vesicle membrane|cofactor binding|biosynthetic process|cellular metabolic process|synaptic membrane|intracellular|ion binding|small molecul…	K01580	glutamate decarboxylase[4.1.1.15]	rno01100|rno04727|rno04940|rno00250|rno00410|rno00650|rno00430	Metabolic pathways - Rattus norvegicus (rat)|GABAergic synapse - Rattus norvegicus (rat)|Type I diabetes mellitus - Rattus norvegicus (rat)|Alanine, aspartate and glutamate metabolism - Rattus norvegicus (rat)|beta-Alanine metabolism - Rattus norvegicus (rat)|Butanoate metabolism - Rattus norvegicus (rat)|Taurine and hypotaurine metabolism - Rattus norvegicus (rat)	17:89171250-89238040	1	5	3	0	1	0	0.0078004707661401594	0.04454979979079599	0.0268484347659162	0.0	0.00857466993012013	0.0	0.0263995684409508	0.0028582233100400397	3.20732380352506	0.0368485449517566	0.580747195677364	UP
ENSRNOG00000002919	Gfap	glial fibrillary acidic protein [Source:RGD Symbol;Acc:2679]	GO:0009987|GO:0023052|GO:0016020|GO:0005198|GO:0050896|GO:0005623|GO:0032502|GO:0023051|GO:0050794|GO:0005515|GO:0042995|GO:0008283|GO:0048523|GO:0006950|GO:0005200|GO:0050793|GO:0043209|GO:0048856|GO:0005622|GO:0044297|GO:0043229|GO:0051716|GO:0006810|GO:0050804|GO:0050806|GO:0007154|GO:0006996|GO:0050839|GO:0030030|GO:0010646|GO:0007275|GO:0019899|GO:0050803|GO:0005882|GO:0009611|GO:0014009|GO:…	cellular process|signaling|membrane|structural molecule activity|response to stimulus|cell|developmental process|regulation of signaling|regulation of cellular process|protein binding|cell projection|cell proliferation|negative regulation of cellular process|response to stress|structural constituent of cytoskeleton|regulation of developmental process|myelin sheath|anatomical structure development…	K05640	glial fibrillary acidic protein[-]	rno04630	Jak-STAT signaling pathway - Rattus norvegicus (rat)	10:90990762-90999435	8	10	1	2	1	2	0.129070223130774	0.18433142606891098	0.018521103749336004	0.0344283725314981	0.0177394864142106	0.0360353241472901	0.110640917649674	0.0294010610309996	1.91194490192111	0.0370656145697284	0.582026331103791	UP
ENSRNOG00000009563	Krt2	keratin 2, type II [Source:RGD Symbol;Acc:1303297]	GO:0009987|GO:0016020|GO:0005576|GO:0005198|GO:0005623|GO:0032502|GO:0040011|GO:0005615|GO:0005515|GO:0008283|GO:1903561|GO:0048856|GO:0005622|GO:0043227|GO:0012505|GO:0048870|GO:0043229|GO:0044444|GO:0009888|GO:0050673|GO:0016477|GO:0006928|GO:0007275|GO:0001775|GO:0005882|GO:0031982|GO:0048513|GO:0005794|GO:0005737|GO:0031424|GO:0070062|GO:0043231|GO:0048869|GO:0005856|GO:0001667|GO:0030154|GO:…	cellular process|membrane|extracellular region|structural molecule activity|cell|developmental process|locomotion|extracellular space|protein binding|cell proliferation|extracellular vesicle|anatomical structure development|intracellular|membrane-bounded organelle|endomembrane system|cell motility|intracellular organelle|cytoplasmic part|tissue development|epithelial cell proliferation|cell migra…	-	-	-	-	7:143412858-143420027	4	1	7	0	2	0	0.0437393796993847	0.01248831381216	0.08783232058581701	0.0	0.024046262975995	0.0	0.0480200046991206	0.00801542099199833	2.5827853429453502	0.0372341976669196	0.582026331103791	UP
ENSRNOG00000012235	Ppp1r17	protein phosphatase 1, regulatory subunit 17 [Source:RGD Symbol;Acc:628647]	GO:0009987|GO:0008152|GO:0030234|GO:0050794|GO:0009892|GO:0019222|GO:0044237|GO:0044092|GO:0019208|GO:0043086|GO:0050790|GO:0006793|GO:0004857|GO:0031323|GO:0019538|GO:0019888|GO:0019212|GO:0036211|GO:0051246|GO:0051174|GO:0032268|GO:0044267|GO:0006796|GO:0004864|GO:0010921|GO:0006464|GO:0016311|GO:0035304|GO:0004865|GO:0035303|GO:0006470	cellular process|metabolic process|enzyme regulator activity|regulation of cellular process|negative regulation of metabolic process|regulation of metabolic process|cellular metabolic process|negative regulation of molecular function|phosphatase regulator activity|negative regulation of catalytic activity|regulation of catalytic activity|phosphorus metabolic process|enzyme inhibitor activity|regu…	K08067	protein phosphatase 1 regulatory subunit 17[-]	rno04730	Long-term depression - Rattus norvegicus (rat)	4:86275717-86292431	10	7	4	2	2	3	0.250113953654285	0.200027582852025	0.11478595023649901	0.053369933889657994	0.05499854611464599	0.0837775081373246	0.18830916224760302	0.0640486627138762	1.55586284284071	0.0372380864933225	0.582026331103791	UP
ENSRNOG00000042579	4930562C15Rik	RIKEN cDNA 4930562C15 gene [Source:MGI Symbol;Acc:MGI:1926059]	-	-	-	-	-	-	10:10901236-10908776	6	0	1	0	0	0	0.32487792228310997	0.0	0.0621532170764233	0.0	0.0	0.0	0.129010379786511	0.0	inf	0.0377898199823865	0.586361036066511	UP
ENSRNOG00000015520	Ticrr	TOPBP1-interacting checkpoint and replication regulator [Source:RGD Symbol;Acc:1308541]	GO:0009987|GO:0050896|GO:0005623|GO:0008152|GO:0050794|GO:0005515|GO:0048523|GO:0019222|GO:0009058|GO:0044237|GO:0005622|GO:0006807|GO:0043227|GO:0043229|GO:1901360|GO:0051171|GO:0003682|GO:0007049|GO:0045786|GO:0006139|GO:0046483|GO:0009314|GO:0051726|GO:0006725|GO:0031323|GO:0043231|GO:0044770|GO:0006259|GO:0034645|GO:0005654|GO:0000278|GO:0005634|GO:0007346|GO:1903047|GO:0000075|GO:0031981|GO:…	cellular process|response to stimulus|cell|metabolic process|regulation of cellular process|protein binding|negative regulation of cellular process|regulation of metabolic process|biosynthetic process|cellular metabolic process|intracellular|nitrogen compound metabolic process|membrane-bounded organelle|intracellular organelle|organic cyclic compound metabolic process|regulation of nitrogen compo…	-	-	-	-	1:141391262-141433109	51	25	111	8	33	37	0.339698942166278	0.19025591615018103	0.848387822595537	0.0568465255914581	0.24168506699000197	0.275202497302669	0.45944756030399897	0.19124469662804297	1.26448046562943	0.0384779814274847	0.5890205814795401	UP
ENSRNOG00000005569	Phospho1	phosphatase, orphan 1 [Source:RGD Symbol;Acc:1306182]	GO:0009987|GO:0032502|GO:0008152|GO:0003824|GO:0009653|GO:0016787|GO:0044237|GO:0048856|GO:0009888|GO:0016817|GO:0007275|GO:0001503|GO:0048513|GO:0016788|GO:0006793|GO:0009887|GO:0060348|GO:0016818|GO:0060349|GO:0042578|GO:0043931|GO:0030282|GO:0001501|GO:0031214|GO:0048705|GO:0006796|GO:0060350|GO:0016791|GO:0035630|GO:0001958|GO:0016311|GO:0016462|GO:0052732|GO:0052731	cellular process|developmental process|metabolic process|catalytic activity|anatomical structure morphogenesis|hydrolase activity|cellular metabolic process|anatomical structure development|tissue development|hydrolase activity, acting on acid anhydrides|multicellular organism development|ossification|animal organ development|hydrolase activity, acting on ester bonds|phosphorus metabolic process|…	K06124	phosphoethanolamine/phosphocholine phosphatase[3.1.3.75]	rno01100|rno00564	Metabolic pathways - Rattus norvegicus (rat)|Glycerophospholipid metabolism - Rattus norvegicus (rat)	10:83636518-83643859	425	271	67	156	147	65	9.220446025200431	6.71741179916683	1.66794685267784	3.6103775379997796	3.50665238293153	1.57470128406277	5.868601559015031	2.89724373499803	1.01833570294811	0.0393729375417581	0.593255893431603	UP
ENSRNOG00000038735	RGD1559639	similar to ribosomal protein L10a [Source:RGD Symbol;Acc:1559639]	-	-	-	-	-	-	6:91113717-91114115	9	11	11	3	5	5	0.978243553147933	1.36606669855389	1.3720096642978101	0.34779214214114396	0.5975405950049879	0.606850001047711	1.23877330533321	0.517394246064614	1.25957628439805	0.0399177225770976	0.595806733654531	UP
ENSRNOG00000024178	Cenpt	centromere protein T [Source:RGD Symbol;Acc:1309383]	GO:0009987|GO:0005623|GO:0032991|GO:0005515|GO:0097159|GO:0043234|GO:0005622|GO:0043227|GO:0043229|GO:0006996|GO:0007049|GO:0003676|GO:0007059|GO:0051301|GO:0046983|GO:0000776|GO:0043231|GO:0022607|GO:0046982|GO:0006461|GO:0005694|GO:0051382|GO:0000278|GO:0007067|GO:0005634|GO:0051276|GO:1903047|GO:0000777|GO:0003677|GO:0065004|GO:0000793|GO:0034508|GO:0034622|GO:0043623|GO:0000775|GO:0051383|GO:…	cellular process|cell|macromolecular complex|protein binding|organic cyclic compound binding|protein complex|intracellular|membrane-bounded organelle|intracellular organelle|organelle organization|cell cycle|nucleic acid binding|chromosome segregation|cell division|protein dimerization activity|kinetochore|intracellular membrane-bounded organelle|cellular component assembly|protein heterodimeriza…	-	-	-	-	19:37812751-37819789	10	6	60	3	13	8	0.19198654078642302	0.13161539446055098	1.32174977430645	0.0614294221842923	0.274429695238576	0.17149329328382398	0.5484505698511409	0.169117470235564	1.69733589959416	0.040643517868687	0.599385571438664	UP
ENSRNOG00000031024	LOC100360575	signal-regulatory protein alpha-like [Source:RGD Symbol;Acc:2321882]	GO:0016020|GO:0031224|GO:0016021	membrane|intrinsic component of membrane|integral component of membrane	-	-	-	-	2:76923591-76940969	0	0	16	0	1	0	0.0	0.0	0.809151814778197	0.0	0.0484590848388192	0.0	0.269717271592732	0.0161530282796064	4.06157134502719	0.0408014744403356	0.601265641267141	UP
ENSRNOG00000036682	Pycr1	pyrroline-5-carboxylate reductase 1 [Source:RGD Symbol;Acc:1307863]	GO:0009987|GO:0050896|GO:0005623|GO:0008152|GO:0003824|GO:0050794|GO:0005515|GO:0048523|GO:0006950|GO:0009058|GO:0044237|GO:0005622|GO:0006807|GO:0016491|GO:0043227|GO:0043229|GO:0051716|GO:1901360|GO:0044444|GO:0042802|GO:0042391|GO:0010941|GO:0046483|GO:0010035|GO:0006082|GO:0033554|GO:0005737|GO:0055114|GO:0006520|GO:0060548|GO:0043231|GO:0006979|GO:0008219|GO:0000302|GO:1902882|GO:0034599|GO:…	cellular process|response to stimulus|cell|metabolic process|catalytic activity|regulation of cellular process|protein binding|negative regulation of cellular process|response to stress|biosynthetic process|cellular metabolic process|intracellular|nitrogen compound metabolic process|oxidoreductase activity|membrane-bounded organelle|intracellular organelle|cellular response to stimulus|organic cy…	K00286	pyrroline-5-carboxylate reductase[1.5.1.2]	rno01100|rno01230|rno00330	Metabolic pathways - Rattus norvegicus (rat)|Biosynthesis of amino acids - Rattus norvegicus (rat)|Arginine and proline metabolism - Rattus norvegicus (rat)	10:109818177-109821807	8	6	3	1	3	1	0.27710923304754	0.237475380260691	0.119252512566502	0.0369582529411609	0.11425816169664099	0.0386639359442532	0.21127904195824398	0.0632934501940184	1.7390215468982602	0.0409286330733062	0.6017911980644399	UP
ENSRNOG00000014786	Ccne1	cyclin E1 [Source:RGD Symbol;Acc:2294]	GO:0022414|GO:0009987|GO:0023052|GO:0000003|GO:0048511|GO:0040007|GO:0050896|GO:0005623|GO:0032502|GO:0032991|GO:0008152|GO:0003824|GO:0044702|GO:0042698|GO:0030234|GO:0050794|GO:0005515|GO:0043234|GO:0019222|GO:0009058|GO:0050793|GO:0048589|GO:0009605|GO:0044237|GO:0048856|GO:0016740|GO:0005622|GO:0006807|GO:0048609|GO:0022602|GO:0043227|GO:0043229|GO:0051716|GO:0003006|GO:1901360|GO:0008406|GO:…	reproductive process|cellular process|signaling|reproduction|rhythmic process|growth|response to stimulus|cell|developmental process|macromolecular complex|metabolic process|catalytic activity|single organism reproductive process|ovulation cycle|enzyme regulator activity|regulation of cellular process|protein binding|protein complex|regulation of metabolic process|biosynthetic process|regulation …	K06626	cyclin E[-]	rno05200|rno04151|rno05203|rno05206|rno05161|rno05162|rno04110|rno04114|rno05215|rno05222|rno04115	Pathways in cancer - Rattus norvegicus (rat)|PI3K-Akt signaling pathway - Rattus norvegicus (rat)|Viral carcinogenesis - Rattus norvegicus (rat)|MicroRNAs in cancer - Rattus norvegicus (rat)|Hepatitis B - Rattus norvegicus (rat)|Measles - Rattus norvegicus (rat)|Cell cycle - Rattus norvegicus (rat)|Oocyte meiosis - Rattus norvegicus (rat)|Prostate cancer - Rattus norvegicus (rat)|Small cell lung …	1:94485832-94494980	43	8	108	14	21	26	0.9543700371899259	0.202879001082488	2.7505368306992204	0.331480036278045	0.51249058208553	0.6443815023520439	1.30259528965721	0.496117373571873	1.39263552976103	0.041058969347092	0.601913509031813	UP
ENSRNOG00000026936	G6b	immunoreceptor tyrosine-based inhibitory motif (ITIM) containing platelet receptor [Source:RGD Symbol;Acc:1303269]	GO:0009987|GO:0023052|GO:0016020|GO:0050896|GO:0005623|GO:0032502|GO:0002376|GO:0031224|GO:0050794|GO:0009653|GO:0006950|GO:0002520|GO:0048856|GO:0043167|GO:0071944|GO:0097367|GO:0048646|GO:0005886|GO:0051716|GO:0007154|GO:0007275|GO:0030220|GO:0048513|GO:0009611|GO:0005539|GO:0048468|GO:0008201|GO:0016021|GO:0043168|GO:0060348|GO:0050878|GO:0007165|GO:0048869|GO:0000904|GO:0007166|GO:0007599|GO:…	cellular process|signaling|membrane|response to stimulus|cell|developmental process|immune system process|intrinsic component of membrane|regulation of cellular process|anatomical structure morphogenesis|response to stress|immune system development|anatomical structure development|ion binding|cell periphery|carbohydrate derivative binding|anatomical structure formation involved in morphogenesis|p…	-	-	-	-	20:5054583-5056488	21	9	25	9	8	9	0.8378383784446221	0.41026147257976703	1.14454261540159	0.38302974008797896	0.35093828505168795	0.400974289819566	0.7975474888086601	0.37831410498641105	1.07598585807965	0.0410383700592801	0.601913509031813	UP
ENSRNOG00000008942	RGD1304963	similar to hypothetical protein MGC38716 [Source:RGD Symbol;Acc:1304963]	GO:0005623|GO:0042995|GO:0005929|GO:0072372	cell|cell projection|cilium|primary cilium	-	-	-	-	6:23337571-23346173	3	3	0	0	0	0	0.0270124505725196	0.0308627584318566	0.0	0.0	0.0	0.0	0.0192917363347921	0.0	inf	0.0422286469922958	0.609380833177271	UP
ENSRNOG00000051582	AABR07013747.1	-	-	-	-	-	-	-	2:254279745-254285885	3	3	0	0	0	0	0.18143927748571	0.20730131744466	0.0	0.0	0.0	0.0	0.129580198310123	0.0	inf	0.0422477690952011	0.609380833177271	UP
ENSRNOG00000046667	Fosb	FBJ osteosarcoma oncogene B [Source:RGD Symbol;Acc:1308198]	GO:0022414|GO:0009987|GO:0000003|GO:0050896|GO:0005623|GO:0001071|GO:0008152|GO:0003700|GO:0050794|GO:0097159|GO:0019222|GO:0009058|GO:0009605|GO:0044237|GO:0009893|GO:0005622|GO:0006807|GO:0043227|GO:0043229|GO:0051716|GO:1901360|GO:0051171|GO:0000981|GO:0031325|GO:0003676|GO:0006139|GO:0009612|GO:0046483|GO:0010035|GO:0009725|GO:0010033|GO:0007565|GO:0006725|GO:0031323|GO:0043231|GO:0042493|GO:…	reproductive process|cellular process|reproduction|response to stimulus|cell|nucleic acid binding transcription factor activity|metabolic process|transcription factor activity, sequence-specific DNA binding|regulation of cellular process|organic cyclic compound binding|regulation of metabolic process|biosynthetic process|response to external stimulus|cellular metabolic process|positive regulation…	K09029	protein FosB[-]	rno05034|rno04380|rno05031|rno05030	Alcoholism - Rattus norvegicus (rat)|Osteoclast differentiation - Rattus norvegicus (rat)|Amphetamine addiction - Rattus norvegicus (rat)|Cocaine addiction - Rattus norvegicus (rat)	1:80214494-80221710	66	35	17	6	21	25	0.436130764269302	0.26424487937331403	0.128902957888155	0.0422953318240617	0.152583665609497	0.18447572875113302	0.276426200510257	0.126451575394897	1.12830935429498	0.0433252929146535	0.615918357198806	UP
ENSRNOG00000010663	Col6a5	collagen, type VI, alpha 5 [Source:RGD Symbol;Acc:1565804]	GO:0031012|GO:0005576|GO:0005578	extracellular matrix|extracellular region|proteinaceous extracellular matrix	K06238	collagen, type VI, alpha[-]	rno04151|rno04510|rno04974|rno04512	PI3K-Akt signaling pathway - Rattus norvegicus (rat)|Focal adhesion - Rattus norvegicus (rat)|Protein digestion and absorption - Rattus norvegicus (rat)|ECM-receptor interaction - Rattus norvegicus (rat)	8:114529016-114617466	23	11	49	16	11	11	0.119962375613989	0.0655514867977152	0.293259280698116	0.0890209648730347	0.063081315008464	0.0640675892172921	0.159591047703273	0.0720566230329303	1.1471767796288799	0.0434312814322366	0.6161022304291249	UP
ENSRNOG00000056324	LOC102548818	uncharacterized LOC102548818 [Source:RGD Symbol;Acc:7554600]	-	-	-	-	-	-	1:141944081-141946193	62	32	20	10	15	29	2.6491190404055898	1.5621715258317599	0.98058547621007	0.45578823660883394	0.7047331630608259	1.3836370982325301	1.73062534748247	0.848052832634063	1.02906738745974	0.0436294226444393	0.617129582523353	UP
ENSRNOG00000012477	Eef1a2	eukaryotic translation elongation factor 1 alpha 2 [Source:RGD Symbol;Acc:3781]	GO:0009987|GO:0050896|GO:0005623|GO:0032991|GO:0008152|GO:0003824|GO:0050794|GO:0005515|GO:0016787|GO:0097159|GO:0043234|GO:0019222|GO:0009058|GO:0043209|GO:0044237|GO:0009893|GO:0005622|GO:0043167|GO:0036094|GO:0006807|GO:0097367|GO:0044297|GO:0043227|GO:0043229|GO:0044444|GO:0031325|GO:0016817|GO:0000166|GO:0019899|GO:0003676|GO:0043025|GO:0006629|GO:0010941|GO:0005853|GO:0010942|GO:0050790|GO:…	cellular process|response to stimulus|cell|macromolecular complex|metabolic process|catalytic activity|regulation of cellular process|protein binding|hydrolase activity|organic cyclic compound binding|protein complex|regulation of metabolic process|biosynthetic process|myelin sheath|cellular metabolic process|positive regulation of metabolic process|intracellular|ion binding|small molecule bindin…	K03231	elongation factor 1-alpha[-]	rno03013|rno05134	RNA transport - Rattus norvegicus (rat)|Legionellosis - Rattus norvegicus (rat)	3:176657107-176666282	19	14	8	5	10	2	0.409754735625338	0.344950600363413	0.197974992700928	0.11502363504673499	0.237114567286912	0.0481665595762883	0.31756010956322606	0.133434920636645	1.25089342217282	0.0441378293169456	0.619807956782461	UP
ENSRNOG00000022261	Cenpu	centromere protein U [Source:RGD Symbol;Acc:1562566]	GO:0009987|GO:0005623|GO:0032502|GO:0032991|GO:0008152|GO:0050794|GO:0005515|GO:0043234|GO:0019222|GO:0009058|GO:0044237|GO:0048856|GO:0005622|GO:0006807|GO:0043227|GO:0043229|GO:1901360|GO:0051171|GO:0007275|GO:0006139|GO:0046483|GO:0005737|GO:0006725|GO:0031323|GO:0000776|GO:0043231|GO:0016070|GO:0034645|GO:0005856|GO:0005694|GO:0010467|GO:0010468|GO:0005634|GO:0009790|GO:0051252|GO:0000777|GO:…	cellular process|cell|developmental process|macromolecular complex|metabolic process|regulation of cellular process|protein binding|protein complex|regulation of metabolic process|biosynthetic process|cellular metabolic process|anatomical structure development|intracellular|nitrogen compound metabolic process|membrane-bounded organelle|intracellular organelle|organic cyclic compound metabolic pro…	-	-	-	-	16:48897982-48921242	24	9	33	3	14	11	0.62968274117412	0.269784767510107	0.993493970516087	0.0839498274133795	0.40388410225368393	0.32227586469557395	0.630987159733438	0.270036598120879	1.22445569808828	0.044105549498561	0.619807956782461	UP
ENSRNOG00000042404	Ccdc122	coiled-coil domain containing 122 [Source:RGD Symbol;Acc:2321506]	-	-	-	-	-	-	15:59216705-59279967	151	317	50	78	94	88	2.1591391972111498	5.17883479808261	0.820387618161244	1.18977758519523	1.47789771987949	1.40508759235864	2.71945387115167	1.35758763247779	1.0022716270279899	0.0444458204951676	0.6208275571900971	UP
ENSRNOG00000029386	RT1-N2	RT1 class Ib, locus N2 [Source:RGD Symbol;Acc:1595850]	GO:0016020|GO:0050896|GO:0005623|GO:0032991|GO:0002376|GO:0031224|GO:0006955|GO:0003823|GO:0043234|GO:0019882|GO:0033218|GO:0071944|GO:0005886|GO:0098797|GO:0042605|GO:0016021|GO:0048002|GO:0042277|GO:0002474|GO:0042612	membrane|response to stimulus|cell|macromolecular complex|immune system process|intrinsic component of membrane|immune response|antigen binding|protein complex|antigen processing and presentation|amide binding|cell periphery|plasma membrane|plasma membrane protein complex|peptide antigen binding|integral component of membrane|antigen processing and presentation of peptide antigen|peptide binding|…	K06751	major histocompatibility complex, class I[-]	rno05166|rno04144|rno05203|rno05169|rno05168|rno04145|rno04514|rno04612|rno05416|rno04940|rno05320|rno05330|rno05332	HTLV-I infection - Rattus norvegicus (rat)|Endocytosis - Rattus norvegicus (rat)|Viral carcinogenesis - Rattus norvegicus (rat)|Epstein-Barr virus infection - Rattus norvegicus (rat)|Herpes simplex infection - Rattus norvegicus (rat)|Phagosome - Rattus norvegicus (rat)|Cell adhesion molecules (CAMs) - Rattus norvegicus (rat)|Antigen processing and presentation - Rattus norvegicus (rat)|Viral myoc…	20:3146856-3150852	22	52	828	89	81	108	0.37592936773042207	1.01521628531775	16.2351623555926	1.6223373556885001	1.52187829111527	2.06076112096115	5.87543600288026	1.7349922559216397	1.75976669140351	0.0451131695391572	0.623753808183981	UP
ENSRNOG00000061347	AABR07054490.1	-	-	-	-	-	-	-	3:156581106-156615811	7	11	6	2	3	4	0.22045195486202898	0.395831962761803	0.21685424216885998	0.0672065834166064	0.103886142660998	0.140686930004235	0.27771271993089697	0.10392655202727999	1.41802896451233	0.0458589802267887	0.6253554926295739	UP
ENSRNOG00000058780	Igfbp1	insulin-like growth factor binding protein 1 [Source:RGD Symbol;Acc:2872]	GO:0009987|GO:0023052|GO:0005576|GO:0040007|GO:0050896|GO:0005623|GO:0032502|GO:0008152|GO:0005615|GO:0023051|GO:0050794|GO:0005515|GO:0040008|GO:0045927|GO:0006950|GO:0016049|GO:0048589|GO:0048856|GO:0005622|GO:0051716|GO:0009888|GO:0007154|GO:0010646|GO:0001558|GO:0030307|GO:0009611|GO:0019838|GO:0042246|GO:0009725|GO:0010033|GO:0005975|GO:0009966|GO:0031099|GO:0051128|GO:0007165|GO:0010243|GO:…	cellular process|signaling|extracellular region|growth|response to stimulus|cell|developmental process|metabolic process|extracellular space|regulation of signaling|regulation of cellular process|protein binding|regulation of growth|positive regulation of growth|response to stress|cell growth|developmental growth|anatomical structure development|intracellular|cellular response to stimulus|tissue …	-	-	-	-	14:87448692-87453785	7880	15373	917	1177	6377	1194	223.654937141292	498.51835653006896	29.8650729445705	35.6364295160809	199.012738276012	37.842128574480796	250.679455538644	90.8304321221912	1.46459611595094	0.0460388705037182	0.626509650192668	UP
ENSRNOG00000005700	Nsg1	neuron specific gene family member 1 [Source:RGD Symbol;Acc:2222]	GO:0009987|GO:0023052|GO:0045202|GO:0016020|GO:0050896|GO:0005623|GO:0008152|GO:0031224|GO:0023051|GO:0050794|GO:0005515|GO:0051641|GO:0019222|GO:0044237|GO:0097060|GO:0009893|GO:0005622|GO:0071944|GO:0031090|GO:0043227|GO:0012505|GO:0043229|GO:0005886|GO:0051716|GO:0005768|GO:0006810|GO:0016328|GO:0044444|GO:0045211|GO:0007154|GO:0001881|GO:0006996|GO:0098588|GO:0030276|GO:0031325|GO:0001921|GO:…	cellular process|signaling|synapse|membrane|response to stimulus|cell|metabolic process|intrinsic component of membrane|regulation of signaling|regulation of cellular process|protein binding|cellular localization|regulation of metabolic process|cellular metabolic process|synaptic membrane|positive regulation of metabolic process|intracellular|cell periphery|organelle membrane|membrane-bounded org…	-	-	-	-	14:77380262-77401996	7	4	64	11	7	5	0.189371392292585	0.12365114414073	1.98685066298799	0.317465248184841	0.20822593659999103	0.151050000260784	0.7666243998071021	0.225580395015205	1.76487822649059	0.0462435066057618	0.6279950945250461	UP
ENSRNOG00000022937	Bpifc	BPI fold containing family C [Source:RGD Symbol;Acc:1311686]	GO:0005576|GO:0005615|GO:0008289	extracellular region|extracellular space|lipid binding	-	-	-	-	7:23854846-23911953	2	0	4	0	0	0	0.0389393338693945	0.0	0.0893352054354085	0.0	0.0	0.0	0.0427581797682677	0.0	inf	0.046579372355707	0.6282993660953801	UP
ENSRNOG00000027787	Cdc6	cell division cycle 6 [Source:RGD Symbol;Acc:1309157]	GO:0009987|GO:0050896|GO:0005623|GO:0008152|GO:0050794|GO:0005515|GO:0008283|GO:0097159|GO:0019222|GO:0009058|GO:0044237|GO:0009893|GO:0005622|GO:0043167|GO:0036094|GO:0006807|GO:0097367|GO:0043227|GO:0012505|GO:0043229|GO:0051716|GO:1901360|GO:0044444|GO:0006996|GO:0031325|GO:0007049|GO:0000166|GO:0019899|GO:0006139|GO:0007059|GO:0051301|GO:0048144|GO:0046483|GO:0051781|GO:0045787|GO:0050790|GO:…	cellular process|response to stimulus|cell|metabolic process|regulation of cellular process|protein binding|cell proliferation|organic cyclic compound binding|regulation of metabolic process|biosynthetic process|cellular metabolic process|positive regulation of metabolic process|intracellular|ion binding|small molecule binding|nitrogen compound metabolic process|carbohydrate derivative binding|me…	K02213	cell division control protein 6[-]	rno04110	Cell cycle - Rattus norvegicus (rat)	10:86819472-86833402	67	20	109	16	40	35	0.737488483205567	0.251526607466297	1.3767217409043402	0.187870386527737	0.484123278128796	0.430198098636995	0.788578943858735	0.36739725443117605	1.10191434382663	0.0472494627052807	0.631229788829113	UP
ENSRNOG00000050091	Efcab1	EF hand calcium binding domain 1 [Source:RGD Symbol;Acc:1594548]	GO:0043167|GO:0043169|GO:0046872|GO:0005509	ion binding|cation binding|metal ion binding|calcium ion binding	-	-	-	-	11:90221056-90234286	6	5	14	3	4	2	0.217218043195969	0.20679585695877897	0.58154087386202	0.115833943834989	0.159211150188307	0.0808538825608646	0.335184924672256	0.11863299219472001	1.4984519800785	0.0475786355604216	0.632697981641688	UP
ENSRNOG00000010282	Ninj2	ninjurin 2 [Source:RGD Symbol;Acc:620552]	GO:0016020|GO:0040007|GO:0050896|GO:0032502|GO:0031224|GO:0005515|GO:0006950|GO:0048589|GO:0048856|GO:0007155|GO:0009888|GO:0009611|GO:0042246|GO:0016021|GO:0031099|GO:0042060	membrane|growth|response to stimulus|developmental process|intrinsic component of membrane|protein binding|response to stress|developmental growth|anatomical structure development|cell adhesion|tissue development|response to wounding|tissue regeneration|integral component of membrane|regeneration|wound healing	-	-	-	-	4:152630469-152733633	6	8	6	3	1	3	0.16013982507616698	0.243954195763188	0.18375894859478198	0.0853963475165023	0.0293438396808603	0.0893970456062282	0.195950989811379	0.0680457442678636	1.52591602016662	0.047677703750574	0.633234351235046	UP
ENSRNOG00000013906	Gpat2	glycerol-3-phosphate acyltransferase 2, mitochondrial [Source:RGD Symbol;Acc:1304904]	GO:0009987|GO:0005623|GO:0008152|GO:0003824|GO:0009058|GO:0044237|GO:0016740|GO:0005622|GO:0043227|GO:0043229|GO:0044444|GO:0044255|GO:0006629|GO:0006793|GO:0016746|GO:0019637|GO:0005737|GO:0043231|GO:0008610|GO:0006638|GO:0005739|GO:0016747|GO:0046486|GO:0006796|GO:0006639|GO:0006072|GO:0008374|GO:0004366|GO:0019432|GO:0006641	cellular process|cell|metabolic process|catalytic activity|biosynthetic process|cellular metabolic process|transferase activity|intracellular|membrane-bounded organelle|intracellular organelle|cytoplasmic part|cellular lipid metabolic process|lipid metabolic process|phosphorus metabolic process|transferase activity, transferring acyl groups|organophosphate metabolic process|cytoplasm|intracellula…	K00629	glycerol-3-phosphate O-acyltransferase 1/2[2.3.1.15]	rno01100|rno00564|rno00561	Metabolic pathways - Rattus norvegicus (rat)|Glycerophospholipid metabolism - Rattus norvegicus (rat)|Glycerolipid metabolism - Rattus norvegicus (rat)	3:119994537-120003090	44	41	14	26	13	8	0.7291621974014599	0.7762928236199641	0.26621550129411603	0.45964100741686403	0.236888300169638	0.14803337773334302	0.5905568407718471	0.281520895106615	1.06883391859898	0.0480700143559106	0.6348845537288	UP
ENSRNOG00000020778	Chrnb2	cholinergic receptor, nicotinic, beta 2 (neuronal) [Source:RGD Symbol;Acc:2350]	GO:0005215|GO:0004871|GO:0009987|GO:0023052|GO:0045202|GO:0016020|GO:0048511|GO:0007610|GO:0050896|GO:0005623|GO:0032502|GO:0030054|GO:0032991|GO:0002376|GO:0008152|GO:0031224|GO:0023051|GO:0007622|GO:0045759|GO:0050794|GO:0005515|GO:0042995|GO:0007623|GO:0009653|GO:0038023|GO:0042165|GO:0007626|GO:0043234|GO:0006950|GO:0044708|GO:0042752|GO:0051641|GO:0098900|GO:0019222|GO:0050793|GO:0051050|GO:…	transporter activity|signal transducer activity|cellular process|signaling|synapse|membrane|rhythmic process|behavior|response to stimulus|cell|developmental process|cell junction|macromolecular complex|immune system process|metabolic process|intrinsic component of membrane|regulation of signaling|rhythmic behavior|negative regulation of action potential|regulation of cellular process|protein bin…	K04813	nicotinic acetylcholine receptor beta-2[-]	rno04080|rno04725|rno05033	Neuroactive ligand-receptor interaction - Rattus norvegicus (rat)|Cholinergic synapse - Rattus norvegicus (rat)|Nicotine addiction - Rattus norvegicus (rat)	2:189088570-189096785	22	21	8	4	9	10	0.434080407324754	0.47340467970711403	0.18113180633374198	0.0841859860767287	0.19524734091564303	0.22032133795999698	0.3628722977885371	0.166584888317456	1.12320439040707	0.0480620370086074	0.6348845537288	UP
ENSRNOG00000013727	Ndc80	NDC80 kinetochore complex component [Source:RGD Symbol;Acc:1310154]	GO:0009987|GO:0016020|GO:0005198|GO:0005623|GO:0032991|GO:0005515|GO:0043234|GO:0005200|GO:0051641|GO:0005622|GO:0043227|GO:0043229|GO:0031262|GO:0000940|GO:0006996|GO:0007163|GO:0007049|GO:0042802|GO:0007059|GO:0051656|GO:0007017|GO:0051649|GO:0000776|GO:0043231|GO:0000226|GO:0005694|GO:0007010|GO:0051293|GO:0000278|GO:0007067|GO:0005634|GO:0051276|GO:1903047|GO:0007051|GO:0000942|GO:0030010|GO:…	cellular process|membrane|structural molecule activity|cell|macromolecular complex|protein binding|protein complex|structural constituent of cytoskeleton|cellular localization|intracellular|membrane-bounded organelle|intracellular organelle|Ndc80 complex|condensed chromosome outer kinetochore|organelle organization|establishment or maintenance of cell polarity|cell cycle|identical protein binding…	-	-	-	-	9:119839016-119871382	53	46	127	13	51	45	0.6088838803458659	0.603788014847698	1.67418768176458	0.159321922703303	0.6442296291716121	0.577283923037307	0.962286525652715	0.46027849163740703	1.06395949925332	0.0489737448511935	0.636594159027504	UP
ENSRNOG00000016689	Fanci	Fanconi anemia, complementation group I [Source:RGD Symbol;Acc:2321863]	GO:0009987|GO:0016020|GO:0050896|GO:0005623|GO:0008152|GO:0050794|GO:0005515|GO:0048523|GO:0006950|GO:0019222|GO:0044237|GO:0009893|GO:0005622|GO:0006807|GO:0071944|GO:0043227|GO:0043229|GO:0005886|GO:0051716|GO:1901360|GO:0031325|GO:0007049|GO:0045786|GO:0019899|GO:0006139|GO:0046483|GO:0051726|GO:0033554|GO:0005737|GO:0006725|GO:0006281|GO:0031323|GO:0019538|GO:0043231|GO:0044770|GO:0006259|GO:…	cellular process|membrane|response to stimulus|cell|metabolic process|regulation of cellular process|protein binding|negative regulation of cellular process|response to stress|regulation of metabolic process|cellular metabolic process|positive regulation of metabolic process|intracellular|nitrogen compound metabolic process|cell periphery|membrane-bounded organelle|intracellular organelle|plasma …	K10895	fanconi anemia group I protein[-]	rno03460	Fanconi anemia pathway - Rattus norvegicus (rat)	1:141120166-141172483	105	41	205	25	69	73	1.13785479227406	0.507635761972375	2.54914194860513	0.28900769208585697	0.822169472532176	0.8833661210318949	1.39821083428386	0.664847761883309	1.07248598664927	0.0487938622526321	0.636594159027504	UP
ENSRNOG00000021924	Cyp2c22	cytochrome P450, family 2, subfamily c, polypeptide 22 [Source:RGD Symbol;Acc:620368]	GO:0009987|GO:0016020|GO:0050896|GO:0005623|GO:0008152|GO:0003824|GO:0042175|GO:0097159|GO:0005789|GO:0044237|GO:0005622|GO:0043167|GO:0019825|GO:0009056|GO:0016491|GO:0031090|GO:0043227|GO:0012505|GO:0043229|GO:0051716|GO:0044444|GO:0044255|GO:0046906|GO:0017144|GO:0098588|GO:0006629|GO:0009410|GO:0004497|GO:0043169|GO:0006082|GO:0005737|GO:0055114|GO:0016705|GO:0043231|GO:0042493|GO:0006805|GO:…	cellular process|membrane|response to stimulus|cell|metabolic process|catalytic activity|nuclear outer membrane-endoplasmic reticulum membrane network|organic cyclic compound binding|endoplasmic reticulum membrane|cellular metabolic process|intracellular|ion binding|oxygen binding|catabolic process|oxidoreductase activity|organelle membrane|membrane-bounded organelle|endomembrane system|intracell…	K07413	cytochrome P450, family 2, subfamily C[1.14.14.1]	rno01100|rno04726|rno04750|rno05204|rno00830|rno00140|rno00590|rno00591	Metabolic pathways - Rattus norvegicus (rat)|Serotonergic synapse - Rattus norvegicus (rat)|Inflammatory mediator regulation of TRP channels - Rattus norvegicus (rat)|Chemical carcinogenesis - Rattus norvegicus (rat)|Retinol metabolism - Rattus norvegicus (rat)|Steroid hormone biosynthesis - Rattus norvegicus (rat)|Arachidonic acid metabolism - Rattus norvegicus (rat)|Linoleic acid metabolism - R…	1:259257657-259287684	12	3	0	0	2	0	0.304512077041123	0.0869719395013584	0.0	0.0	0.0558030889191317	0.0	0.130494672180827	0.0186010296397106	2.81053651836877	0.0495548092665166	0.640512564475794	UP
ENSRNOG00000014761	Rasd2	RASD family, member 2 [Source:RGD Symbol;Acc:628594]	GO:0009987|GO:0023052|GO:0016020|GO:0007610|GO:0050896|GO:0005623|GO:0008152|GO:0023051|GO:0050794|GO:0005515|GO:0009892|GO:0048523|GO:0007626|GO:0097159|GO:0019222|GO:0044237|GO:0009893|GO:0005622|GO:0043167|GO:0036094|GO:0071944|GO:0097367|GO:0005886|GO:0051716|GO:0007154|GO:0031325|GO:0000166|GO:0010646|GO:0019899|GO:0031324|GO:0031681|GO:0007267|GO:0001882|GO:0043168|GO:0009966|GO:0031323|GO:…	cellular process|signaling|membrane|behavior|response to stimulus|cell|metabolic process|regulation of signaling|regulation of cellular process|protein binding|negative regulation of metabolic process|negative regulation of cellular process|locomotory behavior|organic cyclic compound binding|regulation of metabolic process|cellular metabolic process|positive regulation of metabolic process|intrac…	-	-	-	-	19:14653198-14663914	134	94	90	388	483	399	1.6791127557526397	1.34576882523228	1.2940693810136101	5.18646094985714	6.65477014358418	5.58297627476807	1.43965032066618	5.80806912273646	-2.01234018782844	1.2016189000011101e-15	2.3710344134821896e-11	DOWN
ENSRNOG00000052810	Cyp2c11	cytochrome P450, subfamily 2, polypeptide 11 [Source:RGD Symbol;Acc:2469]	GO:0009987|GO:0050896|GO:0005623|GO:0008152|GO:0003824|GO:0097159|GO:0044237|GO:0005622|GO:0043167|GO:0019825|GO:0009056|GO:0016491|GO:0043227|GO:0043229|GO:0051716|GO:0044255|GO:0046906|GO:0017144|GO:0006629|GO:0009410|GO:0004497|GO:0043169|GO:0006082|GO:0005737|GO:0055114|GO:0016705|GO:0043231|GO:0042493|GO:0006805|GO:0042738|GO:0006631|GO:0006690|GO:0071466|GO:0020037|GO:0046872|GO:0008390|GO:…	cellular process|response to stimulus|cell|metabolic process|catalytic activity|organic cyclic compound binding|cellular metabolic process|intracellular|ion binding|oxygen binding|catabolic process|oxidoreductase activity|membrane-bounded organelle|intracellular organelle|cellular response to stimulus|cellular lipid metabolic process|tetrapyrrole binding|drug metabolic process|lipid metabolic pro…	K07413	cytochrome P450, family 2, subfamily C[1.14.14.1]	rno01100|rno04726|rno04750|rno05204|rno00830|rno00140|rno00590|rno00591	Metabolic pathways - Rattus norvegicus (rat)|Serotonergic synapse - Rattus norvegicus (rat)|Inflammatory mediator regulation of TRP channels - Rattus norvegicus (rat)|Chemical carcinogenesis - Rattus norvegicus (rat)|Retinol metabolism - Rattus norvegicus (rat)|Steroid hormone biosynthesis - Rattus norvegicus (rat)|Arachidonic acid metabolism - Rattus norvegicus (rat)|Linoleic acid metabolism - R…	1:257970345-258004434	151	229	122	1159	1648	444	3.84989370084739	6.670793189031169	3.5692151287907006	31.5224641459657	46.199867826105006	12.640757023185301	4.69663400622309	30.121029665085302	-2.68107200986963	7.09310100432547e-12	6.99805345086751e-08	DOWN
ENSRNOG00000019857	Gng7	guanine nucleotide binding protein (G protein), gamma 7 [Source:RGD Symbol;Acc:61860]	GO:0004871|GO:0009987|GO:0023052|GO:0016020|GO:0005576|GO:0007610|GO:0050896|GO:0005623|GO:0032991|GO:0050794|GO:0007626|GO:0043234|GO:0006950|GO:0044708|GO:1903561|GO:0019898|GO:0005622|GO:0071944|GO:0043227|GO:0005886|GO:0051716|GO:0005834|GO:0098797|GO:0001662|GO:0007154|GO:0009898|GO:0019897|GO:0031982|GO:0006952|GO:0031234|GO:0033555|GO:0070062|GO:0007165|GO:0007166|GO:0007186|GO:0042596|GO:…	signal transducer activity|cellular process|signaling|membrane|extracellular region|behavior|response to stimulus|cell|macromolecular complex|regulation of cellular process|locomotory behavior|protein complex|response to stress|single-organism behavior|extracellular vesicle|extrinsic component of membrane|intracellular|cell periphery|membrane-bounded organelle|plasma membrane|cellular response to…	K04543	guanine nucleotide-binding protein G(I)/G(S)/G(O) subunit gamma-7[-]	rno04740|rno05200|rno04151|rno04014|rno04062|rno05034|rno04728|rno04726|rno04725|rno04724|rno04723|rno05032|rno04727|rno04713	Olfactory transduction - Rattus norvegicus (rat)|Pathways in cancer - Rattus norvegicus (rat)|PI3K-Akt signaling pathway - Rattus norvegicus (rat)|Ras signaling pathway - Rattus norvegicus (rat)|Chemokine signaling pathway - Rattus norvegicus (rat)|Alcoholism - Rattus norvegicus (rat)|Dopaminergic synapse - Rattus norvegicus (rat)|Serotonergic synapse - Rattus norvegicus (rat)|Cholinergic synapse…	7:11582984-11628929	474	323	525	1111	950	971	7.09342231635388	5.5226794750417305	9.01527748176898	17.736053672715602	15.631945859967999	16.2261397205252	7.21045975772153	16.5313797510696	-1.1970439831484798	1.00068141468262e-08	4.48267360675851e-05	DOWN
ENSRNOG00000036827	Ppp1r1a	protein phosphatase 1, regulatory (inhibitor) subunit 1A [Source:RGD Symbol;Acc:62018]	GO:0009987|GO:0023052|GO:0005576|GO:0050896|GO:0005623|GO:0008152|GO:0005615|GO:0030234|GO:0050794|GO:0005515|GO:0009892|GO:0048523|GO:0019222|GO:0044237|GO:0005622|GO:0051716|GO:0007154|GO:0044092|GO:0019208|GO:0006091|GO:0043086|GO:0031324|GO:0050790|GO:0006793|GO:0004857|GO:0005737|GO:0055114|GO:0044262|GO:0005975|GO:0031323|GO:0019538|GO:0007165|GO:0035556|GO:0019888|GO:0019212|GO:0036211|GO:…	cellular process|signaling|extracellular region|response to stimulus|cell|metabolic process|extracellular space|enzyme regulator activity|regulation of cellular process|protein binding|negative regulation of metabolic process|negative regulation of cellular process|regulation of metabolic process|cellular metabolic process|intracellular|cellular response to stimulus|cell communication|negative re…	K08050	protein phosphatase 1 regulatory subunit 1A[-]	rno04261|rno04720	Adrenergic signaling in cardiomyocytes - Rattus norvegicus (rat)|Long-term potentiation - Rattus norvegicus (rat)	7:145146481-145154131	1218	1067	1517	3059	2369	2873	34.1013327908969	34.1317902718335	48.7362227471875	91.36276178756201	72.9292093728727	89.8211707726931	38.9897819366393	84.7043806443759	-1.11934049713572	1.56461757161718e-07	0.00030530239203184	DOWN
ENSRNOG00000014252	Irf2bp1	interferon regulatory factor 2 binding protein 1 [Source:RGD Symbol;Acc:1308312]	GO:0005623|GO:0005515|GO:0005622|GO:0043167|GO:0043227|GO:0043229|GO:0043169|GO:0016234|GO:0043231|GO:0016235|GO:0005654|GO:0005634|GO:0046872|GO:0031981	cell|protein binding|intracellular|ion binding|membrane-bounded organelle|intracellular organelle|cation binding|inclusion body|intracellular membrane-bounded organelle|aggresome|nucleoplasm|nucleus|metal ion binding|nuclear lumen	-	-	-	-	1:79911516-79914217	201	220	262	794	768	364	3.2261709368948197	4.0344430029044505	4.8254051471666	13.594905804291301	13.553886764830699	6.523945365781831	4.02867302898862	11.224245978301301	-1.47824190612248	3.8380673952191e-07	0.0005409481845890231	DOWN
ENSRNOG00000028404	Ppp1r1b	protein phosphatase 1, regulatory (inhibitor) subunit 1B [Source:RGD Symbol;Acc:621859]	GO:0022414|GO:0009987|GO:0023052|GO:0000003|GO:0007610|GO:0050896|GO:0005623|GO:0008152|GO:0030234|GO:0050794|GO:0005515|GO:0009892|GO:0048523|GO:0044708|GO:0019222|GO:0019953|GO:0009058|GO:0044237|GO:0019098|GO:0005622|GO:0006807|GO:0048609|GO:0044297|GO:0043227|GO:0043229|GO:0051716|GO:1901360|GO:0044444|GO:0007154|GO:0044092|GO:0007632|GO:0019208|GO:0006139|GO:0043025|GO:0043086|GO:0031324|GO:…	reproductive process|cellular process|signaling|reproduction|behavior|response to stimulus|cell|metabolic process|enzyme regulator activity|regulation of cellular process|protein binding|negative regulation of metabolic process|negative regulation of cellular process|single-organism behavior|regulation of metabolic process|sexual reproduction|biosynthetic process|cellular metabolic process|reprod…	K15494	protein phosphatase 1 regulatory subunit 1B[-]	rno04024|rno05034|rno04728|rno05031|rno05030	cAMP signaling pathway - Rattus norvegicus (rat)|Alcoholism - Rattus norvegicus (rat)|Dopaminergic synapse - Rattus norvegicus (rat)|Amphetamine addiction - Rattus norvegicus (rat)|Cocaine addiction - Rattus norvegicus (rat)	10:86303727-86312762	850	614	577	1201	1146	1701	21.1980121959467	17.4950236564823	16.511776407132402	31.9510071027124	31.424828399555803	47.3695322703133	18.4016040865205	36.9151225908605	-1.0043804165927	1.30414416690669e-06	0.00151372780596487	DOWN
ENSRNOG00000033970	Moap1	modulator of apoptosis 1 [Source:RGD Symbol;Acc:1307230]	GO:0009987|GO:0023052|GO:0016020|GO:0050896|GO:0005623|GO:0023051|GO:0050794|GO:0005515|GO:0006950|GO:0051641|GO:0005622|GO:0031090|GO:0043227|GO:0043229|GO:0051716|GO:0006810|GO:0044444|GO:0051130|GO:0007154|GO:0006996|GO:0098588|GO:0010646|GO:0019899|GO:0090559|GO:0010941|GO:0010942|GO:0008104|GO:0031968|GO:0045184|GO:0033554|GO:0005737|GO:0009966|GO:0051649|GO:0051128|GO:0043231|GO:0009967|GO:…	cellular process|signaling|membrane|response to stimulus|cell|regulation of signaling|regulation of cellular process|protein binding|response to stress|cellular localization|intracellular|organelle membrane|membrane-bounded organelle|intracellular organelle|cellular response to stimulus|transport|cytoplasmic part|positive regulation of cellular component organization|cell communication|organelle …	-	-	-	-	6:126620602-126622532	3	2	2	3	90	86	0.0719535187816672	0.0548154823168115	0.0550439263578789	0.0767528012800422	2.37374381994961	2.3035219669888503	0.0606043091521192	1.5846728627395001	-4.7086208559001	1.5067832039022301e-06	0.00165176923218882	DOWN
ENSRNOG00000011160	Sv2b	synaptic vesicle glycoprotein 2b [Source:RGD Symbol;Acc:619716]	-	-	-	-	-	-	1:136664204-136842247	21	19	15	46	61	94	0.137302927388709	0.141932322322846	0.112538925639215	0.320839836684135	0.438535239701013	0.6862987368532341	0.13059139178359	0.481891271079461	-1.8836478668817198	6.60755859944554e-06	0.005215213851370379	DOWN
ENSRNOG00000006860	Itk	IL2-inducible T-cell kinase [Source:RGD Symbol;Acc:1311618]	GO:0009987|GO:0023052|GO:0016020|GO:0050896|GO:0005623|GO:0032502|GO:0030054|GO:0002376|GO:0008152|GO:0003824|GO:0006955|GO:0050794|GO:0002684|GO:0008283|GO:0097159|GO:0006950|GO:0002253|GO:0019898|GO:0002520|GO:0019222|GO:0044237|GO:0048856|GO:0009893|GO:0016740|GO:0005622|GO:0043167|GO:0005911|GO:0036094|GO:0002682|GO:0071944|GO:0097367|GO:0007155|GO:0005886|GO:0051716|GO:0050778|GO:0007154|GO:…	cellular process|signaling|membrane|response to stimulus|cell|developmental process|cell junction|immune system process|metabolic process|catalytic activity|immune response|regulation of cellular process|positive regulation of immune system process|cell proliferation|organic cyclic compound binding|response to stress|activation of immune response|extrinsic component of membrane|immune system deve…	K07363	IL2-inducible T-cell kinase[2.7.10.2]	rno04062|rno04670|rno04660	Chemokine signaling pathway - Rattus norvegicus (rat)|Leukocyte transendothelial migration - Rattus norvegicus (rat)|T cell receptor signaling pathway - Rattus norvegicus (rat)	10:31431809-31493419	47	32	53	105	128	133	0.47836410057659606	0.372120182755043	0.618983749522395	1.14003790933037	1.43247101503116	1.5115882368199	0.489822677618011	1.3613657203938099	-1.47472321390867	8.92415802272247e-06	0.00628898164658428	DOWN
ENSRNOG00000053746	Olr1668	olfactory receptor 1668 [Source:RGD Symbol;Acc:1332634]	GO:0004871|GO:0009987|GO:0023052|GO:0016020|GO:0050896|GO:0005623|GO:0031224|GO:0050794|GO:0038023|GO:0051606|GO:0071944|GO:0005886|GO:0051716|GO:0004872|GO:0007154|GO:0004888|GO:0050877|GO:0016021|GO:0009593|GO:0050906|GO:0007165|GO:0007600|GO:0007186|GO:0004984|GO:0050907|GO:0004930|GO:0007606|GO:0050911|GO:0007608	signal transducer activity|cellular process|signaling|membrane|response to stimulus|cell|intrinsic component of membrane|regulation of cellular process|signaling receptor activity|detection of stimulus|cell periphery|plasma membrane|cellular response to stimulus|receptor activity|cell communication|transmembrane signaling receptor activity|neurological system process|integral component of membran…	K04257|K04257	olfactory receptor[-]|olfactory receptor[-]	rno04740|rno04740	Olfactory transduction - Rattus norvegicus (rat)|Olfactory transduction - Rattus norvegicus (rat)	20:321809-323703	174	171	36	469	348	510	6.35198344980785	7.13222315346733	1.5079963334132702	18.2640621448375	13.9685305517906	20.7896993359274	4.997400978896151	17.6740973441852	-1.82238664918741	1.3943281773605401e-05	0.009170961198559391	DOWN
ENSRNOG00000019518	Pde4c	phosphodiesterase 4C, cAMP-specific [Source:RGD Symbol;Acc:727918]	GO:0009987|GO:0023052|GO:0005576|GO:0050896|GO:0005623|GO:0008152|GO:0003824|GO:0005615|GO:0023051|GO:0050794|GO:0005515|GO:0042995|GO:0016787|GO:0048523|GO:0023057|GO:0051641|GO:0044237|GO:0043167|GO:0006807|GO:0051051|GO:0009056|GO:0008144|GO:0005929|GO:0051716|GO:1901360|GO:0006810|GO:0007154|GO:0010646|GO:0006139|GO:0046888|GO:0032940|GO:0060341|GO:0032880|GO:0016788|GO:0046483|GO:0008104|GO:…	cellular process|signaling|extracellular region|response to stimulus|cell|metabolic process|catalytic activity|extracellular space|regulation of signaling|regulation of cellular process|protein binding|cell projection|hydrolase activity|negative regulation of cellular process|negative regulation of signaling|cellular localization|cellular metabolic process|ion binding|nitrogen compound metabolic …	K13293	cAMP-specific phosphodiesterase 4[3.1.4.53]	rno04024|rno00230|rno05032	cAMP signaling pathway - Rattus norvegicus (rat)|Purine metabolism - Rattus norvegicus (rat)|Morphine addiction - Rattus norvegicus (rat)	16:20442609-20460959	193	249	340	981	354	837	3.8732669226654397	5.70940955481686	7.82964011443804	21.0017460565227	7.81153018621733	18.7570660478883	5.8041055306401095	15.8567807635428	-1.4499542495402802	2.47896421627192e-05	0.0139756919758507	DOWN
ENSRNOG00000027739	Cndp1	carnosine dipeptidase 1 (metallopeptidase M20 family) [Source:RGD Symbol;Acc:1359493]	GO:0008152|GO:0003824|GO:0016787|GO:0043167|GO:0008233|GO:0043169|GO:0019538|GO:0006508|GO:0046872|GO:0008238|GO:0008237|GO:0034701|GO:0004180|GO:0016805	metabolic process|catalytic activity|hydrolase activity|ion binding|peptidase activity|cation binding|protein metabolic process|proteolysis|metal ion binding|exopeptidase activity|metallopeptidase activity|tripeptidase activity|carboxypeptidase activity|dipeptidase activity	K05604	beta-Ala-His dipeptidase[3.4.13.20]	rno01100|rno00330|rno00410|rno00340	Metabolic pathways - Rattus norvegicus (rat)|Arginine and proline metabolism - Rattus norvegicus (rat)|beta-Alanine metabolism - Rattus norvegicus (rat)|Histidine metabolism - Rattus norvegicus (rat)	18:81466716-81499051	1665	1818	3074	5001	5276	4081	24.6614565685706	30.7658332941475	52.2457160595611	79.0181585422049	85.92539341262061	67.49785168594829	35.8910019740931	77.4804678802579	-1.11021046631631	2.41946904948323e-05	0.0139756919758507	DOWN
ENSRNOG00000033215	RT1-Db1	RT1 class II, locus Db1 [Source:RGD Symbol;Acc:1593282]	GO:0016020|GO:0050896|GO:0005623|GO:0032991|GO:0002376|GO:0031224|GO:0006955|GO:0043234|GO:0019882|GO:0071944|GO:0005886|GO:0098797|GO:0002504|GO:0019884|GO:0016021|GO:0048002|GO:0002495|GO:0042613|GO:0019886	membrane|response to stimulus|cell|macromolecular complex|immune system process|intrinsic component of membrane|immune response|protein complex|antigen processing and presentation|cell periphery|plasma membrane|plasma membrane protein complex|antigen processing and presentation of peptide or polysaccharide antigen via MHC class II|antigen processing and presentation of exogenous antigen|integral …	K06752	major histocompatibility complex, class II[-]	rno05166|rno05168|rno05152|rno05164|rno04145|rno04514|rno05322|rno05145|rno05323|rno04640|rno04612|rno05140|rno05416|rno05321|rno04940|rno05320|rno05150|rno05330|rno05332|rno04672|rno05310	HTLV-I infection - Rattus norvegicus (rat)|Herpes simplex infection - Rattus norvegicus (rat)|Tuberculosis - Rattus norvegicus (rat)|Influenza A - Rattus norvegicus (rat)|Phagosome - Rattus norvegicus (rat)|Cell adhesion molecules (CAMs) - Rattus norvegicus (rat)|Systemic lupus erythematosus - Rattus norvegicus (rat)|Toxoplasmosis - Rattus norvegicus (rat)|Rheumatoid arthritis - Rattus norvegicus…	20:4087618-4097190	225	663	322	1856	757	1113	1.51827231224776	5.11153415686188	2.4932437292364105	13.360132751198401	5.61662250443307	8.38650839275018	3.04101673278202	9.12108788279388	-1.58465215194895	3.42283652835152e-05	0.0164730269213249	DOWN
ENSRNOG00000003094	Cmah	cytidine monophospho-N-acetylneuraminic acid hydroxylase [Source:RGD Symbol;Acc:1311930]	GO:0009987|GO:0005623|GO:0008152|GO:0003824|GO:0044237|GO:0005622|GO:0006807|GO:0016491|GO:1901360|GO:0051536|GO:0006139|GO:0046483|GO:0004497|GO:0005737|GO:0055114|GO:0016705|GO:0006725|GO:0016716|GO:0009225|GO:0051537|GO:0046381|GO:0030338	cellular process|cell|metabolic process|catalytic activity|cellular metabolic process|intracellular|nitrogen compound metabolic process|oxidoreductase activity|organic cyclic compound metabolic process|iron-sulfur cluster binding|nucleobase-containing compound metabolic process|heterocycle metabolic process|monooxygenase activity|cytoplasm|oxidation-reduction process|oxidoreductase activity, acti…	K08080	CMP-N-acetylneuraminate monooxygenase[1.14.18.2]	rno00520	Amino sugar and nucleotide sugar metabolism - Rattus norvegicus (rat)	17:42583945-42640221	143	121	113	287	223	273	2.42160422700738	2.3411044772399596	2.19577217171987	5.18458678115119	4.15224776217246	5.16235826302563	2.3194936253224	4.83306426878309	-1.05912829823597	3.83768205061236e-05	0.0168422467441794	DOWN
ENSRNOG00000049642	Smim5	small integral membrane protein 5 [Source:RGD Symbol;Acc:1586374]	GO:0016020|GO:0031224|GO:0016021	membrane|intrinsic component of membrane|integral component of membrane	-	-	-	-	10:104451222-104457001	28	39	44	88	106	106	1.15321552806133	1.8351870155599699	2.0794181903290903	3.8663062450665597	4.80025513596511	4.87497509372411	1.6892735779834598	4.51384549158526	-1.41795404445725	3.84097457676908e-05	0.0168422467441794	DOWN
ENSRNOG00000000451	RT1-Ba	RT1 class II, locus Ba [Source:RGD Symbol;Acc:1595867]	GO:0009987|GO:0016020|GO:0050896|GO:0005623|GO:0032502|GO:0002376|GO:0031224|GO:0006955|GO:0003823|GO:0050794|GO:0005515|GO:0002684|GO:0008283|GO:0048523|GO:0006950|GO:0002683|GO:0002520|GO:0019882|GO:0050793|GO:0048856|GO:0005622|GO:0033218|GO:0002682|GO:0009986|GO:0071944|GO:0007155|GO:0043227|GO:0043229|GO:0005886|GO:0051716|GO:0044444|GO:0009897|GO:0007275|GO:0050865|GO:0001775|GO:0002504|GO:…	cellular process|membrane|response to stimulus|cell|developmental process|immune system process|intrinsic component of membrane|immune response|antigen binding|regulation of cellular process|protein binding|positive regulation of immune system process|cell proliferation|negative regulation of cellular process|response to stress|negative regulation of immune system process|immune system developmen…	K06752	major histocompatibility complex, class II[-]	rno05166|rno05168|rno05152|rno05164|rno04145|rno04514|rno05322|rno05145|rno05323|rno04612|rno05140|rno05416|rno05321|rno04940|rno05320|rno05150|rno05330|rno05332|rno04672|rno05310	HTLV-I infection - Rattus norvegicus (rat)|Herpes simplex infection - Rattus norvegicus (rat)|Tuberculosis - Rattus norvegicus (rat)|Influenza A - Rattus norvegicus (rat)|Phagosome - Rattus norvegicus (rat)|Cell adhesion molecules (CAMs) - Rattus norvegicus (rat)|Systemic lupus erythematosus - Rattus norvegicus (rat)|Toxoplasmosis - Rattus norvegicus (rat)|Rheumatoid arthritis - Rattus norvegicus…	20:4066132-4070721	453	370	371	1317	547	710	9.52302838362785	8.886865057765759	8.949359363454802	29.534367269080896	12.643753271261101	16.6668594795544	9.11975093494947	19.6149933399655	-1.10489051626228	5.11725226863284e-05	0.0204543282862035	DOWN
ENSRNOG00000011631	Fst	follistatin [Source:RGD Symbol;Acc:2633]	GO:0009987|GO:0023052|GO:0005576|GO:0050896|GO:0032502|GO:0002376|GO:0008152|GO:0023051|GO:0050794|GO:0005515|GO:0009892|GO:0048523|GO:0023057|GO:0002520|GO:0051641|GO:0019222|GO:0009058|GO:0050793|GO:0044237|GO:0048856|GO:0043167|GO:0006807|GO:0051051|GO:0097367|GO:0051716|GO:1901360|GO:0006810|GO:0051171|GO:0009888|GO:0032277|GO:0007154|GO:0042635|GO:0010646|GO:0007275|GO:0006139|GO:0046888|GO:…	cellular process|signaling|extracellular region|response to stimulus|developmental process|immune system process|metabolic process|regulation of signaling|regulation of cellular process|protein binding|negative regulation of metabolic process|negative regulation of cellular process|negative regulation of signaling|immune system development|cellular localization|regulation of metabolic process|bio…	K04661	follistatin[-]	rno04350	TGF-beta signaling pathway - Rattus norvegicus (rat)	2:46538700-46544457	307	241	239	674	664	329	12.147980992793	10.8956281750402	10.8518670652898	28.450544125275	28.889873046865002	14.537153165796301	11.298492077707698	23.9591901126454	-1.08444890169368	5.3992785311415005e-05	0.0208899145051929	DOWN
ENSRNOG00000022802	Tmem184b	transmembrane protein 184B [Source:RGD Symbol;Acc:1306591]	GO:0005215|GO:0016020|GO:0031224|GO:0006810|GO:0016021	transporter activity|membrane|intrinsic component of membrane|transport|integral component of membrane	-	-	-	-	7:120593336-120636592	456	305	711	1049	1023	1014	3.5441038561615597	2.7083900855345	6.3409373994640195	8.69725760762581	8.742372094836321	8.800311248788509	4.19781044705336	8.74664698375021	-1.0590930446478	6.143794486221171e-05	0.0228734627928521	DOWN
ENSRNOG00000009571	Wipf3	WAS/WASL interacting protein family, member 3 [Source:RGD Symbol;Acc:708559]	GO:0022414|GO:0009987|GO:0000003|GO:0005623|GO:0032502|GO:0044702|GO:0050794|GO:0005515|GO:0009653|GO:0051641|GO:0019953|GO:0050793|GO:0048856|GO:0005622|GO:0044089|GO:0048609|GO:0071944|GO:0043229|GO:0006810|GO:0005938|GO:0044444|GO:0008360|GO:0030029|GO:0031334|GO:0019904|GO:0032535|GO:0051130|GO:0006996|GO:0006928|GO:0005884|GO:0007275|GO:0032970|GO:0043254|GO:0032403|GO:0051666|GO:0007276|GO:…	reproductive process|cellular process|reproduction|cell|developmental process|single organism reproductive process|regulation of cellular process|protein binding|anatomical structure morphogenesis|cellular localization|sexual reproduction|regulation of developmental process|anatomical structure development|intracellular|positive regulation of cellular component biogenesis|multicellular organismal…	K19475	WAS/WASL-interacting protein[-]	rno04144	Endocytosis - Rattus norvegicus (rat)	4:84597323-84676775	27	38	40	108	118	68	0.24887513987631799	0.40019623268982396	0.42307938718521604	1.06194911718831	1.1959450797521398	0.699914572997154	0.357383586583786	0.9859362566458679	-1.4640209978058	6.60658758469083e-05	0.0241409604113184	DOWN
ENSRNOG00000008337	Gjd2	gap junction protein, delta 2 [Source:RGD Symbol;Acc:2694]	GO:0009987|GO:0023052|GO:0016020|GO:0005623|GO:0030054|GO:0032991|GO:0031224|GO:0005515|GO:0043234|GO:0005911|GO:0071944|GO:0005886|GO:0098797|GO:0007154|GO:0005921|GO:0042391|GO:0050877|GO:0007267|GO:0016021|GO:0007600|GO:0001508|GO:0005922|GO:0050953|GO:0007268|GO:0007601	cellular process|signaling|membrane|cell|cell junction|macromolecular complex|intrinsic component of membrane|protein binding|protein complex|cell-cell junction|cell periphery|plasma membrane|plasma membrane protein complex|cell communication|gap junction|regulation of membrane potential|neurological system process|cell-cell signaling|integral component of membrane|sensory perception|action poten…	K07373	gap junction delta-2 protein[-]	rno04540	Gap junction - Rattus norvegicus (rat)	3:105467480-105470475	42	39	46	126	87	97	0.962717037388271	1.0213805113026702	1.2099084425325501	3.08098487561045	2.19272174404806	2.48281697709177	1.06466866374116	2.58550786558343	-1.28004317557181	7.44531929892969e-05	0.0262341143583001	DOWN
ENSRNOG00000010350	Rcan2	regulator of calcineurin 2 [Source:RGD Symbol;Acc:69198]	GO:0009987|GO:0023052|GO:0007610|GO:0050896|GO:0005623|GO:0040011|GO:0008152|GO:0023051|GO:0030234|GO:0050794|GO:0007626|GO:0097159|GO:0006950|GO:0044708|GO:0019222|GO:0005622|GO:0036094|GO:0031987|GO:0051716|GO:0007154|GO:0000166|GO:0010646|GO:0019208|GO:0007611|GO:0050790|GO:0050877|GO:0005737|GO:0009966|GO:0006979|GO:0007165|GO:0035556|GO:0007613|GO:0007166|GO:0019888|GO:1902531|GO:0050890|GO:…	cellular process|signaling|behavior|response to stimulus|cell|locomotion|metabolic process|regulation of signaling|enzyme regulator activity|regulation of cellular process|locomotory behavior|organic cyclic compound binding|response to stress|single-organism behavior|regulation of metabolic process|intracellular|small molecule binding|locomotion involved in locomotory behavior|cellular response t…	K17903	calcipressin-2[-]	rno04919	Thyroid hormone signaling pathway - Rattus norvegicus (rat)	9:19518558-19749145	364	1282	401	1787	2162	2204	2.55771130853767	10.2921933897295	3.23322581891398	13.3949088199714	16.7038850666492	17.2933867996485	5.36104350572705	15.797393562089699	-1.5591007974504398	7.391988182325459e-05	0.0262341143583001	DOWN
ENSRNOG00000030478	AY172581.9	-	-	-	-	-	-	-	MT:68-1025	180	140	145	198	624	382	8.1485806495681	7.24118449587654	7.53218511290132	9.56183145907178	31.0603915903305	19.3104577081527	7.64065008611532	19.977560252518302	-1.3866131088353797	8.0324000553423e-05	0.027806196121406	DOWN
ENSRNOG00000054049	Prelid2	PRELI domain containing 2 [Source:MGI Symbol;Acc:MGI:1924869]	GO:0005623|GO:0005622|GO:0043227|GO:0043229|GO:0044444|GO:0005737|GO:0043231|GO:0005739	cell|intracellular|membrane-bounded organelle|intracellular organelle|cytoplasmic part|cytoplasm|intracellular membrane-bounded organelle|mitochondrion	-	-	-	-	18:36194778-36285444	111	89	124	295	229	189	1.0268605150233698	0.9406920792432379	1.31628719132424	2.9112219158109	2.32935344620564	1.9523989528364398	1.09461326186362	2.3976581049509904	-1.13120471088555	8.1946133186735e-05	0.0278786396558734	DOWN
ENSRNOG00000019216	Il12rb1	interleukin 12 receptor, beta 1 [Source:RGD Symbol;Acc:620025]	GO:0004871|GO:0009987|GO:0023052|GO:0016020|GO:0050896|GO:0005623|GO:0032991|GO:0002376|GO:0008152|GO:0031224|GO:0006955|GO:0050794|GO:0005515|GO:0002684|GO:0008283|GO:0038023|GO:0043234|GO:0006950|GO:0044237|GO:0002682|GO:0009986|GO:0071944|GO:0007155|GO:0005886|GO:0051716|GO:0004872|GO:0098797|GO:0009897|GO:0007154|GO:0050865|GO:0001775|GO:0031226|GO:0050867|GO:0001817|GO:0046649|GO:0004888|GO:…	signal transducer activity|cellular process|signaling|membrane|response to stimulus|cell|macromolecular complex|immune system process|metabolic process|intrinsic component of membrane|immune response|regulation of cellular process|protein binding|positive regulation of immune system process|cell proliferation|signaling receptor activity|protein complex|response to stress|cellular metabolic proces…	K05063	interleukin 12 receptor beta-1[-]	rno04060|rno04630|rno05321	Cytokine-cytokine receptor interaction - Rattus norvegicus (rat)|Jak-STAT signaling pathway - Rattus norvegicus (rat)|Inflammatory bowel disease (IBD) - Rattus norvegicus (rat)	16:20371338-20383337	24	41	39	74	114	95	0.469492815137944	0.916354677227535	0.875418939931541	1.54420770643563	2.45204629783862	2.07515866907971	0.75375547743234	2.0238042244513204	-1.42490124962755	0.000136972334103011	0.0395985206111338	DOWN
ENSRNOG00000036802	Snhg11	small nucleolar RNA host gene 11 [Source:RGD Symbol;Acc:1563912]	-	-	-	-	-	-	3:154863072-154869460	89	103	120	220	198	254	1.83713153694895	2.4291576034379503	2.8423205688805	4.84437321440808	4.49393858334267	5.854675943711901	2.3695365697558	5.06432924715422	-1.0957662750444799	0.000139652370533154	0.0395985206111338	DOWN
ENSRNOG00000010031	Vtn	vitronectin [Source:RGD Symbol;Acc:3967]	GO:0031012|GO:0009987|GO:0005576|GO:0050896|GO:0005623|GO:0032502|GO:0002376|GO:0040011|GO:0008152|GO:0005615|GO:0006955|GO:0050794|GO:0005515|GO:0040017|GO:0009653|GO:0009892|GO:0005578|GO:0048523|GO:1903561|GO:0019222|GO:0051050|GO:0044237|GO:0048856|GO:0009893|GO:0005622|GO:0040012|GO:0043167|GO:0072562|GO:0030246|GO:0097367|GO:0007155|GO:0043227|GO:0012505|GO:0048646|GO:0005604|GO:0048870|GO:…	extracellular matrix|cellular process|extracellular region|response to stimulus|cell|developmental process|immune system process|locomotion|metabolic process|extracellular space|immune response|regulation of cellular process|protein binding|positive regulation of locomotion|anatomical structure morphogenesis|negative regulation of metabolic process|proteinaceous extracellular matrix|negative regu…	K06251	vitronectin[-]	rno04151|rno04510|rno05205|rno04610|rno04512	PI3K-Akt signaling pathway - Rattus norvegicus (rat)|Focal adhesion - Rattus norvegicus (rat)|Proteoglycans in cancer - Rattus norvegicus (rat)|Complement and coagulation cascades - Rattus norvegicus (rat)|ECM-receptor interaction - Rattus norvegicus (rat)	10:65767053-65771038	19	17	19	42	62	47	0.347980056310201	0.355713978859225	0.39928611971072897	0.8205615875545681	1.24851688531175	0.961195000326753	0.36766005162671794	1.01009115773102	-1.4580411647219198	0.00014547210405978602	0.0398674382959402	DOWN
ENSRNOG00000014366	Shc3	SHC (Src homology 2 domain containing) transforming protein 3 [Source:RGD Symbol;Acc:69348]	GO:0009987|GO:0023052|GO:0016020|GO:0007610|GO:0050896|GO:0005623|GO:0032502|GO:0050794|GO:0005515|GO:0044708|GO:0048856|GO:0005622|GO:0071944|GO:0005886|GO:0051716|GO:0007154|GO:0007275|GO:0019899|GO:0007611|GO:0050877|GO:0007267|GO:0005102|GO:0007165|GO:0051219|GO:0035556|GO:0007399|GO:0007166|GO:0045309|GO:0007417|GO:0030971|GO:0050890|GO:0019900|GO:0007167|GO:0019901|GO:0001784|GO:0007169|GO:…	cellular process|signaling|membrane|behavior|response to stimulus|cell|developmental process|regulation of cellular process|protein binding|single-organism behavior|anatomical structure development|intracellular|cell periphery|plasma membrane|cellular response to stimulus|cell communication|multicellular organism development|enzyme binding|learning or memory|neurological system process|cell-cell …	K17448	SHC- transforming protein 3[-]	rno04014|rno04510|rno04062|rno05034|rno04072|rno04910|rno04722|rno04650|rno04915|rno04012|rno05100|rno04917|rno05220|rno05214	Ras signaling pathway - Rattus norvegicus (rat)|Focal adhesion - Rattus norvegicus (rat)|Chemokine signaling pathway - Rattus norvegicus (rat)|Alcoholism - Rattus norvegicus (rat)|Phospholipase D signaling pathway - Rattus norvegicus (rat)|Insulin signaling pathway - Rattus norvegicus (rat)|Neurotrophin signaling pathway - Rattus norvegicus (rat)|Natural killer cell mediated cytotoxicity - Rattus…	17:13670520-13791043	1	1	2	5	10	26	0.0220418790297284	0.0251669982617004	0.0505688103938237	0.11753685471493101	0.242295424194096	0.63979748759954	0.0325925625617508	0.333209922169522	-3.35381666895713	0.00014415018001038898	0.0398674382959402	DOWN
ENSRNOG00000015076	Cyp26b1	cytochrome P450, family 26, subfamily b, polypeptide 1 [Source:RGD Symbol;Acc:631379]	GO:0009987|GO:0016020|GO:0005623|GO:0032502|GO:0008152|GO:0003824|GO:0009653|GO:0042175|GO:0097159|GO:0005789|GO:0044237|GO:0048856|GO:0005622|GO:0043167|GO:0042445|GO:0036094|GO:0009056|GO:0016491|GO:0031090|GO:0043227|GO:0012505|GO:0043229|GO:0008289|GO:0044444|GO:0044255|GO:0046906|GO:0098588|GO:0007275|GO:0006629|GO:0048513|GO:0004497|GO:0043169|GO:0006082|GO:0043168|GO:0005737|GO:0055114|GO:…	cellular process|membrane|cell|developmental process|metabolic process|catalytic activity|anatomical structure morphogenesis|nuclear outer membrane-endoplasmic reticulum membrane network|organic cyclic compound binding|endoplasmic reticulum membrane|cellular metabolic process|anatomical structure development|intracellular|ion binding|hormone metabolic process|small molecule binding|catabolic proc…	K12664	cytochrome P450, family 26, subfamily B[-]	rno01100|rno00830	Metabolic pathways - Rattus norvegicus (rat)|Retinol metabolism - Rattus norvegicus (rat)	4:116261796-116278615	138	158	164	307	416	235	1.3153581599005801	1.72065125020618	1.7937017295899902	3.1215333773283795	4.35983577694937	2.50121951733379	1.60990371323225	3.3275295572038504	-1.04747707637632	0.000189181409330342	0.0484795788169651	DOWN
ENSRNOG00000004171	Dnah9	dynein, axonemal, heavy chain 9 [Source:RGD Symbol;Acc:621799]	GO:0009987|GO:0005623|GO:0032991|GO:0008152|GO:0003824|GO:0042995|GO:0016787|GO:0097159|GO:0043234|GO:0005622|GO:0043167|GO:0036094|GO:0097367|GO:0005929|GO:0043229|GO:0006928|GO:0016817|GO:0000166|GO:0005930|GO:0001882|GO:0005875|GO:0043168|GO:0007017|GO:0016818|GO:0005856|GO:0017076|GO:0030286|GO:0001883|GO:0032549|GO:0007018|GO:0005524|GO:0030554|GO:0015630|GO:0016462|GO:0017111|GO:0016887|GO:…	cellular process|cell|macromolecular complex|metabolic process|catalytic activity|cell projection|hydrolase activity|organic cyclic compound binding|protein complex|intracellular|ion binding|small molecule binding|carbohydrate derivative binding|cilium|intracellular organelle|movement of cell or subcellular component|hydrolase activity, acting on acid anhydrides|nucleotide binding|axoneme|nucleos…	K10408	dynein heavy chain, axonemal[-]	rno05016	Huntington's disease - Rattus norvegicus (rat)	10:52351192-52710862	18	11	22	51	34	81	0.0585230043790427	0.0408621795279258	0.0820761434296623	0.176883062208925	0.12154548396831098	0.294072611582413	0.0604871091122103	0.197500385919883	-1.7071558562784699	0.000192392298772141	0.0486703184534858	DOWN
ENSRNOG00000042292	AABR07004993.1	-	-	-	-	-	-	-	1:173346237-173347369	3	17	3	54	25	38	0.11502383904266499	0.7447663147114458	0.132010738933033	2.20889333762321	1.05405973061072	1.62710053734738	0.330600297562381	1.6300178685271	-2.30172785134065	0.000194930646237132	0.0486882469816595	DOWN
ENSRNOG00000021027	Dbp	D site of albumin promoter (albumin D-box) binding protein [Source:RGD Symbol;Acc:2491]	GO:0009987|GO:0048511|GO:0005623|GO:0032502|GO:0001071|GO:0008152|GO:0003700|GO:0050794|GO:0007623|GO:0097159|GO:0019222|GO:0009058|GO:0044237|GO:0048856|GO:0009893|GO:0005622|GO:0006807|GO:0043227|GO:0043229|GO:1901360|GO:0051171|GO:0000981|GO:0031325|GO:0007275|GO:0003676|GO:0006139|GO:0048513|GO:0046483|GO:0048732|GO:0006725|GO:0031323|GO:0043231|GO:0016070|GO:0034645|GO:0000982|GO:0010467|GO:…	cellular process|rhythmic process|cell|developmental process|nucleic acid binding transcription factor activity|metabolic process|transcription factor activity, sequence-specific DNA binding|regulation of cellular process|circadian rhythm|organic cyclic compound binding|regulation of metabolic process|biosynthetic process|cellular metabolic process|anatomical structure development|positive regula…	-	-	-	-	1:101687855-101692846	623	505	1665	4131	2727	1554	8.2474512277393	7.63823774044967	25.292291367303502	58.3381198955581	39.6943824813557	22.972144974827	13.7259934451642	40.334882450580295	-1.55511748060269	0.000217508688101478	0.0523400174831507	DOWN
ENSRNOG00000014847	Rassf10	Ras association (RalGDS/AF-6) domain family (N-terminal) member 10 [Source:MGI Symbol;Acc:MGI:1925998]	GO:0009987|GO:0023052|GO:0050896|GO:0050794|GO:0051716|GO:0007154|GO:0007165	cellular process|signaling|response to stimulus|regulation of cellular process|cellular response to stimulus|cell communication|signal transduction	-	-	-	-	1:177764445-177765968	56	46	52	130	98	109	1.59358832694416	1.49560351446854	1.698002010983	3.9463978447403596	3.06640337422577	3.46366074330814	1.5957312841318998	3.49215398742476	-1.1298994494350099	0.00025094433155920296	0.0569153281646689	DOWN
ENSRNOG00000009209	Slitrk1	SLIT and NTRK-like family, member 1 [Source:RGD Symbol;Acc:1308858]	GO:0009987|GO:0016020|GO:0007610|GO:0040007|GO:0032502|GO:0031224|GO:0050794|GO:0009653|GO:0044708|GO:0050793|GO:0048589|GO:0048856|GO:0044089|GO:0051965|GO:0051130|GO:0030030|GO:0007275|GO:0050803|GO:0051963|GO:0035264|GO:0048468|GO:0016021|GO:0030534|GO:0042592|GO:0051128|GO:0022607|GO:0048869|GO:0050808|GO:0000904|GO:0007399|GO:0007416|GO:0030154|GO:0048666|GO:0032990|GO:0050807|GO:0051960|GO:…	cellular process|membrane|behavior|growth|developmental process|intrinsic component of membrane|regulation of cellular process|anatomical structure morphogenesis|single-organism behavior|regulation of developmental process|developmental growth|anatomical structure development|positive regulation of cellular component biogenesis|positive regulation of synapse assembly|positive regulation of cellul…	-	-	-	-	15:93303382-93307420	2	8	5	23	21	16	0.0214797810995323	0.0981494350371826	0.0616052400565252	0.26344771437557196	0.247934290021076	0.19184331635548896	0.0604114853977467	0.234408440250712	-1.9561297521249	0.00027050481549323	0.0606545570376411	DOWN
ENSRNOG00000027942	Eps8l1	EPS8-like 1 [Source:RGD Symbol;Acc:1311146]	GO:0009987|GO:0023052|GO:0016020|GO:0005576|GO:0050896|GO:0005623|GO:0032991|GO:0008152|GO:0023051|GO:0050794|GO:0005515|GO:0042995|GO:0031252|GO:0043234|GO:1903561|GO:0019222|GO:0009893|GO:0005622|GO:0044089|GO:0071944|GO:0043227|GO:0005085|GO:0005886|GO:0051716|GO:0051130|GO:0007154|GO:0030030|GO:0010646|GO:1900029|GO:0060491|GO:0031982|GO:0031253|GO:0031256|GO:0001726|GO:0050790|GO:0032403|GO:…	cellular process|signaling|membrane|extracellular region|response to stimulus|cell|macromolecular complex|metabolic process|regulation of signaling|regulation of cellular process|protein binding|cell projection|cell leading edge|protein complex|extracellular vesicle|regulation of metabolic process|positive regulation of metabolic process|intracellular|positive regulation of cellular component bio…	-	-	-	-	1:72927151-72941869	128	137	172	309	352	226	1.45015204595379	1.77334655579184	2.2360163479509	3.7344619467630102	4.384887474778701	2.85911435497254	1.81983831656551	3.65948792550475	-1.0078315054324498	0.000294106753422548	0.0647370886472713	DOWN
ENSRNOG00000026577	Cpne4	copine IV [Source:RGD Symbol;Acc:1308844]	GO:0005576|GO:1903561|GO:0043227|GO:0031982|GO:0070062	extracellular region|extracellular vesicle|membrane-bounded organelle|vesicle|extracellular exosome	-	-	-	-	8:113105814-113586418	22	9	7	40	40	33	0.229187781719868	0.107123281454289	0.0836759508631636	0.44452230938375004	0.458190179156247	0.383886033466694	0.139995671345774	0.4288661740022299	-1.6151453108013898	0.000314649950647936	0.0652285930607907	DOWN
ENSRNOG00000052405	Cdh4	cadherin 4 [Source:MGI Symbol;Acc:MGI:99218]	GO:0009987|GO:0016020|GO:0040007|GO:0050896|GO:0005623|GO:0032502|GO:0040011|GO:0031224|GO:0050794|GO:0009653|GO:0040008|GO:0045927|GO:0016049|GO:0050793|GO:0048589|GO:0009605|GO:0048856|GO:0043167|GO:0071944|GO:0007155|GO:0005886|GO:0048639|GO:0032535|GO:0051130|GO:0006928|GO:0030030|GO:0007275|GO:0031226|GO:0001558|GO:0030307|GO:0048468|GO:0043169|GO:0016021|GO:0048638|GO:0048588|GO:0045595|GO:…	cellular process|membrane|growth|response to stimulus|cell|developmental process|locomotion|intrinsic component of membrane|regulation of cellular process|anatomical structure morphogenesis|regulation of growth|positive regulation of growth|cell growth|regulation of developmental process|developmental growth|response to external stimulus|anatomical structure development|ion binding|cell periphery…	K06797	cadherin 4, type 1, R-cadherin[-]	rno04514	Cell adhesion molecules (CAMs) - Rattus norvegicus (rat)	3:175144495-175279761	34	37	49	115	74	99	0.49663855674068397	0.6174959701434339	0.821303778715	1.7919591080547899	1.18852843599891	1.61480386391564	0.6451461018663729	1.53176380265645	-1.2474960314160601	0.000343987774787758	0.0699749151764128	DOWN
ENSRNOG00000049425	Fam167b	family with sequence similarity 167, member B [Source:RGD Symbol;Acc:1584589]	-	-	-	-	-	-	5:147782694-147784311	78	66	113	193	179	174	3.92428926399386	3.79386843325669	6.523634027580731	10.3583781992016	9.90223415913065	9.77546037081566	4.747263908277089	10.0120242430493	-1.07656553055503	0.0004886691855308941	0.0837640285870423	DOWN
ENSRNOG00000005307	Slc4a10	solute carrier family 4, sodium bicarbonate transporter, member 10 [Source:RGD Symbol;Acc:631407]	GO:0005215|GO:0009987|GO:0016020|GO:0007610|GO:0040007|GO:0050896|GO:0005623|GO:0032502|GO:0031224|GO:0042995|GO:0009653|GO:0007626|GO:0044708|GO:0048589|GO:0022857|GO:0048856|GO:0071944|GO:0044297|GO:0005886|GO:0006810|GO:0043005|GO:0035641|GO:0022891|GO:0007275|GO:0016323|GO:0031226|GO:0043025|GO:0055085|GO:0048513|GO:0035264|GO:0048468|GO:0030900|GO:0009314|GO:0016021|GO:0007420|GO:0009791|GO:…	transporter activity|cellular process|membrane|behavior|growth|response to stimulus|cell|developmental process|intrinsic component of membrane|cell projection|anatomical structure morphogenesis|locomotory behavior|single-organism behavior|developmental growth|transmembrane transporter activity|anatomical structure development|cell periphery|cell body|plasma membrane|transport|neuron projection|lo…	-	-	-	-	3:47995959-48287910	44	32	53	95	96	93	0.310430693118533	0.25794763278334804	0.42906942520171204	0.7149953589553821	0.744726088068535	0.7326767232864471	0.332482583701198	0.7307993901034548	-1.1361966594586002	0.000531655050916845	0.0865882153886493	DOWN
ENSRNOG00000042455	Tlr12	toll-like receptor 12 [Source:RGD Symbol;Acc:1559145]	GO:0009987|GO:0023052|GO:0050896|GO:0050794|GO:0051716|GO:0007154|GO:0007165	cellular process|signaling|response to stimulus|regulation of cellular process|cellular response to stimulus|cell communication|signal transduction	-	-	-	-	5:146791198-146795866	377	468	882	1424	858	1381	3.78384257206394	5.366702453681389	10.1578608058521	15.246388491815601	9.46870696522926	15.4776106922925	6.436135277199139	13.397568716445802	-1.05770466106586	0.000695284157479567	0.0991254789356975	DOWN
ENSRNOG00000009172	Cpvl	carboxypeptidase, vitellogenic-like [Source:RGD Symbol;Acc:1563609]	GO:0005576|GO:0008152|GO:0003824|GO:0016787|GO:1903561|GO:0043227|GO:0008233|GO:0031982|GO:0017171|GO:0070062|GO:0019538|GO:0006508|GO:0008236|GO:0008238|GO:0070008|GO:0004185|GO:0004180	extracellular region|metabolic process|catalytic activity|hydrolase activity|extracellular vesicle|membrane-bounded organelle|peptidase activity|vesicle|serine hydrolase activity|extracellular exosome|protein metabolic process|proteolysis|serine-type peptidase activity|exopeptidase activity|serine-type exopeptidase activity|serine-type carboxypeptidase activity|carboxypeptidase activity	-	-	-	-	4:84025926-84131030	4	9	6	12	22	46	0.0555105215640831	0.142705350622146	0.0955546532692865	0.177653928167243	0.335708907800488	0.7128492983257729	0.0979235084851719	0.40873737809783506	-2.06144702640026	0.000716211513644195	0.0995231379382202	DOWN
ENSRNOG00000033386	Itih1	inter-alpha trypsin inhibitor, heavy chain 1 [Source:RGD Symbol;Acc:1306099]	GO:0009987|GO:0005576|GO:0008152|GO:0005615|GO:0030234|GO:0050794|GO:0009892|GO:0048523|GO:1903561|GO:0019222|GO:0044237|GO:0072562|GO:0006807|GO:0043227|GO:0044092|GO:0043086|GO:0031982|GO:0031324|GO:0050790|GO:0004857|GO:0031323|GO:0070062|GO:0019538|GO:0006508|GO:0051246|GO:0032268|GO:0044267|GO:0051346|GO:0030414|GO:0032269|GO:0010466|GO:0030203|GO:0045861|GO:0004866|GO:0052547|GO:0030162|GO:…	cellular process|extracellular region|metabolic process|extracellular space|enzyme regulator activity|regulation of cellular process|negative regulation of metabolic process|negative regulation of cellular process|extracellular vesicle|regulation of metabolic process|cellular metabolic process|blood microparticle|nitrogen compound metabolic process|membrane-bounded organelle|negative regulation o…	-	-	-	-	16:7012354-7026540	21	20	19	36	76	46	0.309351330628161	0.33662188635095397	0.321164922376021	0.565728796388553	1.23101508337077	0.7566759705394159	0.322379379785045	0.85113995009958	-1.4006369006149098	0.000778776400017474	0.106029386774006	DOWN
ENSRNOG00000015359	Arhgap40	Rho GTPase activating protein 40 [Source:RGD Symbol;Acc:1562428]	GO:0009987|GO:0023052|GO:0050896|GO:0050794|GO:0051716|GO:0007154|GO:0007165	cellular process|signaling|response to stimulus|regulation of cellular process|cellular response to stimulus|cell communication|signal transduction	-	-	-	-	3:154996750-155041816	9	2	3	19	22	11	0.193610703227195	0.04915991668095	0.0740595960978473	0.436024067939625	0.5203821115458951	0.264247025963187	0.10561007200199699	0.40688440181623603	-1.94587154413302	0.000860844030800613	0.11175114747209	DOWN
ENSRNOG00000011250	Inmt	indolethylamine N-methyltransferase [Source:RGD Symbol;Acc:1597087]	GO:0008152|GO:0003824|GO:0032259|GO:0016740|GO:0008168|GO:0008757|GO:0004790	metabolic process|catalytic activity|methylation|transferase activity|methyltransferase activity|S-adenosylmethionine-dependent methyltransferase activity|thioether S-methyltransferase activity	K00562	methyltransferase[2.1.1.96]	rno00380|rno00450	Tryptophan metabolism - Rattus norvegicus (rat)|Selenocompound metabolism - Rattus norvegicus (rat)	4:85381889-85386231	179	183	331	1049	435	298	7.00632232508122	8.18386232715881	14.866416863720401	43.8002684571769	18.721339201503802	13.024788144132499	10.0188671719868	25.1821319342711	-1.32968103465862	0.000930086372477765	0.11764400193417501	DOWN
ENSRNOG00000000257	Smpd3	sphingomyelin phosphodiesterase 3, neutral membrane [Source:RGD Symbol;Acc:619754]	GO:0009987|GO:0023052|GO:0016020|GO:0005623|GO:0032502|GO:0002376|GO:0008152|GO:0003824|GO:0031224|GO:0005515|GO:0016787|GO:0002520|GO:0044237|GO:0048856|GO:0005622|GO:0006807|GO:0043227|GO:0012505|GO:0043229|GO:0006810|GO:0044444|GO:0044255|GO:0007154|GO:0007275|GO:0006629|GO:0032940|GO:0048513|GO:0016788|GO:0006793|GO:0019637|GO:0007267|GO:0005794|GO:0016021|GO:0005737|GO:0043231|GO:0048869|GO:…	cellular process|signaling|membrane|cell|developmental process|immune system process|metabolic process|catalytic activity|intrinsic component of membrane|protein binding|hydrolase activity|immune system development|cellular metabolic process|anatomical structure development|intracellular|nitrogen compound metabolic process|membrane-bounded organelle|endomembrane system|intracellular organelle|tra…	K12352	sphingomyelin phosphodiesterase 3[3.1.4.12]	rno01100|rno00600	Metabolic pathways - Rattus norvegicus (rat)|Sphingolipid metabolism - Rattus norvegicus (rat)	19:38237965-38321528	19	12	7	18	51	51	0.16378786987528401	0.118185105406883	0.06923931294839	0.165524306953677	0.483396312884682	0.4909234075511	0.117070762743519	0.37994800912982	-1.6984211961763103	0.00103525962083485	0.12388536618484698	DOWN
ENSRNOG00000015945	Cd3g	CD3 molecule, gamma [Source:RGD Symbol;Acc:1307718]	GO:0004871|GO:0009987|GO:0023052|GO:0016020|GO:0050896|GO:0005623|GO:0032991|GO:0031224|GO:0050794|GO:0005515|GO:0038023|GO:0043234|GO:0071944|GO:0005886|GO:0051716|GO:0004872|GO:0006810|GO:0098797|GO:0007154|GO:0007163|GO:0010941|GO:0004888|GO:0008104|GO:0046983|GO:0045184|GO:0016021|GO:0043235|GO:0008219|GO:0007165|GO:0046982|GO:0007166|GO:0015031|GO:0012501|GO:0042101|GO:0043067|GO:0042105|GO:…	signal transducer activity|cellular process|signaling|membrane|response to stimulus|cell|macromolecular complex|intrinsic component of membrane|regulation of cellular process|protein binding|signaling receptor activity|protein complex|cell periphery|plasma membrane|cellular response to stimulus|receptor activity|transport|plasma membrane protein complex|cell communication|establishment or mainten…	K06452	T-cell surface glycoprotein CD3 gamma chain[-]	rno05166|rno05162|rno04660|rno05142|rno04640	HTLV-I infection - Rattus norvegicus (rat)|Measles - Rattus norvegicus (rat)|T cell receptor signaling pathway - Rattus norvegicus (rat)|Chagas disease (American trypanosomiasis) - Rattus norvegicus (rat)|Hematopoietic cell lineage - Rattus norvegicus (rat)	8:49274960-49280901	3	1	4	16	14	7	0.21084596751580897	0.080273342915764	0.322591309092528	1.19969096097129	1.08204282175906	0.54942642094968	0.20457020650803398	0.943720067893343	-2.2057629348096	0.0010359358108909301	0.12388536618484698	DOWN
ENSRNOG00000024640	Oacyl	O-acyltransferase like [Source:RGD Symbol;Acc:1304731]	GO:0016020|GO:0008152|GO:0003824|GO:0031224|GO:0016740|GO:0016746|GO:0016021|GO:0016747	membrane|metabolic process|catalytic activity|intrinsic component of membrane|transferase activity|transferase activity, transferring acyl groups|integral component of membrane|transferase activity, transferring acyl groups other than amino-acyl groups	-	-	-	-	18:61377051-61432878	7	1	0	29	2	35	0.088502140479596	0.0144398404020485	0.0	0.3911514813773321	0.0278039297267627	0.49416341359468297	0.0343139936272148	0.304372941566259	-3.1489711619224603	0.00130429783715816	0.141408818257169	DOWN
ENSRNOG00000030547	Dpp6	dipeptidylpeptidase 6 [Source:RGD Symbol;Acc:68402]	GO:0009987|GO:0023052|GO:0016020|GO:0005576|GO:0005623|GO:0032991|GO:0008152|GO:0003824|GO:0031224|GO:0050794|GO:0005515|GO:0016787|GO:0043234|GO:1903561|GO:0051050|GO:0009986|GO:0071944|GO:0044297|GO:0043227|GO:0005886|GO:0006810|GO:0098797|GO:0007154|GO:0008233|GO:1902495|GO:0031226|GO:0043025|GO:0031982|GO:0042391|GO:0055085|GO:0017171|GO:0071804|GO:0043270|GO:0050877|GO:0016021|GO:0036477|GO:…	cellular process|signaling|membrane|extracellular region|cell|macromolecular complex|metabolic process|catalytic activity|intrinsic component of membrane|regulation of cellular process|protein binding|hydrolase activity|protein complex|extracellular vesicle|positive regulation of transport|cell surface|cell periphery|cell body|membrane-bounded organelle|plasma membrane|transport|plasma membrane p…	-	-	-	-	4:4021008-4473307	48	46	88	132	176	110	0.46549370538626594	0.509682414143574	0.979260891957304	1.36556521632743	1.876716150878	1.19120632296675	0.651479003829048	1.47782923005739	-1.18168898028669	0.00132505868816468	0.142606851400749	DOWN
ENSRNOG00000056436	AABR07072028.1	-	-	-	-	-	-	-	1:226794183-226812454	0	0	0	3	1	11	0.0	0.0	0.0	0.14546023554959803	0.0499829554312349	0.558408809582583	0.0	0.251284000187805	-inf	0.00152476752383489	0.155086148352114	DOWN
ENSRNOG00000011427	Hr	hair growth associated [Source:RGD Symbol;Acc:620634]	GO:0009987|GO:0005623|GO:0032991|GO:0000988|GO:0008152|GO:0050794|GO:0005515|GO:0009892|GO:0000989|GO:0048523|GO:0043234|GO:0019222|GO:0009058|GO:0044237|GO:0005622|GO:0006807|GO:0043227|GO:0043229|GO:1901360|GO:0051171|GO:0044092|GO:0019899|GO:0006139|GO:0051090|GO:0031324|GO:0003712|GO:0009890|GO:0046483|GO:0005102|GO:0006725|GO:0031323|GO:0043231|GO:0022607|GO:0008134|GO:0016070|GO:0034645|GO:…	cellular process|cell|macromolecular complex|transcription factor activity, protein binding|metabolic process|regulation of cellular process|protein binding|negative regulation of metabolic process|transcription factor activity, transcription factor binding|negative regulation of cellular process|protein complex|regulation of metabolic process|biosynthetic process|cellular metabolic process|intra…	-	-	-	-	15:52241801-52261276	64	86	151	253	180	238	0.34983774412310104	0.537097230008127	0.9471126285259142	1.47526071363654	1.08185147273154	1.4527122514467998	0.611349200885714	1.3366081459382901	-1.1285079880003002	0.00167753440575304	0.16222612761563399	DOWN
ENSRNOG00000016750	Cyp26a1	cytochrome P450, family 26, subfamily a, polypeptide 1 [Source:RGD Symbol;Acc:620161]	GO:0009987|GO:0008152|GO:0003824|GO:0097159|GO:0044237|GO:0043167|GO:0042445|GO:0036094|GO:0009056|GO:0016491|GO:0008289|GO:0044255|GO:0046906|GO:0006629|GO:0004497|GO:0043169|GO:0006082|GO:0043168|GO:0055114|GO:0016705|GO:0043177|GO:0019840|GO:0010817|GO:0031406|GO:0042573|GO:0006720|GO:0016042|GO:0020037|GO:0005501|GO:0046872|GO:0006766|GO:0044242|GO:0008401|GO:0001972|GO:0046914|GO:0046395|GO:…	cellular process|metabolic process|catalytic activity|organic cyclic compound binding|cellular metabolic process|ion binding|hormone metabolic process|small molecule binding|catabolic process|oxidoreductase activity|lipid binding|cellular lipid metabolic process|tetrapyrrole binding|lipid metabolic process|monooxygenase activity|cation binding|organic acid metabolic process|anion binding|oxidatio…	K07437	cytochrome P450, family 26, subfamily A[-]	rno01100|rno00830	Metabolic pathways - Rattus norvegicus (rat)|Retinol metabolism - Rattus norvegicus (rat)	1:256382791-256386729	6	5	13	27	24	20	0.144812028797313	0.137863904639186	0.36001740395652204	0.695106352676451	0.636871349938409	0.538971954185947	0.21423111246433998	0.623649885600269	-1.54156831772247	0.00167848560426599	0.16222612761563399	DOWN
ENSRNOG00000014259	Mycl	v-myc avian myelocytomatosis viral oncogene lung carcinoma derived homolog [Source:RGD Symbol;Acc:1588591]	GO:0009987|GO:0005623|GO:0032502|GO:0001071|GO:0008152|GO:0003700|GO:0050794|GO:0005515|GO:0019222|GO:0009058|GO:0050793|GO:0044237|GO:0048856|GO:0005622|GO:0006807|GO:0043227|GO:0043229|GO:1901360|GO:0051171|GO:0009888|GO:0048839|GO:0007275|GO:0006139|GO:0048513|GO:0046483|GO:0046983|GO:0048468|GO:0007423|GO:0006725|GO:0045595|GO:0031323|GO:0043231|GO:0048869|GO:0016070|GO:0007399|GO:0034645|GO:…	cellular process|cell|developmental process|nucleic acid binding transcription factor activity|metabolic process|transcription factor activity, sequence-specific DNA binding|regulation of cellular process|protein binding|regulation of metabolic process|biosynthetic process|regulation of developmental process|cellular metabolic process|anatomical structure development|intracellular|nitrogen compou…	-	-	-	-	5:140692779-140698609	29	28	25	59	58	55	0.42777927794041604	0.4719018077080429	0.42316932753113107	0.9284254744662701	0.940732321936266	0.905956840238745	0.4409501377265301	0.92503821221376	-1.06889743659838	0.0018344720903647397	0.167582422625357	DOWN
ENSRNOG00000060355	Hist1h1b	histone cluster 1, H1b [Source:RGD Symbol;Acc:1590638]	GO:0009987|GO:0005576|GO:0040007|GO:0005623|GO:0032991|GO:0008152|GO:0050794|GO:0005515|GO:0009892|GO:0040008|GO:0045927|GO:0048523|GO:0097159|GO:0043234|GO:0016049|GO:1903561|GO:0051641|GO:0032993|GO:0000785|GO:0019222|GO:0009058|GO:0032259|GO:0044237|GO:0009893|GO:0005622|GO:0006807|GO:0043227|GO:0043229|GO:1901360|GO:0051171|GO:0051130|GO:0031647|GO:0003682|GO:0006996|GO:0031325|GO:0019899|GO:…	cellular process|extracellular region|growth|cell|macromolecular complex|metabolic process|regulation of cellular process|protein binding|negative regulation of metabolic process|regulation of growth|positive regulation of growth|negative regulation of cellular process|organic cyclic compound binding|protein complex|cell growth|extracellular vesicle|cellular localization|protein-DNA complex|chrom…	-	-	-	-	17:44766313-44766981	18	20	23	42	44	52	1.16687347595224	1.48133756863559	1.7109094231487	2.9044691170840298	3.1362939816936497	3.7641897028277795	1.45304015591218	3.26831760053515	-1.1694736114302802	0.0018890076086114699	0.16955345369755	DOWN
ENSRNOG00000048140	Rn60_20_0048.4	-	-	-	-	-	-	-	20:2623225-2637766	12	22	17	40	33	60	1.2390741420554299	2.59552672725239	2.01426217290467	4.406062795153691	3.74669397898072	6.91820538266654	1.94962101407083	5.023654052266981	-1.36554341183171	0.0019645871117234697	0.17383512506066104	DOWN
ENSRNOG00000023551	Sp6	Sp6 transcription factor [Source:RGD Symbol;Acc:1306768]	GO:0009987|GO:0005623|GO:0032502|GO:0001071|GO:0008152|GO:0003700|GO:0050794|GO:0008283|GO:0009653|GO:0097159|GO:0019222|GO:0009058|GO:0050793|GO:0044237|GO:0048856|GO:0005622|GO:0043167|GO:0006807|GO:0043227|GO:0043229|GO:1901360|GO:0044444|GO:0051171|GO:0007275|GO:0003676|GO:0006139|GO:0048513|GO:0046483|GO:0043169|GO:0042127|GO:0005737|GO:0008284|GO:0006725|GO:0009887|GO:0031323|GO:0043231|GO:…	cellular process|cell|developmental process|nucleic acid binding transcription factor activity|metabolic process|transcription factor activity, sequence-specific DNA binding|regulation of cellular process|cell proliferation|anatomical structure morphogenesis|organic cyclic compound binding|regulation of metabolic process|biosynthetic process|regulation of developmental process|cellular metabolic …	-	-	-	-	10:84955864-84960045	26	22	22	51	58	42	0.565202564003794	0.546426679421556	0.5487787855680529	1.18267827910018	1.3863423691692298	1.01953714804798	0.553469342997801	1.1961859321058002	-1.11186634324201	0.00216972360481545	0.181530561595709	DOWN
ENSRNOG00000002085	Thegl	theg spermatid protein-like [Source:RGD Symbol;Acc:1562571]	-	-	-	-	-	-	14:33389513-33430956	0	0	1	1	9	7	0.0	0.0	0.0187160627361711	0.0173953882264412	0.16133596065134698	0.12744214350599697	0.0062386875787237	0.10205783079459499	-4.03200050903677	0.0022261324904749302	0.18456321975651802	DOWN
ENSRNOG00000020030	Crlf1	cytokine receptor-like factor 1 [Source:RGD Symbol;Acc:1311371]	GO:0009987|GO:0023052|GO:0005576|GO:0050896|GO:0032502|GO:0032991|GO:0008152|GO:0005615|GO:0023051|GO:0050794|GO:0005515|GO:0008283|GO:0048523|GO:0043234|GO:0019222|GO:0044237|GO:0048856|GO:0009893|GO:0097058|GO:0051716|GO:0009888|GO:0007154|GO:0031325|GO:0010646|GO:0007275|GO:0010941|GO:0048513|GO:0035295|GO:0001822|GO:0046983|GO:0006793|GO:0042127|GO:0005102|GO:0008284|GO:0009966|GO:0019955|GO:…	cellular process|signaling|extracellular region|response to stimulus|developmental process|macromolecular complex|metabolic process|extracellular space|regulation of signaling|regulation of cellular process|protein binding|cell proliferation|negative regulation of cellular process|protein complex|regulation of metabolic process|cellular metabolic process|anatomical structure development|positive …	-	-	-	-	16:20675042-20686317	6	9	4	22	13	23	0.156011520233076	0.267358645500124	0.119327840353771	0.6101880010075539	0.371664677184618	0.6677765326653311	0.18089933536232397	0.549876403619168	-1.60392027137618	0.00244851769547862	0.19248665803658999	DOWN
ENSRNOG00000010716	Atoh8	atonal homolog 8 (Drosophila) [Source:RGD Symbol;Acc:1561512]	GO:0009987|GO:0023052|GO:0050896|GO:0005623|GO:0032502|GO:0001071|GO:0040011|GO:0008152|GO:0003700|GO:0050794|GO:0005515|GO:0040017|GO:0008283|GO:0009653|GO:0009892|GO:0048523|GO:0097159|GO:0019222|GO:0009058|GO:0050793|GO:0044237|GO:0048856|GO:0009893|GO:0005622|GO:0040012|GO:0006807|GO:0043227|GO:0048646|GO:0048870|GO:0043229|GO:0051716|GO:1901360|GO:2000147|GO:0051171|GO:0009888|GO:0050673|GO:…	cellular process|signaling|response to stimulus|cell|developmental process|nucleic acid binding transcription factor activity|locomotion|metabolic process|transcription factor activity, sequence-specific DNA binding|regulation of cellular process|protein binding|positive regulation of locomotion|cell proliferation|anatomical structure morphogenesis|negative regulation of metabolic process|negativ…	-	-	-	-	4:100067341-100099517	32	31	51	124	76	62	0.5843395077626701	0.6467686089011421	1.0686190896252101	2.41546360110442	1.5259403812393897	1.26421440506436	0.766575735429674	1.73520612913606	-1.17860681598526	0.00257103736098693	0.196634531810055	DOWN
ENSRNOG00000002031	Naa11	N(alpha)-acetyltransferase 11, NatA catalytic subunit [Source:RGD Symbol;Acc:1564723]	GO:0009987|GO:0005623|GO:0032991|GO:0008152|GO:0003824|GO:0043234|GO:0044237|GO:0016740|GO:0005622|GO:0043227|GO:0043229|GO:0044444|GO:0016746|GO:0031248|GO:0005737|GO:0019538|GO:0043231|GO:0030529|GO:0005840|GO:0036211|GO:0044267|GO:0005634|GO:0005829|GO:1990234|GO:0016747|GO:0006464|GO:0022626|GO:0031415|GO:0016410|GO:0016407|GO:0031365|GO:0018193|GO:0008080|GO:0006473|GO:0006474|GO:0017198|GO:…	cellular process|cell|macromolecular complex|metabolic process|catalytic activity|protein complex|cellular metabolic process|transferase activity|intracellular|membrane-bounded organelle|intracellular organelle|cytoplasmic part|transferase activity, transferring acyl groups|protein acetyltransferase complex|cytoplasm|protein metabolic process|intracellular membrane-bounded organelle|intracellular…	-	-	-	-	14:13827636-13837671	0	6	4	4	14	65	0.0	0.0920777875770782	0.0616410150851936	0.057305914337767	0.20675764045380604	0.974861525810309	0.0512396008874239	0.41297502686729404	-3.01072339917384	0.00263580274521268	0.19851015178830703	DOWN
ENSRNOG00000019584	Dlk1	delta-like 1 homolog (Drosophila) [Source:RGD Symbol;Acc:619931]	GO:0009987|GO:0023052|GO:0016020|GO:0005576|GO:0050896|GO:0005623|GO:0032502|GO:0008152|GO:0031224|GO:0005615|GO:0023051|GO:0050794|GO:0048523|GO:0023057|GO:0019222|GO:0048856|GO:0043167|GO:0009986|GO:0071944|GO:0005886|GO:0051716|GO:0009897|GO:0007154|GO:0010646|GO:0007275|GO:0009968|GO:0043169|GO:0016021|GO:0009791|GO:0009966|GO:0007165|GO:0048869|GO:0008593|GO:0007166|GO:0045746|GO:0030154|GO:…	cellular process|signaling|membrane|extracellular region|response to stimulus|cell|developmental process|metabolic process|intrinsic component of membrane|extracellular space|regulation of signaling|regulation of cellular process|negative regulation of cellular process|negative regulation of signaling|regulation of metabolic process|anatomical structure development|ion binding|cell surface|cell p…	-	-	-	-	6:133552821-133583751	3	2	2	9	19	5	0.05521730134009099	0.0420655314213901	0.0422408399214962	0.17672042762123602	0.38456668863851	0.10277298404840302	0.0465078908943258	0.221353366769383	-2.25080389581276	0.0028705182342574	0.211347260441668	DOWN
ENSRNOG00000023116	Agmo	alkylglycerol monooxygenase [Source:RGD Symbol;Acc:1312038]	GO:0009987|GO:0016020|GO:0005623|GO:0008152|GO:0003824|GO:0031224|GO:0042175|GO:0009058|GO:0005789|GO:0044237|GO:0005622|GO:0043167|GO:0016491|GO:0031090|GO:0043227|GO:0012505|GO:0043229|GO:0044444|GO:0044255|GO:0098588|GO:0006629|GO:0004497|GO:0043169|GO:0016021|GO:0006082|GO:0005737|GO:0055114|GO:0016705|GO:0043231|GO:0005783|GO:0006631|GO:0008610|GO:0046872|GO:0046485|GO:0006643|GO:0006662|GO:…	cellular process|membrane|cell|metabolic process|catalytic activity|intrinsic component of membrane|nuclear outer membrane-endoplasmic reticulum membrane network|biosynthetic process|endoplasmic reticulum membrane|cellular metabolic process|intracellular|ion binding|oxidoreductase activity|organelle membrane|membrane-bounded organelle|endomembrane system|intracellular organelle|cytoplasmic part|c…	-	-	-	-	6:56846789-57193961	9	9	19	45	29	26	0.17597798814518698	0.20106141600279898	0.426289238717315	0.9386198846003309	0.623479041139004	0.567683253199231	0.26777621428843396	0.7099273929795219	-1.4066436658298	0.0029960065429545397	0.215756208414522	DOWN
ENSRNOG00000051865	Metazoa_SRP	Metazoan signal recognition particle RNA [Source:RFAM;Acc:RF00017]	-	-	-	-	-	-	2:148386031-148386318	21	15	17	33	40	45	3.1622580464212002	2.5808104054881698	2.93746566881931	5.3010082587531295	6.62307540217867	7.56682919953415	2.8935113735762297	6.49697095348865	-1.16694594028409	0.00303925579373015	0.21807489207957503	DOWN
ENSRNOG00000011101	Twist1	twist family bHLH transcription factor 1 [Source:RGD Symbol;Acc:621455]	GO:0009987|GO:0023052|GO:0050896|GO:0005623|GO:0032502|GO:0001071|GO:0040011|GO:0008152|GO:0023051|GO:0003700|GO:0050794|GO:0005515|GO:0008283|GO:0009653|GO:0009892|GO:0048523|GO:0097159|GO:0006950|GO:0023057|GO:0051641|GO:0019222|GO:0009058|GO:0050793|GO:0051050|GO:0044237|GO:0048856|GO:0009893|GO:0005622|GO:0044089|GO:0006807|GO:0051051|GO:0009056|GO:0043227|GO:0048646|GO:0048870|GO:0043229|GO:…	cellular process|signaling|response to stimulus|cell|developmental process|nucleic acid binding transcription factor activity|locomotion|metabolic process|regulation of signaling|transcription factor activity, sequence-specific DNA binding|regulation of cellular process|protein binding|cell proliferation|anatomical structure morphogenesis|negative regulation of metabolic process|negative regulati…	K09069	twist[-]	rno05205	Proteoglycans in cancer - Rattus norvegicus (rat)	6:53401109-53403214	33	35	40	61	80	77	0.889487103086915	1.07783663351589	1.23715880466528	1.75392680358161	2.37094056144757	2.31756191360191	1.06816084708936	2.14747642621036	-1.00751338532061	0.0032371488173166102	0.22570819951693	DOWN
ENSRNOG00000057995	AABR07007861.1	-	-	-	-	-	-	-	2:31677123-31679871	0	1	0	2	6	6	0.0	0.076080879537675	0.0	0.14215586077521802	0.439481469874636	0.446373047501916	0.025360293179225	0.34267012605059005	-3.7561770942701806	0.00340229355990593	0.234734463370853	DOWN
ENSRNOG00000009691	Lrrn2	leucine rich repeat neuronal 2 [Source:RGD Symbol;Acc:1305482]	GO:0016020|GO:0031224|GO:0016021	membrane|intrinsic component of membrane|integral component of membrane	-	-	-	-	13:49660356-49730275	5	7	10	20	50	10	0.0660922882713396	0.10571405933112199	0.15167544321140197	0.282016535705156	0.7266940294548729	0.147597165753146	0.107827263604621	0.38543591030439206	-1.8377689882384198	0.00345875861186676	0.237368726248892	DOWN
ENSRNOG00000032720	Rpl10l	ribosomal protein L10-like [Source:RGD Symbol;Acc:1305913]	GO:0022414|GO:0009987|GO:0016020|GO:0000003|GO:0005198|GO:0005623|GO:0032991|GO:0008152|GO:0044702|GO:0097159|GO:0019953|GO:0009058|GO:0044237|GO:0005622|GO:0006807|GO:0048609|GO:0003735|GO:0043227|GO:0043229|GO:0044444|GO:0006996|GO:0003676|GO:0007276|GO:0005737|GO:0019538|GO:0044391|GO:0043231|GO:0022607|GO:0030529|GO:0034645|GO:0005840|GO:0003723|GO:0010467|GO:0042254|GO:0015934|GO:0044267|GO:…	reproductive process|cellular process|membrane|reproduction|structural molecule activity|cell|macromolecular complex|metabolic process|single organism reproductive process|organic cyclic compound binding|sexual reproduction|biosynthetic process|cellular metabolic process|intracellular|nitrogen compound metabolic process|multicellular organismal reproductive process|structural constituent of ribos…	-	-	-	-	6:88231611-88232252	18	33	18	50	50	55	1.21594759409977	2.5470122089859903	1.3952879119909298	3.60307076966124	3.71383662093682	4.14877431511201	1.71941590502556	3.8218939019033598	-1.15236917201399	0.0037257210931559703	0.24546696012784197	DOWN
ENSRNOG00000039530	Ccl27	chemokine (C-C motif) ligand 27 [Source:RGD Symbol;Acc:1304660]	GO:0009987|GO:0005576|GO:0050896|GO:0002376|GO:0040011|GO:0006955|GO:0005515|GO:0009605|GO:0048870|GO:0051716|GO:0016477|GO:0006928|GO:0005102|GO:0006935|GO:0005126|GO:0001664|GO:0005125|GO:0060326|GO:0042379|GO:0008009	cellular process|extracellular region|response to stimulus|immune system process|locomotion|immune response|protein binding|response to external stimulus|cell motility|cellular response to stimulus|cell migration|movement of cell or subcellular component|receptor binding|chemotaxis|cytokine receptor binding|G-protein coupled receptor binding|cytokine activity|cell chemotaxis|chemokine receptor bi…	K16598	C-C motif chemokine 27[-]	rno04060|rno04062	Cytokine-cytokine receptor interaction - Rattus norvegicus (rat)|Chemokine signaling pathway - Rattus norvegicus (rat)	5:58159066-58163584	11	16	14	46	31	23	0.572033589408916	0.950601977649423	0.8353548763629499	2.5517153917576296	1.77247481080229	1.33555306533066	0.7859968144737629	1.8865810892968602	-1.26317874102076	0.00387654928812166	0.25079367394497304	DOWN
ENSRNOG00000050210	RT1-CE10	RT1 class I, locus CE10 [Source:RGD Symbol;Acc:1359292]	GO:0016020|GO:0050896|GO:0005623|GO:0032991|GO:0002376|GO:0031224|GO:0006955|GO:0003823|GO:0005515|GO:0043234|GO:0019882|GO:0033218|GO:0071944|GO:0005886|GO:0098797|GO:0042605|GO:0016021|GO:0005102|GO:0048002|GO:0042277|GO:0002474|GO:0042612	membrane|response to stimulus|cell|macromolecular complex|immune system process|intrinsic component of membrane|immune response|antigen binding|protein binding|protein complex|antigen processing and presentation|amide binding|cell periphery|plasma membrane|plasma membrane protein complex|peptide antigen binding|integral component of membrane|receptor binding|antigen processing and presentation of…	K06751	major histocompatibility complex, class I[-]	rno05166|rno04144|rno05203|rno05169|rno05168|rno04145|rno04514|rno04612|rno05416|rno04940|rno05320|rno05330|rno05332	HTLV-I infection - Rattus norvegicus (rat)|Endocytosis - Rattus norvegicus (rat)|Viral carcinogenesis - Rattus norvegicus (rat)|Epstein-Barr virus infection - Rattus norvegicus (rat)|Herpes simplex infection - Rattus norvegicus (rat)|Phagosome - Rattus norvegicus (rat)|Cell adhesion molecules (CAMs) - Rattus norvegicus (rat)|Antigen processing and presentation - Rattus norvegicus (rat)|Viral myoc…	20:154074-157861	221	374	50	627	417	610	4.900033625219121	9.474343250628001	1.2721041134371398	14.829956028575301	10.1661229675874	15.102721232540699	5.21549366309475	13.366266742901098	-1.35772085061885	0.0040157435334588895	0.255608552910358	DOWN
ENSRNOG00000008930	Tnfsf15	tumor necrosis factor (ligand) superfamily, member 15 [Source:RGD Symbol;Acc:628735]	GO:0009987|GO:0023052|GO:0016020|GO:0005576|GO:0050896|GO:0005623|GO:0002376|GO:0008152|GO:0031224|GO:0023051|GO:0006955|GO:0050794|GO:0005515|GO:0019222|GO:0044237|GO:0009893|GO:0005622|GO:0051716|GO:0007154|GO:0031325|GO:0010646|GO:0010941|GO:0010942|GO:0050790|GO:0006793|GO:0016021|GO:0043085|GO:0005102|GO:0009966|GO:0031323|GO:0019538|GO:0009967|GO:0008219|GO:0007165|GO:0043068|GO:0035556|GO:…	cellular process|signaling|membrane|extracellular region|response to stimulus|cell|immune system process|metabolic process|intrinsic component of membrane|regulation of signaling|immune response|regulation of cellular process|protein binding|regulation of metabolic process|cellular metabolic process|positive regulation of metabolic process|intracellular|cellular response to stimulus|cell communic…	K05478	tumor necrosis factor ligand superfamily member 15[-]	rno04060	Cytokine-cytokine receptor interaction - Rattus norvegicus (rat)	5:79553742-79570073	20	18	21	35	44	47	0.8252634628342521	0.848628393328653	0.994318696793578	1.54066017496248	1.99636600737683	2.16566104735847	0.8894035176521609	1.90089574323259	-1.09576939215073	0.00409944974581159	0.256794737728109	DOWN
ENSRNOG00000000716	Htr1f	5-hydroxytryptamine (serotonin) receptor 1F, G protein-coupled [Source:RGD Symbol;Acc:71083]	GO:0004871|GO:0009987|GO:0023052|GO:0016020|GO:0050896|GO:0005623|GO:0031224|GO:0050794|GO:0038023|GO:0097159|GO:0043176|GO:0043167|GO:0071944|GO:0005886|GO:0051716|GO:0004872|GO:0051378|GO:0007154|GO:0031226|GO:0004888|GO:0043169|GO:0016021|GO:0005887|GO:0007165|GO:0007186|GO:0004930|GO:0008227|GO:0007210|GO:0004993|GO:0007187|GO:0007188|GO:0007193	signal transducer activity|cellular process|signaling|membrane|response to stimulus|cell|intrinsic component of membrane|regulation of cellular process|signaling receptor activity|organic cyclic compound binding|amine binding|ion binding|cell periphery|plasma membrane|cellular response to stimulus|receptor activity|serotonin binding|cell communication|intrinsic component of plasma membrane|transm…	K04153	5-hydroxytryptamine receptor 1[-]	rno04080|rno04024|rno04726|rno04742	Neuroactive ligand-receptor interaction - Rattus norvegicus (rat)|cAMP signaling pathway - Rattus norvegicus (rat)|Serotonergic synapse - Rattus norvegicus (rat)|Taste transduction - Rattus norvegicus (rat)	11:1982113-1983513	0	0	1	6	4	3	0.0	0.0	0.0355351369580408	0.198132949865322	0.136142011367304	0.10369036339052198	0.0118450456526803	0.145988441541049	-3.6234984859088497	0.0041997909163088	0.25881294299737195	DOWN
ENSRNOG00000020593	Gipc3	GIPC PDZ domain containing family, member 3 [Source:RGD Symbol;Acc:1563255]	-	-	-	-	-	-	7:11245875-11250708	18	23	14	49	41	32	0.76234214395708	1.11293933400882	0.6803573895377929	2.21381429177038	1.90930610870005	1.51338897414027	0.851879622501231	1.87883645820357	-1.14111800854497	0.00414679564473971	0.25881294299737195	DOWN
ENSRNOG00000058775	AABR07062219.2	Ly49 stimulatory receptor 7 (Ly49s7), mRNA [Source:RefSeq mRNA;Acc:NM_001009494]	GO:0016020|GO:0031224|GO:0016021	membrane|intrinsic component of membrane|integral component of membrane	-	-	-	-	4:165169065-165317574	31	48	19	91	75	54	0.37988920966539597	0.672055989849917	0.267168559331734	1.1895986269481202	1.01057492680479	0.7389392095223799	0.439704586282349	0.9797042544250971	-1.15581172480627	0.0042929137945269995	0.25881294299737195	DOWN
ENSRNOG00000008570	Cadps	Ca++-dependent secretion activator [Source:RGD Symbol;Acc:708573]	GO:0009987|GO:0023052|GO:0005623|GO:0016079|GO:0005515|GO:0051641|GO:0007269|GO:0005622|GO:0016082|GO:0043227|GO:0006810|GO:0044444|GO:0007154|GO:0006996|GO:0019899|GO:0031982|GO:0032940|GO:0007267|GO:0001505|GO:0005737|GO:0051656|GO:0051649|GO:0022607|GO:0051650|GO:0048489|GO:0050432|GO:0051648|GO:0006461|GO:0015844|GO:0016192|GO:0006887|GO:0006836|GO:0046903|GO:0019900|GO:0016050|GO:0031410|GO:…	cellular process|signaling|cell|synaptic vesicle exocytosis|protein binding|cellular localization|neurotransmitter secretion|intracellular|synaptic vesicle priming|membrane-bounded organelle|transport|cytoplasmic part|cell communication|organelle organization|enzyme binding|vesicle|secretion by cell|cell-cell signaling|regulation of neurotransmitter levels|cytoplasm|establishment of organelle loc…	-	-	-	-	15:15275541-15667778	16	27	26	37	55	65	0.20130012171483602	0.388123777801747	0.375356111087426	0.496599161372276	0.7608650444004721	0.913207968332314	0.32159333686800295	0.723557391368354	-1.1698699380155901	0.00466904086742282	0.26781835580228797	DOWN
ENSRNOG00000051147	Rn60_2_1765.1	Uncharacterized protein [Source:UniProtKB/TrEMBL;Acc:A0A096MJZ4]	GO:0009987|GO:0023052|GO:0050896|GO:0050794|GO:0051716|GO:0007154|GO:0007165	cellular process|signaling|response to stimulus|regulation of cellular process|cellular response to stimulus|cell communication|signal transduction	-	-	-	-	2:157056105-157058194	6	5	4	20	9	17	0.124510629544866	0.118536572553405	0.0952338936411914	0.44272548021464897	0.20533667719262302	0.3939054557713039	0.112760365246487	0.34732253772619204	-1.6230159739822798	0.004718422133339921	0.26831096695983603	DOWN
ENSRNOG00000019050	Ifit1	interferon-induced protein with tetratricopeptide repeats 1 [Source:RGD Symbol;Acc:620599]	GO:0009987|GO:0050896|GO:0005623|GO:0009605|GO:0005622|GO:0009607|GO:0051707|GO:0051716|GO:0009615|GO:0010033|GO:0005737|GO:0043207|GO:0034097|GO:0071310|GO:0035456|GO:0071345|GO:0035455|GO:0035458|GO:0035457	cellular process|response to stimulus|cell|response to external stimulus|intracellular|response to biotic stimulus|response to other organism|cellular response to stimulus|response to virus|response to organic substance|cytoplasm|response to external biotic stimulus|response to cytokine|cellular response to organic substance|response to interferon-beta|cellular response to cytokine stimulus|respo…	K14217	interferon-induced protein with tetratricopeptide repeats 1[-]	rno05168|rno05160	Herpes simplex infection - Rattus norvegicus (rat)|Hepatitis C - Rattus norvegicus (rat)	1:252944103-252946170	5	4	2	6	3	67	0.104859186565892	0.0958475744959334	0.0481235100846446	0.13422836690585901	0.0691737033095716	1.56897599731426	0.08294342371549	0.590792689176564	-2.83245246868978	0.00519409082865654	0.277114443556659	DOWN
ENSRNOG00000046309	Gpr68	G protein-coupled receptor 68 [Source:RGD Symbol;Acc:1309559]	GO:0004871|GO:0009987|GO:0023052|GO:0016020|GO:0050896|GO:0031224|GO:0050794|GO:0038023|GO:0051716|GO:0004872|GO:0007154|GO:0004888|GO:0016021|GO:0007165|GO:0007186|GO:0004930	signal transducer activity|cellular process|signaling|membrane|response to stimulus|intrinsic component of membrane|regulation of cellular process|signaling receptor activity|cellular response to stimulus|receptor activity|cell communication|transmembrane signaling receptor activity|integral component of membrane|signal transduction|G-protein coupled receptor signaling pathway|G-protein coupled r…	-	-	-	-	6:124874151-124876710	14	11	29	59	41	34	0.23717499043917603	0.21291430184492302	0.563733070567037	1.06623863083236	0.763722443480021	0.643173752001583	0.337940787617045	0.8243782754379879	-1.28653600005952	0.005146314226604371	0.277114443556659	DOWN
ENSRNOG00000046540	Ugt2b15	UDP glucuronosyltransferase 2 family, polypeptide B15 [Source:RGD Symbol;Acc:628623]	GO:0009987|GO:0016020|GO:0050896|GO:0005623|GO:0008152|GO:0003824|GO:0031224|GO:0009058|GO:0044237|GO:0016740|GO:0005622|GO:0043227|GO:0043229|GO:0051716|GO:0009725|GO:0016021|GO:0006082|GO:0010033|GO:0009812|GO:0005975|GO:0043231|GO:0016757|GO:0009813|GO:0052696|GO:0005996|GO:0016758|GO:0008194|GO:0032870|GO:0071310|GO:0015020|GO:0019752|GO:0032787|GO:0052695	cellular process|membrane|response to stimulus|cell|metabolic process|catalytic activity|intrinsic component of membrane|biosynthetic process|cellular metabolic process|transferase activity|intracellular|membrane-bounded organelle|intracellular organelle|cellular response to stimulus|response to hormone|integral component of membrane|organic acid metabolic process|response to organic substance|fl…	K00699|K00699|K00699	glucuronosyltransferase[2.4.1.17]|glucuronosyltransferase[2.4.1.17]|glucuronosyltransferase[2.4.1.17]	rno01100|rno01100|rno01100|rno05204|rno05204|rno05204|rno00830|rno00830|rno00830|rno00140|rno00140|rno00140|rno00982|rno00982|rno00982|rno00980|rno00980|rno00980|rno00983|rno00983|rno00983|rno00500|rno00500|rno00500|rno00860|rno00860|rno00860|rno00040|rno00040|rno00040|rno00053|rno00053|rno00053	Metabolic pathways - Rattus norvegicus (rat)|Metabolic pathways - Rattus norvegicus (rat)|Metabolic pathways - Rattus norvegicus (rat)|Chemical carcinogenesis - Rattus norvegicus (rat)|Chemical carcinogenesis - Rattus norvegicus (rat)|Chemical carcinogenesis - Rattus norvegicus (rat)|Retinol metabolism - Rattus norvegicus (rat)|Retinol metabolism - Rattus norvegicus (rat)|Retinol metabolism - Rat…	14:22375955-22534720	14	8	4	27	18	21	0.079027460044812	0.0515977571411142	0.0259063956410374	0.16258051747489002	0.111721382136006	0.13236864573446	0.0521772042756545	0.135556848448452	-1.37740645139955	0.0050600908209881	0.277114443556659	DOWN
ENSRNOG00000059890	Clec2d2	C-type lectin domain family 2 member D2 [Source:UniProtKB/Swiss-Prot;Acc:A4KWA5]	GO:0016020|GO:0005623|GO:0031224|GO:0030246|GO:0071944|GO:0005886|GO:0016021	membrane|cell|intrinsic component of membrane|carbohydrate binding|cell periphery|plasma membrane|integral component of membrane	-	-	-	-	4:162437089-162448422	3	4	0	14	8	7	0.0337988989236826	0.0514972159151962	0.0	0.168280589994103	0.0991088375814976	0.0880738118279949	0.0284320382796263	0.118487746467865	-2.0591484350733	0.0053279212300585705	0.278591520086524	DOWN
ENSRNOG00000052037	AABR07015917.1	-	-	-	-	-	-	-	14:86100050-86101181	5	4	3	69	8	2	0.260010548942764	0.237665208702147	0.17902175747393304	3.8275730876364498	0.45739798063691206	0.11614262746752499	0.225565838372948	1.4670378985802999	-2.70128564594375	0.00588651953273689	0.294536715319481	DOWN
ENSRNOG00000006030	Ptprz1	protein tyrosine phosphatase, receptor-type, Z polypeptide 1 [Source:RGD Symbol;Acc:3455]	GO:0031012|GO:0009987|GO:0045202|GO:0016020|GO:0005576|GO:0007610|GO:0050896|GO:0005623|GO:0032502|GO:0002376|GO:0040011|GO:0008152|GO:0003824|GO:0031224|GO:0005615|GO:0050794|GO:0005515|GO:0042995|GO:0040017|GO:0008283|GO:0009653|GO:0031252|GO:0005578|GO:0016787|GO:0048523|GO:0044708|GO:0002520|GO:0019222|GO:0050793|GO:0044237|GO:0097060|GO:0048856|GO:0009893|GO:0005622|GO:0040012|GO:0071944|GO:…	extracellular matrix|cellular process|synapse|membrane|extracellular region|behavior|response to stimulus|cell|developmental process|immune system process|locomotion|metabolic process|catalytic activity|intrinsic component of membrane|extracellular space|regulation of cellular process|protein binding|cell projection|positive regulation of locomotion|cell proliferation|anatomical structure morphog…	-	-	-	-	4:49941304-50140762	19	25	43	63	56	74	0.104916828793297	0.157722978107184	0.272452588176511	0.37109901863095	0.34000325280491805	0.456281953676069	0.17836413169233103	0.389128075037312	-1.12541954819176	0.0059600032342928795	0.29474381909540603	DOWN
ENSRNOG00000019500	Cyp1a1	cytochrome P450, family 1, subfamily a, polypeptide 1 [Source:RGD Symbol;Acc:2458]	GO:0022414|GO:0009987|GO:0016020|GO:0000003|GO:0050896|GO:0005623|GO:0032502|GO:0008152|GO:0003824|GO:0044702|GO:0050794|GO:0005515|GO:0008283|GO:0042175|GO:0097159|GO:0006950|GO:0009058|GO:0009605|GO:0005789|GO:0044237|GO:0048856|GO:0005622|GO:0043167|GO:0042445|GO:0006807|GO:0048609|GO:0009056|GO:0016491|GO:0031090|GO:0032451|GO:0043227|GO:0012505|GO:0009607|GO:0051707|GO:0043229|GO:0051716|GO:…	reproductive process|cellular process|membrane|reproduction|response to stimulus|cell|developmental process|metabolic process|catalytic activity|single organism reproductive process|regulation of cellular process|protein binding|cell proliferation|nuclear outer membrane-endoplasmic reticulum membrane network|organic cyclic compound binding|response to stress|biosynthetic process|response to exter…	K07408	cytochrome P450, family 1, subfamily A, polypeptide 1[1.14.14.1]	rno01100|rno05204|rno00830|rno00140|rno00980|rno04913|rno00380	Metabolic pathways - Rattus norvegicus (rat)|Chemical carcinogenesis - Rattus norvegicus (rat)|Retinol metabolism - Rattus norvegicus (rat)|Steroid hormone biosynthesis - Rattus norvegicus (rat)|Metabolism of xenobiotics by cytochrome P450 - Rattus norvegicus (rat)|Ovarian steroidogenesis - Rattus norvegicus (rat)|Tryptophan metabolism - Rattus norvegicus (rat)	8:62472095-62478147	251	91	37	757	103	315	4.126427318424541	1.7092762924643998	0.697984977624405	13.2758545516594	1.86187166024529	5.78268675749084	2.17789619617111	6.97347098979851	-1.67894173152336	0.00634612042560588	0.30407675692836	DOWN
ENSRNOG00000026679	Scn4b	sodium channel, voltage-gated, type IV, beta subunit [Source:RGD Symbol;Acc:631404]	GO:0005215|GO:0009987|GO:0023052|GO:0016020|GO:0005623|GO:0030054|GO:0032991|GO:0016247|GO:0031224|GO:0050794|GO:0005515|GO:0043234|GO:0051050|GO:0022857|GO:0005911|GO:0071944|GO:0005886|GO:0006810|GO:0002027|GO:0098797|GO:0030029|GO:0017080|GO:0007154|GO:0006928|GO:0022891|GO:1902495|GO:0031226|GO:0042391|GO:0055085|GO:0043270|GO:0003012|GO:0007267|GO:0016021|GO:0044325|GO:0044291|GO:0005887|GO:…	transporter activity|cellular process|signaling|membrane|cell|cell junction|macromolecular complex|channel regulator activity|intrinsic component of membrane|regulation of cellular process|protein binding|protein complex|positive regulation of transport|transmembrane transporter activity|cell-cell junction|cell periphery|plasma membrane|transport|regulation of heart rate|plasma membrane protein c…	K04848	voltage-gated sodium channel type IV beta[-]	rno04261	Adrenergic signaling in cardiomyocytes - Rattus norvegicus (rat)	8:49441106-49456279	3	0	4	10	14	5	0.0304522382858742	0.0	0.0465914882280173	0.10829238299577901	0.156278188442261	0.0566791082439224	0.0256812421712972	0.10708322656065401	-2.0599456243623	0.00680854858662088	0.31459446377261197	DOWN
ENSRNOG00000031287	Cacna2d3	calcium channel, voltage-dependent, alpha2/delta subunit 3 [Source:RGD Symbol;Acc:631361]	-	-	K04860	voltage-dependent calcium channel alpha-2/delta-3[-]	rno04010|rno04921|rno04261|rno05414|rno05410|rno04260|rno05412	MAPK signaling pathway - Rattus norvegicus (rat)|Oxytocin signaling pathway - Rattus norvegicus (rat)|Adrenergic signaling in cardiomyocytes - Rattus norvegicus (rat)|Dilated cardiomyopathy - Rattus norvegicus (rat)|Hypertrophic cardiomyopathy (HCM) - Rattus norvegicus (rat)|Cardiac muscle contraction - Rattus norvegicus (rat)|Arrhythmogenic right ventricular cardiomyopathy (ARVC) - Rattus norveg…	16:4871650-5795825	17	9	19	32	44	26	0.225048820965063	0.136127661994569	0.288617073099818	0.451898243540466	0.6404702911334089	0.384347208667855	0.21659785201981696	0.49223858111391	-1.1843388031161002	0.00698534792303714	0.31980251790572806	DOWN
ENSRNOG00000029465	Slc26a10	solute carrier family 26, member 10 [Source:RGD Symbol;Acc:1564851]	GO:0005215|GO:0009987|GO:0016020|GO:0005623|GO:0031224|GO:0022857|GO:0071944|GO:0005886|GO:0006810|GO:0022891|GO:0031226|GO:0042391|GO:0055085|GO:0016021|GO:0042592|GO:0005887|GO:0019725|GO:0015075|GO:0034220|GO:0048878|GO:0015291|GO:0015116|GO:0006811|GO:0015267|GO:0055082|GO:0008509|GO:0008272|GO:0008271|GO:0015711|GO:0015297|GO:0005216|GO:0098656|GO:0006820|GO:0050801|GO:0006873|GO:0015698|GO:…	transporter activity|cellular process|membrane|cell|intrinsic component of membrane|transmembrane transporter activity|cell periphery|plasma membrane|transport|substrate-specific transmembrane transporter activity|intrinsic component of plasma membrane|regulation of membrane potential|transmembrane transport|integral component of membrane|homeostatic process|integral component of plasma membrane|…	-	-	-	-	7:70459532-70467915	43	32	67	123	79	87	0.541632022268113	0.4605297992213879	0.9684071328791791	1.6527604763115502	1.0941503409491	1.2237070635554899	0.656856318122893	1.3235392936053798	-1.01075129402003	0.00701579314644612	0.319868981254682	DOWN
ENSRNOG00000007508	Lrtm2	leucine-rich repeats and transmembrane domains 2 [Source:RGD Symbol;Acc:1587001]	GO:0009987|GO:0016020|GO:0032502|GO:0031224|GO:0050794|GO:0009653|GO:0050793|GO:0048856|GO:0044089|GO:0051965|GO:0051130|GO:0030030|GO:0007275|GO:0050803|GO:0051963|GO:0048468|GO:0016021|GO:0051128|GO:0022607|GO:0048869|GO:0050808|GO:0000904|GO:0007399|GO:0007416|GO:0030154|GO:0048666|GO:0032990|GO:0050807|GO:0051960|GO:0031175|GO:0048858|GO:0000902|GO:0022008|GO:0061564|GO:0030182|GO:0048667|GO:…	cellular process|membrane|developmental process|intrinsic component of membrane|regulation of cellular process|anatomical structure morphogenesis|regulation of developmental process|anatomical structure development|positive regulation of cellular component biogenesis|positive regulation of synapse assembly|positive regulation of cellular component organization|cell projection organization|multice…	-	-	-	-	4:151375572-151390263	40	28	22	94	31	78	0.462352636117234	0.36977380454734704	0.29179469008749104	1.15906309669947	0.39398827084464505	1.00676022568968	0.3746403769173571	0.8532705310779319	-1.18749682871912	0.007526311614724809	0.329288649183481	DOWN
ENSRNOG00000019112	Chp2	calcineurin-like EF hand protein 2 [Source:RGD Symbol;Acc:727796]	GO:0009987|GO:0023052|GO:0016020|GO:0050896|GO:0005623|GO:0008152|GO:0023051|GO:0050794|GO:0005515|GO:0008283|GO:0051641|GO:0019222|GO:0009058|GO:0051050|GO:0044237|GO:0009893|GO:0005622|GO:0043167|GO:0006807|GO:0071944|GO:1903829|GO:0043227|GO:0043229|GO:0005886|GO:0051716|GO:1901360|GO:0006810|GO:0051171|GO:0019904|GO:0007154|GO:0009898|GO:0031325|GO:0010646|GO:0006139|GO:0051222|GO:0060341|GO:…	cellular process|signaling|membrane|response to stimulus|cell|metabolic process|regulation of signaling|regulation of cellular process|protein binding|cell proliferation|cellular localization|regulation of metabolic process|biosynthetic process|positive regulation of transport|cellular metabolic process|positive regulation of metabolic process|intracellular|ion binding|nitrogen compound metabolic…	-	-	-	-	1:192169841-192173253	6	3	3	10	19	9	0.17547351028238098	0.10022592353865199	0.10067710433800399	0.31195216463787395	0.610950181006292	0.293903609598023	0.125458846053012	0.4056019850807299	-1.69285051495458	0.00769126502584723	0.33157934196285	DOWN
ENSRNOG00000030800	Igdcc3	immunoglobulin superfamily, DCC subclass, member 3 [Source:RGD Symbol;Acc:1307338]	GO:0016020|GO:0005623|GO:0031224|GO:0071944|GO:0005886|GO:0031226|GO:0050877|GO:0016021|GO:0005887|GO:0050905|GO:0050885	membrane|cell|intrinsic component of membrane|cell periphery|plasma membrane|intrinsic component of plasma membrane|neurological system process|integral component of membrane|integral component of plasma membrane|neuromuscular process|neuromuscular process controlling balance	-	-	-	-	8:70630767-70684115	20	17	21	40	46	32	0.355617834948257	0.34535904138525797	0.428466154296864	0.758731600641472	0.8993637362508591	0.6353875807788609	0.37648101021012603	0.764494305890397	-1.02192865928062	0.00789010364534953	0.332665651987259	DOWN
ENSRNOG00000047891	Foxg1	forkhead box G1 [Source:RGD Symbol;Acc:2619]	GO:0009987|GO:0005623|GO:0032502|GO:0001071|GO:0008152|GO:0003700|GO:0050794|GO:0005515|GO:0009892|GO:0048523|GO:0097159|GO:0019222|GO:0009058|GO:0044237|GO:0048856|GO:0005622|GO:0006807|GO:0043227|GO:0043229|GO:1901360|GO:0007568|GO:0051171|GO:0007275|GO:0003676|GO:0006139|GO:0031324|GO:0009890|GO:0048513|GO:0046483|GO:0007420|GO:0006725|GO:0031323|GO:0060322|GO:0043231|GO:0016070|GO:0007399|GO:…	cellular process|cell|developmental process|nucleic acid binding transcription factor activity|metabolic process|transcription factor activity, sequence-specific DNA binding|regulation of cellular process|protein binding|negative regulation of metabolic process|negative regulation of cellular process|organic cyclic compound binding|regulation of metabolic process|biosynthetic process|cellular met…	K09385	forkhead box protein G[-]	rno04068	FoxO signaling pathway - Rattus norvegicus (rat)	6:69971227-69974037	2	0	1	3	5	10	0.0308633354183603	0.0	0.0177106819203896	0.0493664406667792	0.0848163277861936	0.17227545387266902	0.0161913391129166	0.10215274077521401	-2.6574336978280697	0.00856065418081202	0.345462150780588	DOWN
ENSRNOG00000004392	Aatk	apoptosis-associated tyrosine kinase [Source:RGD Symbol;Acc:1590980]	GO:0009987|GO:0023052|GO:0040007|GO:0050896|GO:0005623|GO:0032502|GO:0008152|GO:0003824|GO:0045926|GO:0050794|GO:0005515|GO:0042995|GO:0009653|GO:0040008|GO:0048523|GO:0097159|GO:0016049|GO:0050793|GO:0048589|GO:0044237|GO:0048856|GO:0016740|GO:0005622|GO:0043167|GO:0036094|GO:0097367|GO:0043227|GO:0012505|GO:0043229|GO:0030427|GO:0051716|GO:0005768|GO:0044444|GO:0032535|GO:0043005|GO:0007154|GO:…	cellular process|signaling|growth|response to stimulus|cell|developmental process|metabolic process|catalytic activity|negative regulation of growth|regulation of cellular process|protein binding|cell projection|anatomical structure morphogenesis|regulation of growth|negative regulation of cellular process|organic cyclic compound binding|cell growth|regulation of developmental process|development…	-	-	-	-	10:109188112-109224370	27	23	49	74	63	65	0.222488605950613	0.21653997302394698	0.46331957419814507	0.6504861267656821	0.570818885081775	0.598105237857018	0.300782717724235	0.606470083234825	-1.0117148044222801	0.008838184225113321	0.346709843200668	DOWN
ENSRNOG00000055886	AABR07051399.1	-	-	-	-	-	-	-	3:9185813-9186116	1	0	1	1	8	7	0.144594726435018	0.0	0.16594908959405	0.15423910894111198	1.2715663861706101	1.12998700575317	0.10351460534302302	0.8519308336216309	-3.04090196754588	0.00891619526201551	0.34795766647771903	DOWN
ENSRNOG00000020620	Ppp1r32	protein phosphatase 1, regulatory subunit 32 [Source:RGD Symbol;Acc:708532]	GO:0005515|GO:0019899|GO:0019902	protein binding|enzyme binding|phosphatase binding	-	-	-	-	1:226518406-226526959	9	6	12	20	36	14	0.260734253644639	0.19861000406572196	0.39890884972054497	0.6181003698387559	1.1467352636046102	0.45290060350828604	0.286084369143635	0.739245412317217	-1.3696127101936102	0.009134855668326971	0.35136251861097	DOWN
ENSRNOG00000042717	Ciart	circadian associated repressor of transcription [Source:RGD Symbol;Acc:1566380]	GO:0009987|GO:0048511|GO:0007610|GO:0005623|GO:0008152|GO:0007622|GO:0050794|GO:0005515|GO:0007623|GO:0009892|GO:0048523|GO:0007626|GO:0097159|GO:0044708|GO:0019222|GO:0009058|GO:0044237|GO:0005622|GO:0006807|GO:0043227|GO:0043229|GO:1901360|GO:0045475|GO:0051171|GO:0003676|GO:0006139|GO:0031324|GO:0009890|GO:0032922|GO:0046483|GO:0006725|GO:0031323|GO:0043231|GO:0048512|GO:0016070|GO:0034645|GO:…	cellular process|rhythmic process|behavior|cell|metabolic process|rhythmic behavior|regulation of cellular process|protein binding|circadian rhythm|negative regulation of metabolic process|negative regulation of cellular process|locomotory behavior|organic cyclic compound binding|single-organism behavior|regulation of metabolic process|biosynthetic process|cellular metabolic process|intracellular…	-	-	-	-	2:197987705-197991574	35	17	37	98	72	32	0.644542799530189	0.3576775804410379	0.781861728651032	1.9251998030628703	1.45790804565519	0.6580510868448579	0.5946940362074201	1.34705297852097	-1.1795870788968101	0.00958613187050017	0.35487969621667603	DOWN
ENSRNOG00000038740	Gimap7	GTPase, IMAP family member 7 [Source:RGD Symbol;Acc:1565750]	GO:0097159|GO:0043167|GO:0036094|GO:0097367|GO:0000166|GO:0001882|GO:0043168|GO:0017076|GO:0001883|GO:0032549|GO:0032561|GO:0019001|GO:0005525	organic cyclic compound binding|ion binding|small molecule binding|carbohydrate derivative binding|nucleotide binding|nucleoside binding|anion binding|purine nucleotide binding|purine nucleoside binding|ribonucleoside binding|guanyl ribonucleotide binding|guanyl nucleotide binding|GTP binding	-	-	-	-	4:78354335-78358503	12	11	15	40	19	27	0.410095460727565	0.429519789379828	0.588235377277317	1.45827137428255	0.7139788167315451	1.03036146839882	0.47595020912823705	1.0675372198043	-1.16540380944955	0.0101247078638874	0.361718214406476	DOWN
ENSRNOG00000059362	Has3	Hyaluronan synthase 3; Protein Has3 [Source:UniProtKB/TrEMBL;Acc:Q8CH92]	GO:0009987|GO:0016020|GO:0005576|GO:0005623|GO:0008152|GO:0003824|GO:0031224|GO:0050794|GO:0019222|GO:0009058|GO:0044237|GO:0009893|GO:0016740|GO:0005622|GO:0044089|GO:0006807|GO:0036117|GO:0071944|GO:0007155|GO:0005886|GO:1901360|GO:0051171|GO:0051130|GO:0031325|GO:0006139|GO:0031226|GO:0046483|GO:1900106|GO:0016021|GO:0005737|GO:0044262|GO:0005975|GO:0006725|GO:0031323|GO:0051128|GO:0005887|GO:…	cellular process|membrane|extracellular region|cell|metabolic process|catalytic activity|intrinsic component of membrane|regulation of cellular process|regulation of metabolic process|biosynthetic process|cellular metabolic process|positive regulation of metabolic process|transferase activity|intracellular|positive regulation of cellular component biogenesis|nitrogen compound metabolic process|hy…	-	-	-	-	19:39063998-39077722	25	26	46	77	50	71	0.11851778500842401	0.140826948254575	0.250234671323959	0.389410109664931	0.260634358399807	0.37586010768055605	0.16985980152898597	0.34196819191509803	-1.00951767006166	0.0100651381569448	0.361718214406476	DOWN
ENSRNOG00000010451	Slc34a3	solute carrier family 34 (type II sodium/phosphate cotransporter), member 3 [Source:RGD Symbol;Acc:708551]	GO:0005215|GO:0009987|GO:0016020|GO:0050896|GO:0005623|GO:0031224|GO:0042995|GO:0009605|GO:0022857|GO:0005622|GO:0071944|GO:0043227|GO:0045177|GO:0005886|GO:0006810|GO:0044444|GO:0022891|GO:0031982|GO:0031253|GO:0055085|GO:0009991|GO:0010035|GO:0016324|GO:0016021|GO:0005737|GO:0005903|GO:0042592|GO:0019725|GO:0010038|GO:0015075|GO:0034220|GO:0048878|GO:0015291|GO:0031526|GO:0006811|GO:0031667|GO:…	transporter activity|cellular process|membrane|response to stimulus|cell|intrinsic component of membrane|cell projection|response to external stimulus|transmembrane transporter activity|intracellular|cell periphery|membrane-bounded organelle|apical part of cell|plasma membrane|transport|cytoplasmic part|substrate-specific transmembrane transporter activity|vesicle|cell projection membrane|transme…	-	-	-	-	3:2448381-2453933	940	608	2424	2926	2163	3003	14.0768272423955	10.4028232214803	41.6535370857811	46.743038200564605	35.616043636339796	50.21705828897821	22.044395849885603	44.1920467086275	-1.00337481065741	0.0102538099884516	0.36259530231564	DOWN
ENSRNOG00000020719	Hrc	histidine rich calcium binding protein [Source:RGD Symbol;Acc:727864]	GO:0009987|GO:0023052|GO:0016020|GO:0050896|GO:0005623|GO:0008152|GO:0023051|GO:0050794|GO:0005515|GO:0042175|GO:0048523|GO:0051641|GO:0019222|GO:0005789|GO:0044237|GO:0005622|GO:0043167|GO:0031090|GO:0043227|GO:0012505|GO:0043229|GO:0051716|GO:0006810|GO:0002027|GO:0044444|GO:0007154|GO:0098588|GO:1903779|GO:0010646|GO:0010469|GO:0019899|GO:0060341|GO:0055085|GO:1903524|GO:0033017|GO:0003012|GO:…	cellular process|signaling|membrane|response to stimulus|cell|metabolic process|regulation of signaling|regulation of cellular process|protein binding|nuclear outer membrane-endoplasmic reticulum membrane network|negative regulation of cellular process|cellular localization|regulation of metabolic process|endoplasmic reticulum membrane|cellular metabolic process|intracellular|ion binding|organell…	-	-	-	-	1:101324652-101328435	10	4	9	10	24	28	0.170478614637001	0.077913830211317	0.17604654178395998	0.18184947333253398	0.44986549364753203	0.5330127385628181	0.141479662210759	0.388242568514295	-1.45636363009614	0.0106547034412239	0.3657067265304171	DOWN
ENSRNOG00000004222	S100g	S100 calcium binding protein G [Source:RGD Symbol;Acc:2253]	GO:0016020|GO:0005623|GO:0097159|GO:0043167|GO:0036094|GO:0071944|GO:0045177|GO:0005886|GO:0008289|GO:0019842|GO:0043178|GO:0016323|GO:0043169|GO:0016324|GO:0005496|GO:0005499|GO:0046872|GO:0005509	membrane|cell|organic cyclic compound binding|ion binding|small molecule binding|cell periphery|apical part of cell|plasma membrane|lipid binding|vitamin binding|alcohol binding|basolateral plasma membrane|cation binding|apical plasma membrane|steroid binding|vitamin D binding|metal ion binding|calcium ion binding	K14734	S100 calcium binding protein G[-]	rno04978	Mineral absorption - Rattus norvegicus (rat)	X:33443186-33445709	6	14	11	21	24	29	0.64253633518215	1.7128287835329	1.3516835951971	2.39881939011918	2.8258217675045003	3.4676337153234904	1.2356829046373798	2.89742495764906	-1.2294627235353	0.0110364264634519	0.369102994875989	DOWN
ENSRNOG00000034190	Ighm	immunoglobulin heavy constant mu [Source:MGI Symbol;Acc:MGI:96448]	GO:0004871|GO:0009987|GO:0023052|GO:0016020|GO:0005576|GO:0050896|GO:0005623|GO:0032991|GO:0002376|GO:0008152|GO:0031224|GO:0005615|GO:0023051|GO:0006955|GO:0003823|GO:0050794|GO:0005515|GO:0002684|GO:0008283|GO:0038023|GO:0043234|GO:0006950|GO:0002253|GO:0051641|GO:0019222|GO:0019882|GO:0051050|GO:0009605|GO:0044237|GO:0009893|GO:0005622|GO:0072562|GO:0042571|GO:0002682|GO:0009986|GO:0071944|GO:…	signal transducer activity|cellular process|signaling|membrane|extracellular region|response to stimulus|cell|macromolecular complex|immune system process|metabolic process|intrinsic component of membrane|extracellular space|regulation of signaling|immune response|antigen binding|regulation of cellular process|protein binding|positive regulation of immune system process|cell proliferation|signali…	-	-	-	-	6:138054662-138662511	53	70	149	265	126	192	0.23786987977912102	0.358949329765586	0.7673468049125071	1.2687454235242601	0.621793595786504	0.962239106903377	0.45472200481907105	0.95092604207138	-1.0643483199741501	0.0120740659845931	0.386282983668486	DOWN
ENSRNOG00000003748	RGD1565785	similar to chromosome X open reading frame 21 [Source:RGD Symbol;Acc:1565785]	-	-	-	-	-	-	X:54390733-54409466	13	10	13	35	33	14	0.36186749524633205	0.31802495075303805	0.41524472073804297	1.03930285230139	1.01002019972523	0.43516829489852704	0.36504572224580395	0.8281637823083821	-1.18183893746609	0.0132323101752998	0.399809244963279	DOWN
ENSRNOG00000018337	Caly	calcyon neuron-specific vesicular protein [Source:RGD Symbol;Acc:621719]	GO:0009987|GO:0023052|GO:0016020|GO:0050896|GO:0005623|GO:0031224|GO:0050794|GO:0005515|GO:0051050|GO:0005622|GO:0071944|GO:0031090|GO:0043227|GO:0043229|GO:0005886|GO:0051716|GO:0006810|GO:0044444|GO:0051130|GO:0007154|GO:0006996|GO:0030276|GO:0031226|GO:0060627|GO:0031982|GO:0045807|GO:0032403|GO:0012506|GO:0016021|GO:0005737|GO:0005102|GO:0051128|GO:0005887|GO:0043231|GO:0022607|GO:0061024|GO:…	cellular process|signaling|membrane|response to stimulus|cell|intrinsic component of membrane|regulation of cellular process|protein binding|positive regulation of transport|intracellular|cell periphery|organelle membrane|membrane-bounded organelle|intracellular organelle|plasma membrane|cellular response to stimulus|transport|cytoplasmic part|positive regulation of cellular component organizatio…	K15493	neuron-specific vesicular protein calcyon[-]	rno04728	Dopaminergic synapse - Rattus norvegicus (rat)	1:212537848-212549477	0	0	0	1	2	5	0.0	0.0	0.0	0.0272026647162454	0.05606553730911	0.14234753110995702	0.0	0.0752052443784375	-inf	0.013096270774613002	0.399809244963279	DOWN
ENSRNOG00000049851	Fmo6	flavin containing monooxygenase 6 [Source:RGD Symbol;Acc:1559491]	GO:0009987|GO:0016020|GO:0005623|GO:0008152|GO:0003824|GO:0031224|GO:0042175|GO:0097159|GO:0048037|GO:0005789|GO:0044237|GO:0005622|GO:0043167|GO:0036094|GO:0016491|GO:0031090|GO:0043227|GO:0012505|GO:0043229|GO:0044444|GO:0017144|GO:0098588|GO:0000166|GO:0004497|GO:0016021|GO:0043168|GO:0050662|GO:0005737|GO:0055114|GO:0016705|GO:0043231|GO:0005783|GO:0050660|GO:0016709|GO:0050661|GO:0004499	cellular process|membrane|cell|metabolic process|catalytic activity|intrinsic component of membrane|nuclear outer membrane-endoplasmic reticulum membrane network|organic cyclic compound binding|cofactor binding|endoplasmic reticulum membrane|cellular metabolic process|intracellular|ion binding|small molecule binding|oxidoreductase activity|organelle membrane|membrane-bounded organelle|endomembran…	K00485	dimethylaniline monooxygenase (N-oxide forming)[1.14.13.8]	rno00982	Drug metabolism - cytochrome P450 - Rattus norvegicus (rat)	13:80791565-80819218	5	10	7	2	27	63	0.135615258172774	0.309870464836294	0.217850521227861	0.0578758382518243	0.805196394173555	1.90804560070893	0.22111208141231	0.923705944378103	-2.0626557972180803	0.0132010675341725	0.399809244963279	DOWN
ENSRNOG00000004783	Fam171b	family with sequence similarity 171, member B [Source:RGD Symbol;Acc:1562526]	GO:0016020|GO:0031224|GO:0016021	membrane|intrinsic component of membrane|integral component of membrane	-	-	-	-	3:71210301-71262615	26	13	32	39	56	49	0.43285186763438394	0.247280999904721	0.611309330665979	0.69261982390872	1.02510001824561	0.910930023831734	0.43048073273502796	0.876216621995355	-1.0253389155539598	0.0136095762147506	0.402419082115146	DOWN
ENSRNOG00000021536	Plxdc1	plexin domain containing 1 [Source:RGD Symbol;Acc:1307496]	GO:0016020|GO:0005623|GO:0032502|GO:0032991|GO:0031224|GO:0005515|GO:0042995|GO:0009653|GO:0043234|GO:0048856|GO:0005622|GO:0044297|GO:0048646|GO:0001568|GO:0043005|GO:0007275|GO:0043025|GO:0048514|GO:0048513|GO:0001525|GO:0016021|GO:0036477|GO:0005737|GO:0043235|GO:0007399|GO:0072358|GO:0030425|GO:0001944|GO:0007417|GO:0021510|GO:0072359	membrane|cell|developmental process|macromolecular complex|intrinsic component of membrane|protein binding|cell projection|anatomical structure morphogenesis|protein complex|anatomical structure development|intracellular|cell body|anatomical structure formation involved in morphogenesis|blood vessel development|neuron projection|multicellular organism development|neuronal cell body|blood vessel m…	-	-	-	-	10:85871122-85938085	11	8	12	22	21	24	0.16599722114371498	0.137935131564085	0.20778237579389497	0.354138338789353	0.348436533540406	0.404404490009735	0.17057157616723198	0.368993120779831	-1.11321666225553	0.0136274822965483	0.402419082115146	DOWN
ENSRNOG00000003218	Zfp286a	zinc finger protein 286A [Source:RGD Symbol;Acc:1561950]	GO:0009987|GO:0005623|GO:0001071|GO:0008152|GO:0003700|GO:0050794|GO:0097159|GO:0019222|GO:0009058|GO:0044237|GO:0005622|GO:0043167|GO:0006807|GO:1901360|GO:0051171|GO:0003676|GO:0006139|GO:0046483|GO:0043169|GO:0006725|GO:0031323|GO:0016070|GO:0034645|GO:0010467|GO:0010468|GO:0046872|GO:0051252|GO:2001141|GO:0032774|GO:0006351|GO:0006355|GO:1903506	cellular process|cell|nucleic acid binding transcription factor activity|metabolic process|transcription factor activity, sequence-specific DNA binding|regulation of cellular process|organic cyclic compound binding|regulation of metabolic process|biosynthetic process|cellular metabolic process|intracellular|ion binding|nitrogen compound metabolic process|organic cyclic compound metabolic process|…	-	-	-	-	10:49185812-49196177	16	30	12	34	38	52	0.15723578507841401	0.33684516353737703	0.13531986132600402	0.356438275822169	0.41062275931671394	0.570641946791704	0.20980026998059803	0.44590099397686206	-1.0877068811858102	0.014276378524303001	0.409449856165038	DOWN
ENSRNOG00000059840	Unc5a	unc-5 homolog A (C. elegans) [Source:MGI Symbol;Acc:MGI:894682]	GO:0009987|GO:0023052|GO:0016020|GO:0050896|GO:0032502|GO:0040011|GO:0031224|GO:0050794|GO:0009653|GO:0009605|GO:0048856|GO:0051716|GO:0007154|GO:0006928|GO:0030030|GO:0007275|GO:0048468|GO:0016021|GO:0006935|GO:0007165|GO:0048869|GO:0000904|GO:0007399|GO:0030154|GO:0048666|GO:0032990|GO:0097485|GO:0031175|GO:0048858|GO:0000902|GO:0007411|GO:0022008|GO:0061564|GO:0030182|GO:0048667|GO:0048812|GO:…	cellular process|signaling|membrane|response to stimulus|developmental process|locomotion|intrinsic component of membrane|regulation of cellular process|anatomical structure morphogenesis|response to external stimulus|anatomical structure development|cellular response to stimulus|cell communication|movement of cell or subcellular component|cell projection organization|multicellular organism devel…	K07521	netrin receptor unc-5[-]	rno04360	Axon guidance - Rattus norvegicus (rat)	17:10153994-10208360	15	12	15	30	24	31	0.241211121043677	0.220463205525409	0.276778158607681	0.514616727403257	0.424344759302677	0.5566387119072789	0.24615082839225602	0.49853339953773795	-1.0181475672575302	0.0143237951199889	0.40963470107937394	DOWN
ENSRNOG00000002723	Sele	selectin E [Source:RGD Symbol;Acc:3654]	GO:0004871|GO:0009987|GO:0016020|GO:0005576|GO:0050896|GO:0005623|GO:0002376|GO:0040011|GO:0008152|GO:0031224|GO:0005615|GO:0050794|GO:0005515|GO:0040017|GO:0002684|GO:0050900|GO:0038023|GO:0006950|GO:0019222|GO:0051050|GO:0044237|GO:0009893|GO:0005905|GO:0005622|GO:0040012|GO:0043167|GO:0030246|GO:0036094|GO:0002682|GO:0071944|GO:0097367|GO:0007155|GO:0012505|GO:0048870|GO:0043229|GO:0005886|GO:…	signal transducer activity|cellular process|membrane|extracellular region|response to stimulus|cell|immune system process|locomotion|metabolic process|intrinsic component of membrane|extracellular space|regulation of cellular process|protein binding|positive regulation of locomotion|positive regulation of immune system process|leukocyte migration|signaling receptor activity|response to stress|reg…	K06494	selectin, endothelial cell[-]	rno04514|rno04668|rno04933|rno05144|rno05143	Cell adhesion molecules (CAMs) - Rattus norvegicus (rat)|TNF signaling pathway - Rattus norvegicus (rat)|AGE-RAGE signaling pathway in diabetic complications - Rattus norvegicus (rat)|Malaria - Rattus norvegicus (rat)|African trypanosomiasis - Rattus norvegicus (rat)	13:82355471-82365341	17	16	22	31	96	18	0.141644560515186	0.15231547538129098	0.21033884288343202	0.27554141142918703	0.879506486716097	0.167477061684483	0.16809962625997	0.440841653276589	-1.3909440275471399	0.0151845546614426	0.42415321880496504	DOWN
ENSRNOG00000000486	Ggnbp1	gametogenetin binding protein 1 [Source:RGD Symbol;Acc:1359729]	GO:0022414|GO:0009987|GO:0016020|GO:0000003|GO:0005623|GO:0032502|GO:0044702|GO:0005515|GO:0019953|GO:0048856|GO:0005622|GO:0048609|GO:0071944|GO:0043227|GO:0012505|GO:0043229|GO:0005886|GO:0044444|GO:0006996|GO:0007275|GO:0005758|GO:0005794|GO:0007276|GO:0005737|GO:0043231|GO:0048869|GO:0030154|GO:0048232|GO:0005740|GO:0005739|GO:0007005|GO:0000266|GO:0007283	reproductive process|cellular process|membrane|reproduction|cell|developmental process|single organism reproductive process|protein binding|sexual reproduction|anatomical structure development|intracellular|multicellular organismal reproductive process|cell periphery|membrane-bounded organelle|endomembrane system|intracellular organelle|plasma membrane|cytoplasmic part|organelle organization|mult…	-	-	-	-	20:5618974-5625360	6	3	5	10	12	15	0.17654492248898998	0.10083788643678501	0.168808388458823	0.313856892915852	0.38819869319998396	0.492808311569952	0.148730399128199	0.39828796589526294	-1.4211123387805802	0.0161911493461976	0.4309956276545279	DOWN
ENSRNOG00000006620	Xcr1	chemokine (C motif) receptor 1 [Source:RGD Symbol;Acc:1311480]	GO:0004871|GO:0009987|GO:0023052|GO:0016020|GO:0050896|GO:0005623|GO:0040011|GO:0031224|GO:0050794|GO:0038023|GO:0048523|GO:0051641|GO:0009605|GO:0005622|GO:0051716|GO:0004872|GO:0006810|GO:0007154|GO:0004888|GO:0055085|GO:0051282|GO:0016021|GO:0010033|GO:0051649|GO:2000021|GO:0042592|GO:0006935|GO:0007165|GO:0019725|GO:0004896|GO:0007166|GO:0007186|GO:0051208|GO:0034220|GO:0048878|GO:0034097|GO:…	signal transducer activity|cellular process|signaling|membrane|response to stimulus|cell|locomotion|intrinsic component of membrane|regulation of cellular process|signaling receptor activity|negative regulation of cellular process|cellular localization|response to external stimulus|intracellular|cellular response to stimulus|receptor activity|transport|cell communication|transmembrane signaling r…	K04193	XC chemokine receptor 1[-]	rno04060|rno04062	Cytokine-cytokine receptor interaction - Rattus norvegicus (rat)|Chemokine signaling pathway - Rattus norvegicus (rat)	8:132911486-132919110	8	0	9	17	13	18	0.0820578902023462	0.0	0.10592772050577	0.18601727899754397	0.146626462049182	0.20617741392330602	0.0626618702360387	0.179607051656677	-1.5191842588503301	0.0162580795029219	0.4309956276545279	DOWN
ENSRNOG00000008312	Stra6	stimulated by retinoic acid 6 [Source:RGD Symbol;Acc:1307551]	GO:0022414|GO:0005215|GO:0009987|GO:0016020|GO:0000003|GO:0007610|GO:0040007|GO:0050896|GO:0005623|GO:0032502|GO:0032991|GO:0008152|GO:0031224|GO:0044702|GO:0051183|GO:0009653|GO:0043234|GO:0044708|GO:0048589|GO:0009605|GO:0044237|GO:0048856|GO:0042445|GO:0007631|GO:0050795|GO:0071944|GO:0048646|GO:0005886|GO:0048520|GO:0003006|GO:0004872|GO:0006810|GO:0001568|GO:0044255|GO:0003170|GO:0003205|GO:…	reproductive process|transporter activity|cellular process|membrane|reproduction|behavior|growth|response to stimulus|cell|developmental process|macromolecular complex|metabolic process|intrinsic component of membrane|single organism reproductive process|vitamin transporter activity|anatomical structure morphogenesis|protein complex|single-organism behavior|developmental growth|response to extern…	-	-	-	-	8:62925357-62944437	149	98	530	531	437	819	1.9487069810857702	1.4643904367269298	7.9538895376220795	7.40833708917736	6.28426155435133	11.960901712642501	3.7889956518115895	8.5511667853904	-1.17430580133681	0.0164844474988275	0.4309956276545279	DOWN
ENSRNOG00000016057	Kcnj13	potassium channel, inwardly rectifying subfamily J, member 13 [Source:RGD Symbol;Acc:621661]	GO:0005215|GO:0009987|GO:0016020|GO:0005623|GO:0031224|GO:0050794|GO:0022857|GO:0071944|GO:0005886|GO:0004872|GO:0006810|GO:0022891|GO:0031226|GO:0055085|GO:0071804|GO:0016021|GO:0005887|GO:0015075|GO:0043269|GO:0034220|GO:0006811|GO:0034765|GO:0015267|GO:0071805|GO:0010107|GO:0015276|GO:0005216|GO:0006812|GO:0008324|GO:0098655|GO:0015672|GO:0022890|GO:0005244|GO:0005242|GO:0005261|GO:0030001|GO:…	transporter activity|cellular process|membrane|cell|intrinsic component of membrane|regulation of cellular process|transmembrane transporter activity|cell periphery|plasma membrane|receptor activity|transport|substrate-specific transmembrane transporter activity|intrinsic component of plasma membrane|transmembrane transport|cellular potassium ion transport|integral component of membrane|integral …	K05006	potassium inwardly-rectifying channel subfamily J member 13[-]	rno04974	Protein digestion and absorption - Rattus norvegicus (rat)	9:94487224-94495333	34	13	62	100	63	81	1.17304683767947	0.512463806485121	2.45457612881043	3.68050039902762	2.38999187922465	3.12063211288608	1.38002892432501	3.0637081303794504	-1.1505803578144198	0.0160738462370321	0.4309956276545279	DOWN
ENSRNOG00000052695	AABR07037708.1	-	-	-	-	-	-	-	X:28686163-28698844	13	28	22	51	44	34	0.27223059275412104	0.669913720261539	0.528640114538033	1.13927724133503	1.0131244199676699	0.7950385345842841	0.490261475851231	0.9824800652956609	-1.00287673425507	0.0163690648946076	0.4309956276545279	DOWN
ENSRNOG00000061153	Hrh3	histamine H3 receptor isoform H3D [Source:RefSeq peptide;Acc:NP_001257495]	GO:0004871|GO:0009987|GO:0023052|GO:0016020|GO:0007610|GO:0050896|GO:0005623|GO:0032502|GO:0008152|GO:0031224|GO:0050794|GO:0042995|GO:0008283|GO:0038023|GO:0009892|GO:0048523|GO:0097159|GO:0044708|GO:0051641|GO:0019222|GO:0009058|GO:0043209|GO:0044237|GO:0048856|GO:0005622|GO:0043167|GO:0007631|GO:0006807|GO:0051051|GO:0071944|GO:0008144|GO:0005886|GO:0051716|GO:0004872|GO:1901360|GO:0006810|GO:…	signal transducer activity|cellular process|signaling|membrane|behavior|response to stimulus|cell|developmental process|metabolic process|intrinsic component of membrane|regulation of cellular process|cell projection|cell proliferation|signaling receptor activity|negative regulation of metabolic process|negative regulation of cellular process|organic cyclic compound binding|single-organism behavi…	K04151	histamine receptor H3[-]	rno04080	Neuroactive ligand-receptor interaction - Rattus norvegicus (rat)	3:175473078-175479395	10	6	14	32	16	21	0.0928489821529716	0.0636521464539468	0.14915135236281302	0.316938267145914	0.16334572896342	0.217723893208704	0.101884160323244	0.232669296439346	-1.19135106530927	0.0161725772543663	0.4309956276545279	DOWN
ENSRNOG00000000871	Cd40lg	CD40 ligand [Source:RGD Symbol;Acc:708418]	GO:0009987|GO:0016020|GO:0005576|GO:0050896|GO:0005623|GO:0032502|GO:0002376|GO:0008152|GO:0031224|GO:0005615|GO:0006955|GO:0050794|GO:0005515|GO:0008283|GO:0048523|GO:0006950|GO:0002520|GO:0051641|GO:0044237|GO:0048856|GO:0006807|GO:0002682|GO:0009986|GO:0071944|GO:0005886|GO:1901360|GO:0006810|GO:0009897|GO:0007275|GO:0001775|GO:0006139|GO:0016445|GO:0001817|GO:0046649|GO:0010941|GO:0032940|GO:…	cellular process|membrane|extracellular region|response to stimulus|cell|developmental process|immune system process|metabolic process|intrinsic component of membrane|extracellular space|immune response|regulation of cellular process|protein binding|cell proliferation|negative regulation of cellular process|response to stress|immune system development|cellular localization|cellular metabolic proc…	K03161	tumor necrosis factor ligand superfamily member 5[-]	rno04060|rno04514|rno05322|rno05145|rno04660|rno04064|rno05416|rno05320|rno05144|rno05330|rno04672|rno05340|rno05310	Cytokine-cytokine receptor interaction - Rattus norvegicus (rat)|Cell adhesion molecules (CAMs) - Rattus norvegicus (rat)|Systemic lupus erythematosus - Rattus norvegicus (rat)|Toxoplasmosis - Rattus norvegicus (rat)|T cell receptor signaling pathway - Rattus norvegicus (rat)|NF-kappa B signaling pathway - Rattus norvegicus (rat)|Viral myocarditis - Rattus norvegicus (rat)|Autoimmune thyroid dise…	X:159703578-159716562	0	1	1	3	2	9	0.0	0.0191674352086015	0.0192665351695879	0.053703198418852995	0.0369069191032493	0.16867610411527403	0.0128113234593965	0.0864287405457921	-2.7540916188055897	0.0170298187944916	0.43640569409468605	DOWN
ENSRNOG00000022107	RT1-M6-1	RT1 class I, locus M6, gene 1 [Source:RGD Symbol;Acc:1598232]	GO:0016020|GO:0050896|GO:0005623|GO:0032991|GO:0002376|GO:0031224|GO:0006955|GO:0003823|GO:0005515|GO:0043234|GO:0019882|GO:0033218|GO:0071944|GO:0005886|GO:0098797|GO:0042605|GO:0016021|GO:0005102|GO:0048002|GO:0042277|GO:0002474|GO:0042612	membrane|response to stimulus|cell|macromolecular complex|immune system process|intrinsic component of membrane|immune response|antigen binding|protein binding|protein complex|antigen processing and presentation|amide binding|cell periphery|plasma membrane|plasma membrane protein complex|peptide antigen binding|integral component of membrane|receptor binding|antigen processing and presentation of…	K06751	major histocompatibility complex, class I[-]	rno05166|rno04144|rno05203|rno05169|rno05168|rno04145|rno04514|rno04612|rno05416|rno04940|rno05320|rno05330|rno05332	HTLV-I infection - Rattus norvegicus (rat)|Endocytosis - Rattus norvegicus (rat)|Viral carcinogenesis - Rattus norvegicus (rat)|Epstein-Barr virus infection - Rattus norvegicus (rat)|Herpes simplex infection - Rattus norvegicus (rat)|Phagosome - Rattus norvegicus (rat)|Cell adhesion molecules (CAMs) - Rattus norvegicus (rat)|Antigen processing and presentation - Rattus norvegicus (rat)|Viral myoc…	20:2057689-2079467	31	172	26	185	158	276	0.43621930986561797	2.7653013776018702	0.419809381868383	2.7770260478863698	2.4446201323087298	4.33681690808526	1.20711002311196	3.18615436276012	-1.40025898642178	0.0173854097522057	0.4408535962752221	DOWN
ENSRNOG00000001284	Uncx	UNC homeobox [Source:RGD Symbol;Acc:69361]	GO:0009987|GO:0005623|GO:0032502|GO:0008152|GO:0050794|GO:0008283|GO:0009653|GO:0097159|GO:0001502|GO:0019222|GO:0009058|GO:0050793|GO:0044237|GO:0048856|GO:0005622|GO:0006807|GO:0043227|GO:0043229|GO:1901360|GO:0051171|GO:0009888|GO:0007275|GO:0003676|GO:0006139|GO:0048513|GO:0046483|GO:0030900|GO:0021537|GO:0007420|GO:0021988|GO:0006725|GO:0045595|GO:0035726|GO:0009887|GO:0031323|GO:0060322|GO:…	cellular process|cell|developmental process|metabolic process|regulation of cellular process|cell proliferation|anatomical structure morphogenesis|organic cyclic compound binding|cartilage condensation|regulation of metabolic process|biosynthetic process|regulation of developmental process|cellular metabolic process|anatomical structure development|intracellular|nitrogen compound metabolic proces…	-	-	-	-	12:17182163-17186679	15	10	13	24	35	20	0.27299470980058604	0.20792399214151602	0.271486057452736	0.465940852306029	0.70036884185258	0.40643415932528204	0.250801586464946	0.5242479511612971	-1.06370284401828	0.0176549001563202	0.441864788271361	DOWN
ENSRNOG00000047493	Slco1a4	solute carrier organic anion transporter family, member 1a4 [Source:RGD Symbol;Acc:621389]	GO:0005215|GO:0009987|GO:0016020|GO:0005623|GO:0008152|GO:0031224|GO:0022857|GO:0044237|GO:0071944|GO:0005886|GO:1901360|GO:0006810|GO:0022891|GO:0031226|GO:0006629|GO:0005319|GO:0055085|GO:0010876|GO:0016021|GO:0006082|GO:0005887|GO:0015075|GO:0015125|GO:0008202|GO:0006869|GO:0034220|GO:0015291|GO:0006811|GO:0008206|GO:0015721|GO:0008509|GO:0015711|GO:0015347|GO:0098656|GO:0006820|GO:0019752|GO:…	transporter activity|cellular process|membrane|cell|metabolic process|intrinsic component of membrane|transmembrane transporter activity|cellular metabolic process|cell periphery|plasma membrane|organic cyclic compound metabolic process|transport|substrate-specific transmembrane transporter activity|intrinsic component of plasma membrane|lipid metabolic process|lipid transporter activity|transmem…	K03460	solute carrier organic anion transporter family, member 1A[-]	rno04976	Bile secretion - Rattus norvegicus (rat)	4:175969549-176026163	14	5	26	39	31	33	0.132165427845949	0.0539271738434081	0.281639641906477	0.392745894924296	0.32177709887007105	0.3478706045541681	0.155910747865278	0.354131199449512	-1.18356356765356	0.0178938267484077	0.443569082160276	DOWN
ENSRNOG00000002548	Tnn	tenascin N [Source:RGD Symbol;Acc:1306002]	GO:0031012|GO:0009987|GO:0005576|GO:0040007|GO:0005623|GO:0032502|GO:0040011|GO:0005515|GO:0009653|GO:0005578|GO:0016049|GO:0048856|GO:0009986|GO:0007155|GO:0048870|GO:0016477|GO:0050839|GO:0006928|GO:0030030|GO:0042802|GO:0007275|GO:0031589|GO:0048468|GO:0032403|GO:0005102|GO:0048869|GO:0000904|GO:0007399|GO:0007160|GO:0030154|GO:0048666|GO:0032990|GO:0031175|GO:0005178|GO:0048858|GO:0000902|GO:…	extracellular matrix|cellular process|extracellular region|growth|cell|developmental process|locomotion|protein binding|anatomical structure morphogenesis|proteinaceous extracellular matrix|cell growth|anatomical structure development|cell surface|cell adhesion|cell motility|cell migration|cell adhesion molecule binding|movement of cell or subcellular component|cell projection organization|identi…	K06252	tenascin[-]	rno04151|rno04510|rno05206|rno04512	PI3K-Akt signaling pathway - Rattus norvegicus (rat)|Focal adhesion - Rattus norvegicus (rat)|MicroRNAs in cancer - Rattus norvegicus (rat)|ECM-receptor interaction - Rattus norvegicus (rat)	13:77829382-77896697	0	0	0	2	2	3	0.0	0.0	0.0	0.0144621761782571	0.0149034972593837	0.0227020158009253	0.0	0.0173558964128554	-inf	0.0185600863134606	0.448769628141443	DOWN
[truncated: 61 more rows]
