# Supplementary material for: Co-expression analysis reveals dysregulated miRNAs and miRNA-mRNA interactions in the development of contrast-induced acute kidney injury
Source: PLoS One. 2019 Jul 15;14(7):e0218574. doi: 10.1371/journal.pone.0218574 (PMC6629072; doi:10.1371/journal.pone.0218574)
Supplement: S6 Table — (XLS) [file pone.0218574.s006.xls]

miRNA	gene	gene name	correlation	pvalue
rno-miR-201-5p	ENSRNOG00000010451	Slc34a3	-0.9979513659999999	6.29e-06
rno-miR-378b	ENSRNOG00000026653	Hcar2	-0.9978103009999999	7.19e-06
rno-miR-201-5p	ENSRNOG00000020578	Ceacam1	0.997109942	1.25e-05
rno-miR-122-5p	ENSRNOG00000033564	Cfd	0.9966710740000001	1.66e-05
rno-miR-15b-5p	ENSRNOG00000016750	Cyp26a1	-0.9963062	2.0399999999999998e-05
rno-miR-126a-5p	ENSRNOG00000004392	Aatk	-0.99612776	2.25e-05
rno-miR-708-5p	ENSRNOG00000036682	Pycr1	0.9954414429999999	3.11e-05
rno-miR-326-3p	ENSRNOG00000023551	Sp6	0.995428379	3.13e-05
rno-miR-326-3p	ENSRNOG00000030800	Igdcc3	0.9952859620000001	3.3299999999999996e-05
rno-miR-1298	ENSRNOG00000007061	Arhgef33	0.9952721959999999	3.35e-05
rno-miR-708-5p	ENSRNOG00000025608	Lrat	0.995187171	3.47e-05
rno-miR-187-3p	ENSRNOG00000027739	Cndp1	0.9949601020000001	3.8e-05
rno-miR-3559-3p	ENSRNOG00000047960	Rab9b	0.9948519990000001	3.97e-05
rno-miR-320-3p	ENSRNOG00000011729	Nxf2	-0.994780545	4.0799999999999996e-05
rno-miR-674-3p	ENSRNOG00000029465	Slc26a10	-0.9942501220000001	4.95e-05
rno-miR-708-5p	ENSRNOG00000030174	AABR07042903.1	0.9933690629999999	6.579999999999999e-05
rno-miR-200a-5p	ENSRNOG00000004392	Aatk	-0.993213406	6.890000000000001e-05
rno-miR-708-5p	ENSRNOG00000007545	Angptl4	0.992912041	7.52e-05
rno-miR-3559-3p	ENSRNOG00000055769	1810024B03Rik	-0.992889804	7.57e-05
rno-miR-122-5p	ENSRNOG00000030914	RGD1559493	0.9926415009999999	8.1e-05
rno-miR-122-5p	ENSRNOG00000014378	Il1r2	0.9926283379999999	8.13e-05
rno-miR-322-5p	ENSRNOG00000004392	Aatk	-0.9922908420000001	8.89e-05
rno-miR-3559-3p	ENSRNOG00000003515	Ephx1	-0.991868655	9.89e-05
rno-miR-25-3p	ENSRNOG00000019857	Gng7	-0.9918141509999999	0.000100238
rno-miR-30c-5p	ENSRNOG00000054049	Prelid2	-0.9917458370000001	0.000101916
rno-miR-122-5p	ENSRNOG00000058568	Dhrs9	0.991645205	0.000104412
rno-miR-1298	ENSRNOG00000020620	Ppp1r32	0.9915540429999999	0.00010669999999999999
rno-miR-200b-5p	ENSRNOG00000011351	Mat1a	0.9914975890000001	0.000108129
rno-miR-374-5p	ENSRNOG00000005307	Slc4a10	0.991455179	0.00010920899999999999
rno-miR-3559-3p	ENSRNOG00000025930	Chst13	-0.991360997	0.000111626
rno-miR-122-5p	ENSRNOG00000012404	Thrsp	0.991139855	0.000117405
rno-miR-30c-5p	ENSRNOG00000000716	Htr1f	-0.99099728	0.000121209
rno-miR-201-5p	ENSRNOG00000031612	Gls2	0.990898515	0.000123879
rno-miR-201-5p	ENSRNOG00000004062	C4bpa	0.990807212	0.000126373
rno-miR-200a-5p	ENSRNOG00000016750	Cyp26a1	-0.9907724109999999	0.00012733
rno-miR-652-3p	ENSRNOG00000008337	Gjd2	0.9906525270000001	0.000130655
rno-miR-150-5p	ENSRNOG00000021160	Hormad1	0.990615327	0.000131695
rno-miR-1298	ENSRNOG00000012972	Alox5	0.990249183	0.000142154
rno-miR-378b	ENSRNOG00000029726	Gstm1	-0.9901977540000001	0.000143655
rno-miR-200b-5p	ENSRNOG00000000060	Cplx1	0.990175512	0.000144307
rno-miR-200b-5p	ENSRNOG00000033152	LOC100360679	0.9901003629999999	0.00014651899999999998
rno-miR-201-5p	ENSRNOG00000010497	RGD1305807	0.9900390729999999	0.000148336
rno-miR-374-5p	ENSRNOG00000021536	Plxdc1	0.989917605	0.00015197
rno-miR-218a-1-3p	ENSRNOG00000046309	Gpr68	-0.9898413970000001	0.000154272
rno-miR-582-5p	ENSRNOG00000010031	Vtn	-0.9897682590000001	0.00015649700000000002
rno-miR-188-5p	ENSRNOG00000012235	Ppp1r17	0.9897588559999999	0.000156784
rno-miR-200b-5p	ENSRNOG00000049054	Ntsr2	0.98953912	0.000163573
rno-miR-126a-5p	ENSRNOG00000047493	Slco1a4	-0.9895221329999999	0.000164103
rno-miR-378b	ENSRNOG00000004392	Aatk	0.989240378	0.00017303099999999998
rno-miR-191a-5p	ENSRNOG00000019857	Gng7	-0.989065582	0.00017868900000000002
rno-miR-1298	ENSRNOG00000019584	Dlk1	0.988915916	0.00018360400000000003
rno-miR-582-5p	ENSRNOG00000052916	Malrd1	-0.9884031640000001	0.00020095
rno-miR-3559-3p	ENSRNOG00000060525	AABR07007717.3	-0.988386843	0.000201515
rno-miR-150-5p	ENSRNOG00000026577	Cpne4	-0.988369577	0.000202113
rno-miR-450b-5p	ENSRNOG00000023116	Agmo	0.9882555959999999	0.000206087
rno-miR-126a-5p	ENSRNOG00000014448	Arntl	0.98824495	0.00020646
rno-miR-122-5p	ENSRNOG00000017716	Ucp3	0.9881096690000001	0.000211229
rno-miR-450b-5p	ENSRNOG00000010716	Atoh8	0.9880863000000001	0.000212059
rno-miR-3559-3p	ENSRNOG00000014448	Arntl	-0.987835219	0.000221073
rno-miR-18a-5p	ENSRNOG00000046540	Ugt2b15	0.9878276579999999	0.00022134700000000002
rno-miR-378b	ENSRNOG00000047960	Rab9b	0.987768677	0.00022349299999999998
rno-miR-652-3p	ENSRNOG00000052405	Cdh4	0.987758655	0.00022385900000000003
rno-miR-3559-3p	ENSRNOG00000026653	Hcar2	-0.9876144609999999	0.00022915200000000002
rno-miR-1298	ENSRNOG00000009691	Lrrn2	0.987574507	0.00023063
rno-miR-126a-5p	ENSRNOG00000029726	Gstm1	0.987443555	0.000235507
rno-miR-326-3p	ENSRNOG00000052916	Malrd1	0.98735271	0.000238919
rno-miR-130b-3p	ENSRNOG00000058853	LOC103692434	0.987229692	0.00024358
rno-miR-15b-5p	ENSRNOG00000014448	Arntl	0.987211673	0.000244266
rno-miR-201-5p	ENSRNOG00000002385	Prg4	0.987107325	0.00024826
rno-miR-126a-5p	ENSRNOG00000026653	Hcar2	0.986933628	0.00025498
rno-miR-187-3p	ENSRNOG00000030547	Dpp6	0.986535376	0.000270724
rno-miR-378b	ENSRNOG00000055909	Apoa4	-0.986514652	0.000271556
rno-miR-218a-1-3p	ENSRNOG00000023116	Agmo	-0.986488468	0.000272609
rno-miR-191a-5p	ENSRNOG00000008337	Gjd2	-0.9864509379999999	0.000274122
rno-miR-126a-5p	ENSRNOG00000047960	Rab9b	-0.986234972	0.00028291
rno-miR-322-5p	ENSRNOG00000049425	Fam167b	-0.985917403	0.000296083
rno-miR-25-3p	ENSRNOG00000012819	Gdnf	0.985900263	0.000296802
rno-miR-126a-5p	ENSRNOG00000022802	Tmem184b	-0.985843647	0.000299185
rno-miR-25-3p	ENSRNOG00000040101	RGD1563581	-0.9857920370000001	0.000301365
rno-miR-191a-5p	ENSRNOG00000000716	Htr1f	-0.9857583759999999	0.000302792
rno-miR-200b-5p	ENSRNOG00000023508	Mfsd2b	0.985739625	0.000303587
rno-miR-378b	ENSRNOG00000022802	Tmem184b	0.985702895	0.00030515
rno-miR-378b	ENSRNOG00000003984	Apln	-0.9857020759999999	0.000305184
rno-miR-200a-5p	ENSRNOG00000049425	Fam167b	-0.985533955	0.000312386
rno-miR-802-3p	ENSRNOG00000019518	Pde4c	-0.985401614	0.00031811400000000004
rno-miR-378b	ENSRNOG00000008074	Cyp11a1	-0.9852718140000001	0.000323782
rno-miR-25-3p	ENSRNOG00000014847	Rassf10	-0.985206316	0.000326661
rno-miR-218a-1-3p	ENSRNOG00000013578	Trem2	-0.9851968809999999	0.000327077
rno-miR-3559-3p	ENSRNOG00000022802	Tmem184b	0.984774884	0.00034594199999999996
rno-miR-378b	ENSRNOG00000030889	Cldn22	-0.984702775	0.00034921800000000004
rno-miR-200b-5p	ENSRNOG00000031834	Nkain4	0.984683091	0.000350115
rno-miR-3559-3p	ENSRNOG00000029726	Gstm1	-0.98467427	0.00035051699999999995
rno-miR-191a-5p	ENSRNOG00000014847	Rassf10	-0.984622787	0.00035287
rno-miR-374-5p	ENSRNOG00000030170	Krt10	-0.984227078	0.000371216
rno-miR-320-3p	ENSRNOG00000005307	Slc4a10	0.984035075	0.000380284
rno-miR-708-5p	ENSRNOG00000042455	Tlr12	-0.983812985	0.000390909
rno-miR-322-5p	ENSRNOG00000051559	AABR07021494.1	0.983809108	0.000391095
rno-miR-201-5p	ENSRNOG00000025608	Lrat	0.983802277	0.000391424
rno-miR-326-3p	ENSRNOG00000009571	Wipf3	0.983759721	0.000393478
rno-miR-378b	ENSRNOG00000028025	Aknad1	-0.98354636	0.00040385599999999996
rno-miR-191a-5p	ENSRNOG00000054049	Prelid2	-0.983457342	0.000408226
rno-miR-200b-5p	ENSRNOG00000049425	Fam167b	-0.983388657	0.000411613
rno-miR-708-5p	ENSRNOG00000014426	Lox	0.983387185	0.000411686
rno-miR-122-5p	ENSRNOG00000014751	Ret	0.9833331679999999	0.00041436
rno-miR-30c-5p	ENSRNOG00000030212	Cerkl	-0.9832881859999999	0.00041659300000000004
rno-miR-188-5p	ENSRNOG00000058611	AABR07027137.1	0.9832352879999999	0.000419227
rno-miR-708-5p	ENSRNOG00000011427	Hr	-0.983136916	0.000424148
rno-miR-652-3p	ENSRNOG00000002343	Uchl1	-0.983127705	0.00042461
rno-miR-126a-5p	ENSRNOG00000031726	Oas1e	0.9831268940000001	0.000424651
rno-miR-201-5p	ENSRNOG00000007545	Angptl4	0.982946012	0.000433778
rno-miR-674-3p	ENSRNOG00000061153	Hrh3	-0.982944913	0.000433834
rno-miR-200a-5p	ENSRNOG00000033152	LOC100360679	0.982895217	0.000436358
rno-miR-322-5p	ENSRNOG00000033152	LOC100360679	0.982838225	0.000439263
rno-let-7i-3p	ENSRNOG00000059890	Clec2d2	0.982673426	0.000447714
rno-miR-450b-5p	ENSRNOG00000056094	AC125873.1	0.982559838	0.000453587
rno-miR-322-5p	ENSRNOG00000030170	Krt10	0.982540168	0.000454607
rno-miR-188-5p	ENSRNOG00000056448	AABR07062033.1	-0.982457492	0.00045891
rno-miR-378b	ENSRNOG00000055769	1810024B03Rik	-0.9824295740000001	0.000460368
rno-miR-802-3p	ENSRNOG00000038740	Gimap7	-0.982307465	0.00046677
rno-miR-150-5p	ENSRNOG00000055976	AABR07006866.1	-0.982014389	0.000482314
rno-miR-674-3p	ENSRNOG00000025198	Gas2l3	0.981853201	0.000490972
rno-miR-374-5p	ENSRNOG00000023508	Mfsd2b	-0.981849467	0.000491173
rno-miR-200a-5p	ENSRNOG00000031834	Nkain4	0.98184158	0.000491599
rno-miR-3559-3p	ENSRNOG00000003984	Apln	-0.981747877	0.00049667
rno-miR-326-3p	ENSRNOG00000027942	Eps8l1	0.981696352	0.000499469
rno-miR-374-5p	ENSRNOG00000040101	RGD1563581	0.981523018	0.000508944
rno-miR-25-3p	ENSRNOG00000014259	Mycl	-0.981489013	0.0005108140000000001
rno-miR-201-5p	ENSRNOG00000008074	Cyp11a1	0.98145949	0.0005124390000000001
rno-miR-25-3p	ENSRNOG00000047327	Gramd1c	0.981352215	0.0005183680000000001
rno-miR-672-3p	ENSRNOG00000025930	Chst13	0.9813244720000001	0.000519906
rno-miR-201-5p	ENSRNOG00000053560	Rhou	0.981246385	0.000524249
rno-miR-674-3p	ENSRNOG00000016057	Kcnj13	-0.981220072	0.000525717
rno-miR-362-5p	ENSRNOG00000020030	Crlf1	0.981135228	0.000530463
rno-miR-652-3p	ENSRNOG00000036827	Ppp1r1a	0.9810858859999999	0.000533232
rno-miR-378b	ENSRNOG00000002385	Prg4	-0.9806576770000001	0.00055757
rno-miR-708-5p	ENSRNOG00000002385	Prg4	0.980531567	0.00056484
rno-miR-122-5p	ENSRNOG00000006367	Slc5a8	0.980479568	0.000567852
rno-miR-150-5p	ENSRNOG00000002793	Sstr2	0.9803787279999999	0.000573714
rno-miR-374-5p	ENSRNOG00000006860	Itk	0.980270918	0.000580015
rno-miR-200b-5p	ENSRNOG00000005307	Slc4a10	-0.9801745820000001	0.000585675
rno-miR-126a-5p	ENSRNOG00000049425	Fam167b	-0.980167447	0.000586095
rno-miR-450b-5p	ENSRNOG00000046309	Gpr68	0.98015167	0.000587025
rno-miR-322-5p	ENSRNOG00000036827	Ppp1r1a	-0.97970419	0.0006137
rno-miR-374-5p	ENSRNOG00000049642	Smim5	0.979654026	0.000616727
rno-miR-15b-5p	ENSRNOG00000031834	Nkain4	0.979653605	0.0006167519999999999
rno-miR-378b	ENSRNOG00000053037	AABR07024139.1	-0.9795915070000001	0.00062051
rno-miR-378b	ENSRNOG00000027466	Cd27	0.979477562	0.0006274340000000001
rno-miR-652-3p	ENSRNOG00000014847	Rassf10	0.979417654	0.00063109
rno-miR-376b-3p	ENSRNOG00000049038	LOC100359989	0.97921658	0.000643437
rno-miR-15b-5p	ENSRNOG00000049425	Fam167b	-0.979202515	0.000644305
rno-miR-322-5p	ENSRNOG00000011427	Hr	-0.979087479	0.000651427
rno-miR-708-5p	ENSRNOG00000059362	Has3	-0.9789835459999999	0.000657896
rno-miR-218a-1-3p	ENSRNOG00000016750	Cyp26a1	-0.9789525020000001	0.000659834
rno-miR-122-5p	ENSRNOG00000021924	Cyp2c22	0.978923801	0.000661628
rno-miR-15b-5p	ENSRNOG00000046309	Gpr68	-0.97889309	0.0006635510000000001
rno-miR-374-5p	ENSRNOG00000060355	Hist1h1b	0.978735056	0.000673489
rno-miR-126a-5p	ENSRNOG00000016750	Cyp26a1	-0.978701284	0.000675622
rno-miR-122-5p	ENSRNOG00000003681	Lct	0.978605611	0.000681683
rno-miR-374-5p	ENSRNOG00000049425	Fam167b	0.978574683	0.0006836489999999999
rno-miR-200a-5p	ENSRNOG00000014448	Arntl	0.978435462	0.00069253
rno-miR-130b-3p	ENSRNOG00000056518	SNORA71	-0.978382834	0.000695902
rno-miR-200b-5p	ENSRNOG00000030170	Krt10	0.9782531320000001	0.000704247
rno-miR-188-5p	ENSRNOG00000001584	Map3k7cl	0.9781259940000001	0.000712475
rno-miR-3559-3p	ENSRNOG00000019920	Doc2a	-0.978011799	0.0007199060000000001
rno-miR-122-5p	ENSRNOG00000001388	Sds	0.9779804609999999	0.000721952
rno-miR-708-5p	ENSRNOG00000012477	Eef1a2	0.97797922	0.0007220330000000001
rno-miR-582-5p	ENSRNOG00000023551	Sp6	-0.977949003	0.000724009
rno-miR-450b-5p	ENSRNOG00000029465	Slc26a10	0.9779326490000001	0.0007250789999999999
rno-miR-326-3p	ENSRNOG00000015076	Cyp26b1	0.977863533	0.000729611
rno-let-7i-3p	ENSRNOG00000042292	AABR07004993.1	0.9777537890000001	0.000736836
rno-miR-378b	ENSRNOG00000000017	Steap1	-0.977582387	0.000748191
rno-miR-672-3p	ENSRNOG00000056448	AABR07062033.1	-0.977426373	0.0007586019999999999
rno-miR-200a-5p	ENSRNOG00000026653	Hcar2	0.977401173	0.00076029
rno-miR-200a-5p	ENSRNOG00000047960	Rab9b	-0.977179448	0.0007752239999999999
rno-miR-201-5p	ENSRNOG00000025476	Tmem252	0.9770430529999999	0.000784483
rno-miR-378b	ENSRNOG00000014426	Lox	-0.97697303	0.000789257
rno-miR-320-3p	ENSRNOG00000030800	Igdcc3	0.976912421	0.0007934010000000001
rno-miR-322-5p	ENSRNOG00000002343	Uchl1	0.97683849	0.000798471
rno-miR-378b	ENSRNOG00000025930	Chst13	-0.9768216690000001	0.000799626
rno-miR-25-3p	ENSRNOG00000027847	Nxpe2	-0.9762914220000001	0.0008364819999999999
rno-miR-191a-5p	ENSRNOG00000031834	Nkain4	0.9761855079999999	0.000843942
rno-miR-378b	ENSRNOG00000019920	Doc2a	-0.9759305009999999	0.000862039
rno-miR-672-3p	ENSRNOG00000026653	Hcar2	0.9758814020000001	0.000865545
rno-miR-378b	ENSRNOG00000060525	AABR07007717.3	-0.975865759	0.000866664
rno-miR-322-5p	ENSRNOG00000031834	Nkain4	0.9757603779999999	0.0008742180000000001
rno-miR-200b-5p	ENSRNOG00000049642	Smim5	-0.9756286120000001	0.000883709
rno-miR-378b	ENSRNOG00000061106	U2	-0.975276952	0.0009092880000000001
rno-miR-15b-5p	ENSRNOG00000004392	Aatk	-0.975270561	0.0009097560000000001
rno-miR-201-5p	ENSRNOG00000000017	Steap1	0.9752368020000001	0.0009122310000000001
rno-miR-201-5p	ENSRNOG00000046727	Abcc2	0.97510881	0.000921646
rno-miR-218a-1-3p	ENSRNOG00000000716	Htr1f	-0.9750428529999999	0.0009265160000000001
rno-miR-25-3p	ENSRNOG00000005307	Slc4a10	-0.9749028240000001	0.000936898
rno-miR-374-5p	ENSRNOG00000019857	Gng7	0.9748342590000001	0.0009420030000000001
rno-miR-122-5p	ENSRNOG00000015727	Loxl4	0.974741119	0.000948959
rno-miR-1298	ENSRNOG00000002723	Sele	0.974330708	0.0009799119999999999
rno-miR-3559-3p	ENSRNOG00000008431	Gabbr2	-0.9741281190000001	0.0009953730000000001
rno-miR-187-3p	ENSRNOG00000027942	Eps8l1	0.974064706	0.001000237
rno-miR-322-5p	ENSRNOG00000019857	Gng7	-0.973843923	0.001017263
rno-miR-3559-3p	ENSRNOG00000004392	Aatk	0.973830581	0.001018297
rno-miR-362-5p	ENSRNOG00000051147	Rn60_2_1765.1	0.973766458	0.001023271
rno-miR-191a-5p	ENSRNOG00000016750	Cyp26a1	-0.973427224	0.001049787
rno-miR-187-3p	ENSRNOG00000003515	Ephx1	-0.973362878	0.001054854
rno-miR-200a-5p	ENSRNOG00000022802	Tmem184b	-0.973301165	0.001059726
rno-miR-322-5p	ENSRNOG00000022802	Tmem184b	-0.973300148	0.0010598060000000002
rno-miR-25-3p	ENSRNOG00000031834	Nkain4	0.973208085	0.001067094
rno-miR-126a-5p	ENSRNOG00000003515	Ephx1	0.973195955	0.001068056
rno-miR-326-3p	ENSRNOG00000040136	LOC681766	0.973064963	0.0010784739999999998
rno-miR-322-5p	ENSRNOG00000016750	Cyp26a1	-0.9730140979999999	0.001082532
rno-miR-708-5p	ENSRNOG00000012546	Frmpd1	0.972895772	0.001092003
rno-miR-3559-3p	ENSRNOG00000033136	RT1-M5	-0.9728358009999999	0.001096818
rno-miR-374-5p	ENSRNOG00000051559	AABR07021494.1	-0.972795425	0.001100066
rno-miR-3559-3p	ENSRNOG00000047493	Slco1a4	0.972716018	0.001106468
rno-miR-150-5p	ENSRNOG00000057008	AABR07010985.1	0.972698917	0.001107849
rno-miR-708-3p	ENSRNOG00000010938	Slc7a10	0.9726874090000001	0.0011087789999999998
rno-miR-1298	ENSRNOG00000001284	Uncx	0.97260643	0.001115333
rno-miR-378b	ENSRNOG00000008942	RGD1304963	-0.972467298	0.001126639
rno-miR-378b	ENSRNOG00000051582	AABR07013747.1	-0.9724672959999999	0.001126639
rno-miR-326-3p	ENSRNOG00000059220	AABR07035486.1	0.972453283	0.001127781
rno-miR-30c-5p	ENSRNOG00000015945	Cd3g	-0.9723950179999999	0.001132535
rno-miR-708-5p	ENSRNOG00000020578	Ceacam1	0.9722689520000001	0.001142854
rno-miR-708-5p	ENSRNOG00000030387	Kng1l1	0.972059227	0.001160124
rno-miR-3559-3p	ENSRNOG00000053037	AABR07024139.1	-0.971964585	0.0011679589999999999
rno-miR-187-3p	ENSRNOG00000030800	Igdcc3	0.971950416	0.0011691339999999998
rno-miR-201-5p	ENSRNOG00000032832	Mmp10	0.971935508	0.001170372
rno-miR-3559-3p	ENSRNOG00000017147	Trim6	-0.9718979940000001	0.001173488
rno-miR-3559-3p	ENSRNOG00000056448	AABR07062033.1	0.971826106	0.001179471
rno-miR-25-3p	ENSRNOG00000008337	Gjd2	-0.971792861	0.001182243
rno-miR-320-3p	ENSRNOG00000047327	Gramd1c	-0.971763096	0.001184727
rno-miR-378b	ENSRNOG00000009712	Gale	-0.971759633	0.001185016
rno-miR-201-5p	ENSRNOG00000053037	AABR07024139.1	0.971735501	0.001187033
rno-miR-376b-3p	ENSRNOG00000003515	Ephx1	0.971705233	0.001189564
rno-miR-201-5p	ENSRNOG00000009712	Gale	0.971685116	0.001191248
rno-miR-187-3p	ENSRNOG00000056448	AABR07062033.1	0.971667704	0.0011927069999999999
rno-miR-201-5p	ENSRNOG00000038047	Mt1	0.97154651	0.001202884
rno-miR-201-5p	ENSRNOG00000036682	Pycr1	0.9714048240000001	0.001214835
rno-miR-582-5p	ENSRNOG00000001284	Uncx	-0.971295212	0.001224121
rno-miR-582-5p	ENSRNOG00000014761	Rasd2	-0.971279846	0.0012254260000000002
rno-miR-15b-5p	ENSRNOG00000003515	Ephx1	0.971167643	0.001234973
rno-miR-201-5p	ENSRNOG00000057724	Dio2	0.971068756	0.001243417
rno-miR-802-3p	ENSRNOG00000061153	Hrh3	-0.971037503	0.001246092
rno-miR-322-5p	ENSRNOG00000026653	Hcar2	0.970997153	0.00124955
rno-miR-218a-1-3p	ENSRNOG00000054049	Prelid2	-0.9709923890000001	0.001249958
rno-miR-374-5p	ENSRNOG00000031834	Nkain4	-0.970920876	0.0012560989999999999
rno-miR-25-3p	ENSRNOG00000011729	Nxf2	0.970776325	0.0012685560000000001
rno-miR-652-3p	ENSRNOG00000019857	Gng7	0.970754702	0.001270425
rno-let-7i-3p	ENSRNOG00000020593	Gipc3	0.970641339	0.001280244
rno-miR-200a-5p	ENSRNOG00000052080	Camk2b	0.97038117	0.001302921
rno-miR-1298	ENSRNOG00000010263	Cldn11	0.97035632	0.001305097
rno-miR-3559-3p	ENSRNOG00000023126	Rxfp3	-0.970295131	0.001310463
rno-miR-188-5p	ENSRNOG00000019920	Doc2a	0.970291131	0.001310815
rno-miR-15b-5p	ENSRNOG00000000716	Htr1f	-0.970240415	0.001315271
rno-miR-652-3p	ENSRNOG00000029465	Slc26a10	0.97014163	0.001323974
rno-miR-25-3p	ENSRNOG00000023508	Mfsd2b	0.970098913	0.001327746
rno-miR-652-3p	ENSRNOG00000056094	AC125873.1	0.97002286	0.001334474
rno-miR-376b-3p	ENSRNOG00000033136	RT1-M5	0.9699707609999999	0.001339093
rno-miR-130b-3p	ENSRNOG00000049056	Ak1	0.9699338	0.001342375
rno-miR-126a-5p	ENSRNOG00000060525	AABR07007717.3	0.969862184	0.001348745
rno-miR-201-5p	ENSRNOG00000028025	Aknad1	0.969812675	0.001353157
rno-miR-672-3p	ENSRNOG00000055769	1810024B03Rik	0.969747641	0.001358964
rno-miR-200a-5p	ENSRNOG00000012235	Ppp1r17	0.9696214790000001	0.001370264
rno-miR-652-3p	ENSRNOG00000023116	Agmo	0.969608922	0.0013713920000000001
rno-miR-374-5p	ENSRNOG00000033152	LOC100360679	-0.9695679309999999	0.001375075
rno-miR-652-3p	ENSRNOG00000025198	Gas2l3	-0.969519914	0.001379395
rno-miR-374-5p	ENSRNOG00000036802	Snhg11	0.9694979490000001	0.0013813739999999999
rno-miR-201-5p	ENSRNOG00000026037	Plb1	0.969460993	0.001384706
rno-miR-674-3p	ENSRNOG00000059362	Has3	-0.9693744320000001	0.001392526
rno-miR-15b-5p	ENSRNOG00000054049	Prelid2	-0.969286678	0.001400476
rno-miR-25-3p	ENSRNOG00000051559	AABR07021494.1	0.969269525	0.0014020329999999998
rno-miR-374-5p	ENSRNOG00000011729	Nxf2	-0.9691422740000001	0.0014136079999999998
rno-miR-1298	ENSRNOG00000019112	Chp2	0.969139047	0.001413902
rno-miR-582-5p	ENSRNOG00000019112	Chp2	-0.969136045	0.001414175
rno-miR-122-5p	ENSRNOG00000015086	Plin1	0.969082261	0.0014190829999999998
rno-miR-378b	ENSRNOG00000047493	Slco1a4	0.9690750340000001	0.0014197429999999998
rno-miR-15b-5p	ENSRNOG00000023116	Agmo	-0.96904499	0.001422488
rno-miR-322-5p	ENSRNOG00000036682	Pycr1	0.9690134970000001	0.001425369
rno-miR-3559-3p	ENSRNOG00000000017	Steap1	-0.968991112	0.001427418
rno-miR-582-5p	ENSRNOG00000033386	Itih1	-0.96897385	0.001429
rno-miR-322-5p	ENSRNOG00000059362	Has3	-0.9689160090000001	0.001434305
rno-miR-3559-3p	ENSRNOG00000030889	Cldn22	-0.968888265	0.0014368529999999999
rno-miR-201-5p	ENSRNOG00000024717	Espnl	0.968829079	0.001442296
rno-miR-201-5p	ENSRNOG00000001201	Cstb	0.968818172	0.0014433
rno-miR-191a-5p	ENSRNOG00000051559	AABR07021494.1	0.968757364	0.001448905
rno-miR-191a-5p	ENSRNOG00000030212	Cerkl	-0.968746199	0.001449936
rno-miR-378b	ENSRNOG00000056448	AABR07062033.1	0.96871741	0.001452594
rno-miR-218a-1-3p	ENSRNOG00000052080	Camk2b	0.968634346	0.001460278
rno-miR-200a-5p	ENSRNOG00000002343	Uchl1	0.968580784	0.001465243
rno-miR-201-5p	ENSRNOG00000023172	Dnajb3	0.9685512890000001	0.00146798
rno-miR-188-5p	ENSRNOG00000047960	Rab9b	-0.9684174720000001	0.001480433
rno-miR-374-5p	ENSRNOG00000014259	Mycl	0.9684015229999999	0.001481921
rno-miR-191a-5p	ENSRNOG00000036827	Ppp1r1a	-0.968374499	0.0014844429999999998
rno-miR-200a-5p	ENSRNOG00000046309	Gpr68	-0.968355519	0.001486216
rno-miR-320-3p	ENSRNOG00000003515	Ephx1	-0.968314453	0.001490055
rno-miR-320-3p	ENSRNOG00000023551	Sp6	0.96828174	0.0014931170000000002
rno-miR-25-3p	ENSRNOG00000036827	Ppp1r1a	-0.9681394790000001	0.0015064689999999999
rno-miR-15b-5p	ENSRNOG00000031726	Oas1e	0.96810643	0.001509579
rno-miR-191a-5p	ENSRNOG00000049425	Fam167b	-0.968055165	0.001514409
rno-miR-201-5p	ENSRNOG00000055025	Fam25a	0.967946671	0.001524658
rno-miR-450b-5p	ENSRNOG00000061153	Hrh3	0.967943225	0.0015249839999999998
rno-miR-3559-3p	ENSRNOG00000059010	Rnf212	-0.967913192	0.001527827
rno-miR-187-3p	ENSRNOG00000016750	Cyp26a1	0.96788728	0.0015302820000000002
rno-miR-652-3p	ENSRNOG00000000716	Htr1f	0.9678461979999999	0.0015341789999999999
rno-miR-3559-3p	ENSRNOG00000008816	Gpnmb	-0.96783251	0.001535479
rno-miR-378b	ENSRNOG00000031612	Gls2	-0.9678247640000001	0.001536214
rno-miR-201-5p	ENSRNOG00000030889	Cldn22	0.967796219	0.0015389260000000001
rno-miR-126a-5p	ENSRNOG00000016760	Kctd19	0.967739055	0.001544365
rno-miR-3559-3p	ENSRNOG00000031726	Oas1e	-0.967722922	0.0015459010000000001
rno-miR-672-3p	ENSRNOG00000022802	Tmem184b	-0.967646795	0.001553162
rno-miR-218a-1-3p	ENSRNOG00000021027	Dbp	-0.9675278740000001	0.001564539
rno-miR-126a-5p	ENSRNOG00000055769	1810024B03Rik	0.9675059640000001	0.0015666389999999999
rno-miR-652-3p	ENSRNOG00000031834	Nkain4	-0.9673902679999999	0.0015777529999999999
rno-miR-201-5p	ENSRNOG00000029726	Gstm1	0.9671904720000001	0.001597039
rno-miR-320-3p	ENSRNOG00000049425	Fam167b	0.967184753	0.0015975920000000001
rno-miR-130b-3p	ENSRNOG00000061526	Rsph6a	-0.96710857	0.001604977
rno-miR-362-5p	ENSRNOG00000047706	RT1-CE16	0.967105032	0.001605321
rno-miR-708-5p	ENSRNOG00000028025	Aknad1	0.967095137	0.001606281
rno-miR-378b	ENSRNOG00000012235	Ppp1r17	-0.9670472859999999	0.0016109310000000001
rno-miR-15b-5p	ENSRNOG00000027739	Cndp1	-0.966997784	0.001615747
rno-miR-25-3p	ENSRNOG00000049425	Fam167b	-0.9668743670000001	0.0016277870000000001
rno-miR-378b	ENSRNOG00000049425	Fam167b	0.966838812	0.001631263
rno-miR-378b	ENSRNOG00000059579	Gpt2	-0.9668146959999999	0.001633624
rno-miR-320-3p	ENSRNOG00000014761	Rasd2	0.9667048559999999	0.001644395
rno-miR-374-5p	ENSRNOG00000036827	Ppp1r1a	0.966653713	0.0016494220000000002
rno-miR-201-5p	ENSRNOG00000027466	Cd27	-0.9666352690000001	0.001651237
rno-miR-582-5p	ENSRNOG00000030800	Igdcc3	-0.96661833	0.001652905
rno-miR-200a-5p	ENSRNOG00000029726	Gstm1	0.966582836	0.0016564020000000002
rno-miR-378b	ENSRNOG00000008816	Gpnmb	-0.966573035	0.0016573679999999998
rno-miR-378b	ENSRNOG00000021323	Car13	-0.966545215	0.001660112
rno-miR-150-5p	ENSRNOG00000038735	RGD1559639	0.9665189129999999	0.0016627089999999998
rno-miR-201-5p	ENSRNOG00000007092	Fgb	0.966515377	0.0016630579999999998
rno-miR-126a-5p	ENSRNOG00000003984	Apln	0.96647811	0.001666741
rno-miR-201-5p	ENSRNOG00000014426	Lox	0.966462797	0.0016682560000000001
rno-miR-374-5p	ENSRNOG00000012819	Gdnf	-0.966366587	0.001677787
rno-miR-200a-5p	ENSRNOG00000047493	Slco1a4	-0.966213012	0.001693056
rno-miR-708-5p	ENSRNOG00000018371	Tubb6	0.9661875790000001	0.001695591
rno-miR-15b-5p	ENSRNOG00000019857	Gng7	-0.96609662	0.001704674
rno-miR-3559-3p	ENSRNOG00000051582	AABR07013747.1	-0.966089988	0.0017053370000000001
rno-miR-3559-3p	ENSRNOG00000008942	RGD1304963	-0.966089987	0.0017053370000000001
rno-miR-188-5p	ENSRNOG00000052080	Camk2b	0.965949361	0.001719429
rno-miR-322-5p	ENSRNOG00000029465	Slc26a10	-0.9656697559999999	0.0017476179999999998
rno-miR-25-3p	ENSRNOG00000003094	Cmah	-0.965654317	0.001749181
rno-miR-322-5p	ENSRNOG00000047493	Slco1a4	-0.965625072	0.001752144
rno-miR-126a-5p	ENSRNOG00000025930	Chst13	0.9654982959999999	0.001765017
rno-miR-201-5p	ENSRNOG00000015498	Il17rb	0.965412498	0.001773754
rno-miR-378b	ENSRNOG00000014008	Mfsd2a	-0.965405955	0.0017744220000000001
rno-miR-15b-5p	ENSRNOG00000047960	Rab9b	-0.9652937070000001	0.0017858879999999998
rno-miR-150-5p	ENSRNOG00000027847	Nxpe2	-0.9650861390000001	0.001807187
rno-miR-126a-5p	ENSRNOG00000051559	AABR07021494.1	0.9650544259999999	0.0018104520000000002
rno-miR-1298	ENSRNOG00000009178	RGD1563056	0.965037202	0.001812227
rno-miR-15b-5p	ENSRNOG00000033152	LOC100360679	0.9650336420000001	0.0018125939999999998
rno-miR-200a-5p	ENSRNOG00000027739	Cndp1	-0.9650215259999999	0.0018138429999999999
rno-miR-3559-3p	ENSRNOG00000053889	Celsr3	-0.964960612	0.0018201279999999999
rno-miR-708-5p	ENSRNOG00000055909	Apoa4	0.9649526009999999	0.001820956
rno-miR-201-5p	ENSRNOG00000030387	Kng1l1	0.964824696	0.0018341920000000001
rno-miR-3559-3p	ENSRNOG00000046790	Irs4	-0.9647950740000001	0.001837264
rno-miR-188-5p	ENSRNOG00000006033	Spon2	0.964733207	0.001843689
rno-miR-450b-5p	ENSRNOG00000049829	Igkc	0.964667595	0.001850514
rno-miR-672-3p	ENSRNOG00000027466	Cd27	-0.9645506209999999	0.001862714
rno-miR-191a-5p	ENSRNOG00000023116	Agmo	-0.964518552	0.001866065
rno-miR-122-5p	ENSRNOG00000023092	Prss54	0.964473347	0.001870795
rno-miR-708-5p	ENSRNOG00000015498	Il17rb	0.9644479909999999	0.00187345
rno-miR-18a-5p	ENSRNOG00000047706	RT1-CE16	0.964434445	0.001874869
rno-miR-322-5p	ENSRNOG00000025198	Gas2l3	0.9644302	0.0018753139999999999
rno-miR-126a-5p	ENSRNOG00000033152	LOC100360679	0.964395784	0.0018789229999999998
rno-miR-3559-3p	ENSRNOG00000001584	Map3k7cl	-0.9643604290000001	0.001882634
rno-miR-1247-5p	ENSRNOG00000024640	Oacyl	0.964297121	0.0018892879999999998
rno-miR-218a-1-3p	ENSRNOG00000010716	Atoh8	-0.964282173	0.001890861
rno-miR-150-5p	ENSRNOG00000012819	Gdnf	0.964256405	0.0018935739999999999
rno-miR-378b	ENSRNOG00000002643	Ugdh	-0.96424951	0.0018942999999999998
rno-miR-126a-5p	ENSRNOG00000053037	AABR07024139.1	0.964167173	0.0019029829999999998
rno-miR-320-3p	ENSRNOG00000027739	Cndp1	0.9641665709999999	0.001903046
rno-miR-378b	ENSRNOG00000008431	Gabbr2	-0.964062449	0.001914055
rno-miR-708-5p	ENSRNOG00000007060	Plin2	0.964010211	0.001919589
rno-miR-652-3p	ENSRNOG00000051559	AABR07021494.1	-0.9637889079999999	0.0019431239999999998
rno-miR-378b	ENSRNOG00000057367	Glud1	-0.963729581	0.0019494570000000001
rno-miR-708-3p	ENSRNOG00000054723	AABR07058174.1	0.963659533	0.001956948
rno-miR-708-5p	ENSRNOG00000010451	Slc34a3	-0.9636487979999999	0.0019580970000000002
rno-miR-320-3p	ENSRNOG00000031834	Nkain4	-0.963640635	0.0019589720000000002
rno-miR-200b-5p	ENSRNOG00000021536	Plxdc1	-0.963635481	0.001959523
rno-miR-201-5p	ENSRNOG00000008942	RGD1304963	0.963625515	0.0019605910000000002
rno-miR-201-5p	ENSRNOG00000051582	AABR07013747.1	0.9636255140000001	0.0019605910000000002
rno-miR-450b-5p	ENSRNOG00000016069	Cd3e	0.963621191	0.001961054
rno-miR-218a-1-3p	ENSRNOG00000031834	Nkain4	0.9636008359999999	0.001963236
rno-miR-322-5p	ENSRNOG00000052405	Cdh4	-0.963567972	0.001966761
rno-miR-674-3p	ENSRNOG00000052405	Cdh4	-0.9634993559999999	0.001974131
rno-miR-320-3p	ENSRNOG00000016750	Cyp26a1	0.96349055	0.001975077
rno-miR-3559-3p	ENSRNOG00000036912	AABR07062599.1	-0.963451418	0.001979287
rno-miR-25-3p	ENSRNOG00000021536	Plxdc1	-0.9633899090000001	0.001985914
rno-miR-374-5p	ENSRNOG00000011351	Mat1a	-0.963366873	0.0019883979999999997
rno-miR-150-5p	ENSRNOG00000024527	Olr1572	0.9633071879999999	0.001994843
rno-miR-18a-5p	ENSRNOG00000057008	AABR07010985.1	-0.963296458	0.001996002
rno-miR-25-3p	ENSRNOG00000055976	AABR07006866.1	-0.9632830029999999	0.0019974570000000002
rno-miR-200b-5p	ENSRNOG00000027739	Cndp1	-0.9632811309999999	0.001997659
rno-miR-374-5p	ENSRNOG00000047327	Gramd1c	-0.9632594729999999	0.0020000020000000003
rno-miR-652-3p	ENSRNOG00000030212	Cerkl	0.9631965990000001	0.0020068110000000003
rno-miR-3559-3p	ENSRNOG00000016750	Cyp26a1	0.9631751709999999	0.002009134
rno-miR-126a-5p	ENSRNOG00000030889	Cldn22	0.962994282	0.002028797
rno-miR-126a-5p	ENSRNOG00000000017	Steap1	0.9629769909999999	0.002030681
rno-miR-126a-5p	ENSRNOG00000008074	Cyp11a1	0.962975954	0.002030794
rno-miR-200b-5p	ENSRNOG00000002343	Uchl1	0.9629736409999999	0.002031046
rno-miR-374-5p	ENSRNOG00000050152	-	-0.962909708	0.002038022
rno-miR-450b-5p	ENSRNOG00000021027	Dbp	0.962902945	0.002038761
rno-miR-320-3p	ENSRNOG00000052916	Malrd1	0.962851935	0.002044336
rno-miR-201-5p	ENSRNOG00000015036	Ctgf	0.9628249879999999	0.002047285
rno-miR-326-3p	ENSRNOG00000001284	Uncx	0.962811237	0.00204879
rno-miR-378b	ENSRNOG00000036682	Pycr1	-0.9627780570000001	0.002052425
rno-miR-200a-5p	ENSRNOG00000029465	Slc26a10	-0.962761657	0.002054222
rno-miR-30c-5p	ENSRNOG00000031834	Nkain4	0.962701358	0.0020608379999999997
rno-miR-376b-3p	ENSRNOG00000053159	AABR07022162.1	0.962643563	0.00206719
rno-miR-15b-5p	ENSRNOG00000022802	Tmem184b	-0.962569233	0.0020753720000000002
rno-miR-652-3p	ENSRNOG00000033152	LOC100360679	-0.9625382240000001	0.00207879
rno-miR-30c-5p	ENSRNOG00000008337	Gjd2	-0.9624628390000001	0.002087112
rno-miR-3559-3p	ENSRNOG00000049425	Fam167b	0.9624475570000001	0.002088801
rno-miR-374-5p	ENSRNOG00000000060	Cplx1	-0.9624439	0.002089205
rno-miR-188-5p	ENSRNOG00000027739	Cndp1	-0.962393892	0.002094737
rno-miR-188-5p	ENSRNOG00000012390	Npw	0.9623517229999999	0.002099408
rno-miR-200b-5p	ENSRNOG00000060355	Hist1h1b	-0.9623093229999999	0.002104109
rno-miR-802-3p	ENSRNOG00000061500	AABR07005950.2	-0.96222188	0.002113821
rno-miR-802-3p	ENSRNOG00000014046	Sertm1	-0.96222188	0.002113821
rno-miR-320-3p	ENSRNOG00000019857	Gng7	0.962210846	0.002115048
rno-miR-378b	ENSRNOG00000033152	LOC100360679	-0.962207398	0.002115432
rno-miR-187-3p	ENSRNOG00000031834	Nkain4	-0.962092623	0.002128218
rno-miR-201-5p	ENSRNOG00000018854	Nppc	0.9620663709999999	0.002131148
rno-miR-126a-5p	ENSRNOG00000016057	Kcnj13	-0.962061582	0.0021316829999999997
rno-miR-201-5p	ENSRNOG00000008816	Gpnmb	0.96205934	0.002131933
rno-miR-3559-3p	ENSRNOG00000020686	Dkkl1	-0.9619639000000001	0.002142603
rno-miR-326-3p	ENSRNOG00000010031	Vtn	0.961892863	0.002150562
rno-miR-200a-5p	ENSRNOG00000003515	Ephx1	0.9618757059999999	0.0021524870000000002
rno-miR-126a-5p	ENSRNOG00000031834	Nkain4	0.9617068540000001	0.0021714720000000002
rno-miR-674-3p	ENSRNOG00000023116	Agmo	-0.9616861170000001	0.002173809
rno-miR-708-5p	ENSRNOG00000055025	Fam25a	0.961654048	0.002177426
rno-miR-218a-1-3p	ENSRNOG00000056094	AC125873.1	-0.961620087	0.002181259
rno-miR-582-5p	ENSRNOG00000015076	Cyp26b1	-0.961516907	0.0021929270000000003
rno-miR-126a-5p	ENSRNOG00000019920	Doc2a	0.96148946	0.002196036
rno-miR-187-3p	ENSRNOG00000025930	Chst13	-0.96146119	0.00219924
rno-miR-378b	ENSRNOG00000001201	Cstb	-0.961452106	0.00220027
rno-miR-3559-3p	ENSRNOG00000061414	Acot12	-0.961357937	0.002210963
rno-miR-200a-5p	ENSRNOG00000023116	Agmo	-0.9613427729999999	0.002212687
rno-miR-201-5p	ENSRNOG00000057367	Glud1	0.96131281	0.002216096
rno-miR-25-3p	ENSRNOG00000028519	RGD1560695	0.961245219	0.002223796
rno-miR-378b	ENSRNOG00000020578	Ceacam1	-0.961231776	0.002225329
rno-miR-122-5p	ENSRNOG00000024923	Nnat	0.961181002	0.002231123
rno-miR-126a-5p	ENSRNOG00000001201	Cstb	0.9611521009999999	0.002234425
rno-miR-126a-5p	ENSRNOG00000002385	Prg4	0.9611272890000001	0.002237261
rno-miR-200a-5p	ENSRNOG00000031726	Oas1e	0.961061258	0.002244819
rno-miR-200a-5p	ENSRNOG00000019857	Gng7	-0.960998971	0.002251959
rno-miR-3559-3p	ENSRNOG00000042884	LOC100911154	-0.9609860509999999	0.002253441
rno-miR-320-3p	ENSRNOG00000010282	Ninj2	-0.960922304	0.002260762
rno-miR-201-5p	ENSRNOG00000025764	Mt1	0.960919038	0.0022611379999999998
rno-miR-201-5p	ENSRNOG00000000903	Asl	0.960893848	0.002264034
rno-miR-322-5p	ENSRNOG00000014426	Lox	0.960850852	0.002268983
rno-miR-200b-5p	ENSRNOG00000019857	Gng7	-0.9608473270000001	0.002269388
rno-miR-326-3p	ENSRNOG00000011729	Nxf2	-0.960651307	0.002292017
rno-miR-672-3p	ENSRNOG00000061106	U2	0.9606082979999999	0.0022969970000000003
rno-miR-200b-5p	ENSRNOG00000016750	Cyp26a1	-0.960572729	0.002301119
rno-miR-130b-3p	ENSRNOG00000022255	Tmprss11e	0.960568832	0.002301571
rno-miR-200a-5p	ENSRNOG00000051559	AABR07021494.1	0.960554976	0.002303178
rno-miR-200a-5p	ENSRNOG00000055909	Apoa4	0.9605371970000001	0.002305241
rno-miR-378b	ENSRNOG00000030170	Krt10	-0.9604469459999999	0.002315727
rno-miR-672-3p	ENSRNOG00000047960	Rab9b	-0.960354081	0.002326541
rno-miR-200a-5p	ENSRNOG00000011351	Mat1a	0.960278455	0.002335365
rno-miR-374-5p	ENSRNOG00000002548	Tnn	0.960255242	0.002338077
rno-miR-326-3p	ENSRNOG00000014761	Rasd2	0.96023239	0.002340749
rno-miR-674-3p	ENSRNOG00000018371	Tubb6	0.9601753820000001	0.002347419
rno-miR-200b-5p	ENSRNOG00000040101	RGD1563581	-0.960174677	0.002347502
rno-miR-672-3p	ENSRNOG00000011351	Mat1a	0.9601443820000001	0.0023510510000000003
rno-miR-30c-5p	ENSRNOG00000016750	Cyp26a1	-0.9601242179999999	0.002353414
rno-miR-708-3p	ENSRNOG00000019017	Gstm6	0.9599960340000001	0.002368466
rno-miR-374-5p	ENSRNOG00000049054	Ntsr2	-0.959972438	0.002371242
rno-miR-652-3p	ENSRNOG00000011427	Hr	0.959951496	0.002373707
rno-miR-374-5p	ENSRNOG00000008930	Tnfsf15	0.959930944	0.002376128
rno-miR-374-5p	ENSRNOG00000059840	Unc5a	0.9598375920000001	0.002387137
rno-miR-187-3p	ENSRNOG00000049425	Fam167b	0.95983353	0.0023876170000000003
rno-miR-376b-3p	ENSRNOG00000023126	Rxfp3	0.959792602	0.002392452
rno-miR-130b-3p	ENSRNOG00000059220	AABR07035486.1	-0.9597876959999999	0.0023930320000000002
rno-miR-126a-5p	ENSRNOG00000017147	Trim6	0.9597617540000001	0.002396099
rno-miR-376b-3p	ENSRNOG00000003745	Atf3	0.959704274	0.002402903
rno-miR-30c-5p	ENSRNOG00000019857	Gng7	-0.959599141	0.0024153720000000003
rno-miR-201-5p	ENSRNOG00000018371	Tubb6	0.959475138	0.00243012
rno-miR-201-5p	ENSRNOG00000055909	Apoa4	0.959404942	0.002438489
rno-miR-126a-5p	ENSRNOG00000059010	Rnf212	0.959395894	0.002439568
rno-miR-320-3p	ENSRNOG00000028519	RGD1560695	-0.959359787	0.002443879
rno-miR-708-5p	ENSRNOG00000021323	Car13	0.959356201	0.002444307
rno-miR-30c-5p	ENSRNOG00000014847	Rassf10	-0.959342276	0.002445971
rno-miR-126a-5p	ENSRNOG00000008431	Gabbr2	0.959301807	0.002450809
rno-miR-322-5p	ENSRNOG00000029726	Gstm1	0.959231779	0.0024591920000000002
rno-miR-122-5p	ENSRNOG00000013552	Scd1	0.9592047440000001	0.002462433
rno-miR-130b-3p	ENSRNOG00000010350	Rcan2	-0.9589819470000001	0.002489215
rno-miR-652-3p	ENSRNOG00000054049	Prelid2	0.958921487	0.0024965070000000002
rno-miR-802-3p	ENSRNOG00000059448	Vom1r84	-0.958857605	0.0025042239999999998
rno-miR-3559-3p	ENSRNOG00000027739	Cndp1	0.9588552840000001	0.002504505
rno-miR-18a-5p	ENSRNOG00000051147	Rn60_2_1765.1	0.958759128	0.0025161429999999998
rno-miR-376b-3p	ENSRNOG00000055769	1810024B03Rik	0.9587485609999999	0.002517423
rno-miR-18a-5p	ENSRNOG00000053746	Olr1668	0.9587109890000001	0.002521979
rno-miR-378b	ENSRNOG00000020686	Dkkl1	-0.958634091	0.002531316
rno-miR-200b-5p	ENSRNOG00000022802	Tmem184b	-0.958624749	0.002532452
rno-miR-218a-1-3p	ENSRNOG00000016069	Cd3e	-0.958435756	0.002555477
rno-miR-30c-5p	ENSRNOG00000009209	Slitrk1	-0.958416637	0.002557812
rno-miR-188-5p	ENSRNOG00000055909	Apoa4	0.9583891379999999	0.002561172
rno-miR-200a-5p	ENSRNOG00000030170	Krt10	0.9583497879999999	0.002565984
rno-miR-378b	ENSRNOG00000000903	Asl	-0.958342838	0.002566834
rno-miR-652-3p	ENSRNOG00000049425	Fam167b	0.958300817	0.002571979
rno-miR-421-3p	ENSRNOG00000012546	Frmpd1	0.9581602109999999	0.00258923
rno-miR-376b-3p	ENSRNOG00000025930	Chst13	0.95812773	0.002593223
rno-miR-322-5p	ENSRNOG00000005307	Slc4a10	-0.958077315	0.002599427
rno-miR-708-5p	ENSRNOG00000034190	Ighm	-0.9580769790000001	0.002599469
rno-miR-15b-5p	ENSRNOG00000029465	Slc26a10	-0.958066655	0.00260074
rno-miR-126a-5p	ENSRNOG00000030170	Krt10	0.958054295	0.002602263
rno-miR-674-3p	ENSRNOG00000004392	Aatk	-0.958034322	0.002604724
rno-miR-362-5p	ENSRNOG00000007508	Lrtm2	0.958021551	0.002606298
rno-miR-374-5p	ENSRNOG00000022802	Tmem184b	0.9579714659999999	0.002612477
rno-miR-374-5p	ENSRNOG00000027847	Nxpe2	0.957919077	0.002618948
rno-miR-126a-5p	ENSRNOG00000029465	Slc26a10	-0.957767727	0.002637685
rno-miR-126a-5p	ENSRNOG00000020778	Chrnb2	0.957723587	0.002643162
rno-miR-802-3p	ENSRNOG00000006734	Olr1606	-0.9577171329999999	0.0026439640000000004
rno-miR-201-5p	ENSRNOG00000007060	Plin2	0.957710603	0.002644775
rno-miR-322-5p	ENSRNOG00000025608	Lrat	0.9577005270000001	0.0026460259999999997
rno-miR-378b	ENSRNOG00000015498	Il17rb	-0.957694678	0.002646753
rno-miR-378b	ENSRNOG00000046790	Irs4	-0.957645163	0.002652907
rno-miR-15b-5p	ENSRNOG00000026653	Hcar2	0.957636272	0.0026540129999999998
rno-miR-674-3p	ENSRNOG00000047493	Slco1a4	-0.957602052	0.002658272
rno-miR-126a-5p	ENSRNOG00000055909	Apoa4	0.957506823	0.0026701409999999996
rno-miR-201-5p	ENSRNOG00000003984	Apln	0.95749295	0.002671872
rno-miR-3559-3p	ENSRNOG00000001201	Cstb	-0.957441036	0.002678355
rno-miR-326-3p	ENSRNOG00000052810	Cyp2c11	0.9574005659999999	0.002683415
rno-miR-188-5p	ENSRNOG00000014008	Mfsd2a	0.957380028	0.002685984
rno-miR-15b-5p	ENSRNOG00000047493	Slco1a4	-0.9573287220000001	0.002692408
rno-miR-200b-5p	ENSRNOG00000036802	Snhg11	-0.957307517	0.002695066
rno-miR-188-5p	ENSRNOG00000055769	1810024B03Rik	0.957157514	0.0027139
rno-miR-200b-5p	ENSRNOG00000029594	LOC686807	0.957140876	0.002715993
rno-miR-201-5p	ENSRNOG00000020686	Dkkl1	0.957131728	0.0027171440000000003
rno-miR-1298	ENSRNOG00000004470	Il24	0.9570384	0.002728902
rno-miR-191a-5p	ENSRNOG00000052405	Cdh4	-0.9569053240000001	0.00274571
rno-miR-122-5p	ENSRNOG00000006204	Slc30a3	0.956878956	0.0027490459999999998
rno-miR-322-5p	ENSRNOG00000011351	Mat1a	0.9568667540000001	0.0027505909999999997
rno-miR-674-3p	ENSRNOG00000034190	Ighm	-0.956832004	0.002754993
rno-miR-3559-3p	ENSRNOG00000016760	Kctd19	-0.9567791059999999	0.0027616990000000003
rno-miR-652-3p	ENSRNOG00000059362	Has3	0.956716041	0.002769705
rno-miR-674-3p	ENSRNOG00000036827	Ppp1r1a	-0.956714066	0.0027699559999999996
rno-miR-802-3p	ENSRNOG00000025198	Gas2l3	0.956658267	0.00277705
rno-miR-150-5p	ENSRNOG00000004278	Dlx3	0.956656772	0.00277724
rno-miR-378b	ENSRNOG00000025608	Lrat	-0.9565812659999999	0.002786854
rno-miR-378b	ENSRNOG00000003515	Ephx1	-0.956531275	0.002793227
rno-miR-201-5p	ENSRNOG00000013262	Myl1	0.956515821	0.0027951990000000004
rno-miR-450b-5p	ENSRNOG00000013578	Trem2	0.9564905920000001	0.00279842
rno-miR-200b-5p	ENSRNOG00000051559	AABR07021494.1	0.956489171	0.002798601
rno-miR-218a-1-3p	ENSRNOG00000030212	Cerkl	-0.956462405	0.00280202
rno-miR-191a-5p	ENSRNOG00000025198	Gas2l3	0.956358413	0.0028153220000000003
rno-miR-201-5p	ENSRNOG00000032626	Mmp3	0.956345441	0.0028169840000000002
rno-miR-320-3p	ENSRNOG00000040101	RGD1563581	0.956321678	0.0028200290000000004
rno-miR-378b	ENSRNOG00000032832	Mmp10	-0.95620668	0.002834788
rno-miR-322-5p	ENSRNOG00000055909	Apoa4	0.956141531	0.002843166
rno-miR-187-3p	ENSRNOG00000005307	Slc4a10	0.956120194	0.002845912
rno-miR-378b	ENSRNOG00000053889	Celsr3	-0.95605444	0.002854384
rno-let-7i-3p	ENSRNOG00000030212	Cerkl	0.956046233	0.002855443
rno-miR-652-3p	ENSRNOG00000016750	Cyp26a1	0.956021132	0.0028586809999999996
rno-miR-322-5p	ENSRNOG00000031726	Oas1e	0.9559469309999999	0.002868263
rno-miR-674-3p	ENSRNOG00000051559	AABR07021494.1	0.955920746	0.002871648
rno-miR-188-5p	ENSRNOG00000013578	Trem2	-0.9557705129999999	0.002891109
rno-miR-378b	ENSRNOG00000014448	Arntl	-0.9557643440000001	0.00289191
rno-miR-25-3p	ENSRNOG00000016750	Cyp26a1	-0.9557454190000001	0.0028943659999999998
rno-miR-374-5p	ENSRNOG00000011101	Twist1	0.955673105	0.0029037620000000003
rno-miR-708-5p	ENSRNOG00000018854	Nppc	0.9556477990000001	0.002907054
rno-miR-322-5p	ENSRNOG00000016057	Kcnj13	-0.95558885	0.0029147279999999997
rno-miR-130b-3p	ENSRNOG00000004578	Cthrc1	0.955551675	0.002919573
rno-miR-200b-5p	ENSRNOG00000036827	Ppp1r1a	-0.955537848	0.002921376
rno-miR-582-5p	ENSRNOG00000010263	Cldn11	-0.9555262929999999	0.002922883
rno-miR-378b	ENSRNOG00000010451	Slc34a3	0.9555110840000001	0.0029248679999999997
rno-miR-3559-3p	ENSRNOG00000008074	Cyp11a1	-0.95543629	0.0029346359999999996
rno-miR-25-3p	ENSRNOG00000000716	Htr1f	-0.955369991	0.0029433090000000003
rno-miR-674-3p	ENSRNOG00000011427	Hr	-0.955287495	0.002954117
rno-miR-191a-5p	ENSRNOG00000002343	Uchl1	0.955237111	0.0029607279999999997
rno-miR-218a-1-3p	ENSRNOG00000029465	Slc26a10	-0.955232272	0.002961364
rno-miR-674-3p	ENSRNOG00000031726	Oas1e	0.9551443470000001	0.002972919
rno-miR-582-5p	ENSRNOG00000059220	AABR07035486.1	-0.9551239909999999	0.002975597
rno-miR-25-3p	ENSRNOG00000030212	Cerkl	-0.955110818	0.0029773309999999997
rno-miR-218a-1-3p	ENSRNOG00000014448	Arntl	0.95498837	0.002993472
rno-miR-126a-5p	ENSRNOG00000019857	Gng7	-0.95497906	0.002994701
rno-miR-378b	ENSRNOG00000011351	Mat1a	-0.9549020659999999	0.003004875
rno-miR-3559-3p	ENSRNOG00000003745	Atf3	-0.9548817279999999	0.003007565
rno-miR-672-3p	ENSRNOG00000012235	Ppp1r17	0.9548799179999999	0.003007804
rno-miR-188-5p	ENSRNOG00000030889	Cldn22	0.954859456	0.003010512
rno-miR-25-3p	ENSRNOG00000059840	Unc5a	-0.954742594	0.003026
rno-miR-191a-5p	ENSRNOG00000047327	Gramd1c	0.954731523	0.00302747
rno-miR-3559-3p	ENSRNOG00000032626	Mmp3	-0.954715595	0.003029584
rno-miR-374-5p	ENSRNOG00000014761	Rasd2	0.9546790159999999	0.003034443
rno-miR-326-3p	ENSRNOG00000031287	Cacna2d3	0.954646628	0.003038748
rno-miR-200a-5p	ENSRNOG00000049054	Ntsr2	0.95464454	0.003039026
rno-let-7i-3p	ENSRNOG00000033215	RT1-Db1	0.9545968140000001	0.003045376
rno-miR-674-3p	ENSRNOG00000046309	Gpr68	-0.9545794470000001	0.003047688
rno-miR-802-3p	ENSRNOG00000051147	Rn60_2_1765.1	-0.9545656309999999	0.0030495279999999997
rno-miR-652-3p	ENSRNOG00000014046	Sertm1	0.954505121	0.0030575940000000003
rno-miR-652-3p	ENSRNOG00000061500	AABR07005950.2	0.95450512	0.0030575940000000003
rno-miR-378b	ENSRNOG00000042884	LOC100911154	-0.954485246	0.003060245
rno-miR-18a-5p	ENSRNOG00000003094	Cmah	0.95434088	0.003079539
rno-miR-201-5p	ENSRNOG00000042884	LOC100911154	0.954294985	0.003085685
rno-miR-188-5p	ENSRNOG00000006622	Cry1	0.9542947759999999	0.003085713
rno-miR-188-5p	ENSRNOG00000031521	Cldn24	0.9542883759999999	0.00308657
rno-miR-672-3p	ENSRNOG00000027739	Cndp1	-0.9542660709999999	0.00308956
rno-miR-187-3p	ENSRNOG00000031287	Cacna2d3	0.954190902	0.0030996459999999997
rno-miR-30c-5p	ENSRNOG00000020593	Gipc3	-0.954185391	0.0031003859999999997
rno-miR-187-3p	ENSRNOG00000011351	Mat1a	-0.95413784	0.003106775
rno-miR-322-5p	ENSRNOG00000047960	Rab9b	-0.9541339209999999	0.003107302
rno-miR-322-5p	ENSRNOG00000049054	Ntsr2	0.954125618	0.003108418
rno-miR-200b-5p	ENSRNOG00000014259	Mycl	-0.95407849	0.003114758
rno-miR-126a-5p	ENSRNOG00000008816	Gpnmb	0.954055876	0.0031178029999999997
rno-miR-674-3p	ENSRNOG00000038740	Gimap7	-0.954025825	0.0031218509999999997
rno-miR-322-5p	ENSRNOG00000014448	Arntl	0.953993212	0.003126247
rno-miR-322-5p	ENSRNOG00000052080	Camk2b	0.9538619009999999	0.0031439790000000003
rno-miR-126a-5p	ENSRNOG00000023126	Rxfp3	0.95379632	0.0031528529999999997
rno-miR-191a-5p	ENSRNOG00000033152	LOC100360679	0.9535845490000001	0.003181593
rno-miR-150-5p	ENSRNOG00000014259	Mycl	-0.953560672	0.003184841
rno-miR-363-3p	ENSRNOG00000049388	Prr32	0.953542199	0.003187355
rno-miR-126a-5p	ENSRNOG00000046309	Gpr68	-0.9534702540000001	0.003197157
rno-miR-708-5p	ENSRNOG00000052080	Camk2b	0.953443558	0.003200798
rno-miR-25-3p	ENSRNOG00000030170	Krt10	0.953435532	0.003201893
rno-miR-200b-5p	ENSRNOG00000007247	A2ml1	0.953412502	0.0032050359999999996
rno-miR-201-5p	ENSRNOG00000012477	Eef1a2	0.953410526	0.0032053059999999998
rno-miR-322-5p	ENSRNOG00000002385	Prg4	0.953394205	0.003207534
rno-miR-672-3p	ENSRNOG00000057367	Glud1	0.953388062	0.003208373
rno-miR-201-5p	ENSRNOG00000000521	Cdkn1a	0.953310092	0.00321903
rno-miR-672-3p	ENSRNOG00000055909	Apoa4	0.953267917	0.003224803
rno-miR-187-3p	ENSRNOG00000011729	Nxf2	-0.9532658940000001	0.00322508
rno-miR-18a-5p	ENSRNOG00000014046	Sertm1	0.95324805	0.003227523
rno-miR-18a-5p	ENSRNOG00000061500	AABR07005950.2	0.953248049	0.003227523
rno-miR-122-5p	ENSRNOG00000019110	Ocstamp	0.9531874909999999	0.0032358240000000004
rno-miR-218a-1-3p	ENSRNOG00000002343	Uchl1	0.953160628	0.0032395090000000002
rno-miR-320-3p	ENSRNOG00000012819	Gdnf	-0.953148137	0.0032412229999999997
rno-miR-3559-3p	ENSRNOG00000061106	U2	-0.953129333	0.003243805
rno-miR-652-3p	ENSRNOG00000038740	Gimap7	0.953066099	0.0032524940000000003
rno-miR-320-3p	ENSRNOG00000010031	Vtn	0.953043425	0.003255612
rno-miR-191a-5p	ENSRNOG00000029465	Slc26a10	-0.953020364	0.003258785
rno-miR-1298	ENSRNOG00000015076	Cyp26b1	0.953016952	0.003259255
rno-miR-191a-5p	ENSRNOG00000005307	Slc4a10	-0.953016263	0.00325935
rno-miR-374-5p	ENSRNOG00000009871	Piwil2	-0.95294561	0.003269082
rno-miR-25-3p	ENSRNOG00000054049	Prelid2	-0.952801241	0.0032890109999999997
rno-miR-218a-1-3p	ENSRNOG00000027739	Cndp1	-0.9527716409999999	0.003293105
rno-miR-25-3p	ENSRNOG00000014761	Rasd2	-0.952629237	0.003312834
rno-miR-200b-5p	ENSRNOG00000006860	Itk	-0.952606031	0.003316055
rno-miR-320-3p	ENSRNOG00000031287	Cacna2d3	0.95260104	0.003316747
rno-miR-378b	ENSRNOG00000036912	AABR07062599.1	-0.952575753	0.0033202590000000003
rno-miR-376b-3p	ENSRNOG00000014448	Arntl	0.95253608	0.0033257720000000003
rno-miR-200a-5p	ENSRNOG00000056448	AABR07062033.1	-0.9525142090000001	0.003328813
rno-miR-126a-5p	ENSRNOG00000012235	Ppp1r17	0.9525097290000001	0.003329436
rno-miR-802-3p	ENSRNOG00000052405	Cdh4	-0.9524595109999999	0.003336424
rno-miR-15b-5p	ENSRNOG00000051559	AABR07021494.1	0.9523483159999999	0.003351924
rno-miR-672-3p	ENSRNOG00000003984	Apln	0.952320765	0.003355769
rno-miR-652-3p	ENSRNOG00000061153	Hrh3	0.95230952	0.00335734
rno-miR-25-3p	ENSRNOG00000050152	-	0.952289741	0.0033601029999999997
rno-miR-187-3p	ENSRNOG00000012235	Ppp1r17	-0.952270738	0.003362758
rno-miR-708-5p	ENSRNOG00000046727	Abcc2	0.9522210090000001	0.003369712
rno-miR-200b-5p	ENSRNOG00000026653	Hcar2	0.952161272	0.003378075
rno-miR-3559-3p	ENSRNOG00000032805	Cyp2f4	-0.9521575809999999	0.003378592
rno-miR-122-5p	ENSRNOG00000017212	Spsb1	0.952147525	0.0033800009999999997
rno-miR-652-3p	ENSRNOG00000007014	Cnksr2	0.95214393	0.003380505
rno-miR-374-5p	ENSRNOG00000010891	Lrrcc1	-0.9521395359999999	0.003381121
rno-miR-200a-5p	ENSRNOG00000014426	Lox	0.95211318	0.003384815
rno-miR-200a-5p	ENSRNOG00000011427	Hr	-0.951953212	0.003407283
rno-miR-200a-5p	ENSRNOG00000002385	Prg4	0.9518718979999999	0.003418731
rno-let-7i-3p	ENSRNOG00000008337	Gjd2	0.951846082	0.00342237
rno-miR-320-3p	ENSRNOG00000022802	Tmem184b	0.9517639509999999	0.0034339590000000003
rno-miR-362-5p	ENSRNOG00000053746	Olr1668	0.951755182	0.003435197
rno-miR-674-3p	ENSRNOG00000008337	Gjd2	-0.951705685	0.003442192
rno-miR-652-3p	ENSRNOG00000030170	Krt10	-0.951600186	0.0034571240000000002
rno-miR-218a-1-3p	ENSRNOG00000033152	LOC100360679	0.951412837	0.003483718
rno-miR-672-3p	ENSRNOG00000049054	Ntsr2	0.951390222	0.003486936
rno-miR-191a-5p	ENSRNOG00000046309	Gpr68	-0.9513703729999999	0.00348976
rno-miR-201-5p	ENSRNOG00000021323	Car13	0.951325891	0.003496095
rno-miR-200a-5p	ENSRNOG00000005307	Slc4a10	-0.9512947070000001	0.0035005390000000004
rno-miR-201-5p	ENSRNOG00000046790	Irs4	0.951259528	0.003505556
rno-miR-378b	ENSRNOG00000016760	Kctd19	-0.951258284	0.003505733
rno-miR-378b	ENSRNOG00000036608	Mlana	-0.951237962	0.0035086329999999997
rno-miR-582-5p	ENSRNOG00000011729	Nxf2	0.951163482	0.0035192709999999996
rno-miR-708-3p	ENSRNOG00000026323	Eqtn	0.951138138	0.0035228940000000004
rno-miR-200a-5p	ENSRNOG00000055769	1810024B03Rik	0.951096617	0.0035288340000000002
rno-miR-652-3p	ENSRNOG00000004392	Aatk	0.951059373	0.003534167
rno-miR-3559-3p	ENSRNOG00000032508	Acot5	-0.9510550640000001	0.003534784
rno-miR-122-5p	ENSRNOG00000003580	Ucp1	0.9510477820000001	0.003535827
rno-miR-15b-5p	ENSRNOG00000005307	Slc4a10	-0.951034066	0.003537792
rno-miR-708-5p	ENSRNOG00000018094	Sv2c	0.950963372	0.00354793
rno-miR-672-3p	ENSRNOG00000003515	Ephx1	0.950935495	0.003551931
rno-miR-1247-5p	ENSRNOG00000056436	AABR07072028.1	0.9507972570000001	0.003571807
rno-miR-322-5p	ENSRNOG00000008337	Gjd2	-0.95068765	0.003587605
rno-miR-122-5p	ENSRNOG00000012674	Adrb3	0.950674192	0.0035895470000000002
rno-miR-122-5p	ENSRNOG00000001001	Retn	0.950674192	0.0035895470000000002
rno-miR-122-5p	ENSRNOG00000009610	Tchhl1	0.950674192	0.0035895470000000002
rno-miR-122-5p	ENSRNOG00000008310	Mpo	0.950674192	0.0035895470000000002
rno-miR-378b	ENSRNOG00000018854	Nppc	-0.9506394909999999	0.003594557
rno-miR-201-5p	ENSRNOG00000020970	Rundc3a	0.9506297779999999	0.00359596
rno-miR-582-5p	ENSRNOG00000019216	Il12rb1	-0.950608097	0.003599093
rno-miR-200b-5p	ENSRNOG00000011729	Nxf2	0.950606717	0.003599292
rno-miR-201-5p	ENSRNOG00000014008	Mfsd2a	0.950587739	0.003602036
rno-miR-188-5p	ENSRNOG00000021323	Car13	0.950568071	0.00360488
rno-miR-201-5p	ENSRNOG00000008312	Stra6	-0.95056229	0.0036057159999999997
rno-miR-126a-5p	ENSRNOG00000005307	Slc4a10	-0.9505387040000001	0.003609128
rno-miR-200b-5p	ENSRNOG00000004392	Aatk	-0.9504212	0.003626152
rno-let-7i-3p	ENSRNOG00000058775	AABR07062219.2	0.95041449	0.0036271259999999996
rno-miR-708-5p	ENSRNOG00000023092	Prss54	0.9502906590000001	0.003645111
rno-miR-378b	ENSRNOG00000006030	Ptprz1	0.950236557	0.003652983
rno-miR-130b-3p	ENSRNOG00000032720	Rpl10l	-0.9502283159999999	0.003654183
rno-miR-322-5p	ENSRNOG00000008074	Cyp11a1	0.950199383	0.0036583970000000003
rno-miR-187-3p	ENSRNOG00000033152	LOC100360679	-0.950183485	0.003660713
rno-miR-201-5p	ENSRNOG00000061106	U2	0.9501561709999999	0.003664695
rno-miR-201-5p	ENSRNOG00000030174	AABR07042903.1	0.9501466540000001	0.003666082
rno-miR-326-3p	ENSRNOG00000030547	Dpp6	0.95007369	0.003676731
rno-miR-3559-3p	ENSRNOG00000022863	Lingo4	-0.950034927	0.0036823940000000003
rno-miR-187-3p	ENSRNOG00000047960	Rab9b	0.949998605	0.0036877040000000004
rno-miR-802-3p	ENSRNOG00000034190	Ighm	-0.949978588	0.003690632
rno-miR-201-5p	ENSRNOG00000059579	Gpt2	0.949897579	0.003702494
rno-miR-672-3p	ENSRNOG00000059579	Gpt2	0.949825411	0.003713077
rno-miR-218a-1-3p	ENSRNOG00000012235	Ppp1r17	0.9497356659999999	0.003726258
rno-miR-201-5p	ENSRNOG00000002643	Ugdh	0.9497341709999999	0.003726478
rno-miR-3559-3p	ENSRNOG00000012235	Ppp1r17	-0.949643217	0.0037398609999999997
rno-miR-122-5p	ENSRNOG00000012390	Npw	0.949586362	0.003748238
rno-miR-126a-5p	ENSRNOG00000052080	Camk2b	0.9495703209999999	0.0037506040000000003
rno-miR-3559-3p	ENSRNOG00000023601	Elavl4	-0.949536079	0.003755655
rno-miR-187-3p	ENSRNOG00000022802	Tmem184b	0.949514923	0.003758778
rno-miR-188-5p	ENSRNOG00000024923	Nnat	0.949489501	0.0037625320000000003
rno-miR-201-5p	ENSRNOG00000047493	Slco1a4	-0.949469207	0.00376553
rno-miR-200a-5p	ENSRNOG00000000716	Htr1f	-0.9494664429999999	0.003765938
rno-miR-320-3p	ENSRNOG00000014259	Mycl	0.9494363090000001	0.003770392
rno-miR-378b	ENSRNOG00000031521	Cldn24	-0.949398202	0.003776029
rno-miR-218a-1-3p	ENSRNOG00000049829	Igkc	-0.9493293970000001	0.003786216
rno-miR-25-3p	ENSRNOG00000033152	LOC100360679	0.949198181	0.003805682
rno-miR-378b	ENSRNOG00000061414	Acot12	-0.949151216	0.0038126609999999997
rno-miR-30c-5p	ENSRNOG00000039530	Ccl27	-0.949001655	0.003834928
rno-miR-320-3p	ENSRNOG00000006860	Itk	0.948991606	0.0038364259999999996
rno-miR-200a-5p	ENSRNOG00000036682	Pycr1	0.9489712290000001	0.003839465
rno-miR-126a-5p	ENSRNOG00000023172	Dnajb3	0.948933692	0.003845067
rno-miR-201-5p	ENSRNOG00000004372	Cbln4	0.948868638	0.003854785
rno-miR-188-5p	ENSRNOG00000003984	Apln	0.9488499490000001	0.0038575790000000003
rno-miR-218a-1-3p	ENSRNOG00000004392	Aatk	-0.94883933	0.003859167
rno-miR-150-5p	ENSRNOG00000046540	Ugt2b15	-0.948754268	0.0038718990000000003
rno-miR-672-3p	ENSRNOG00000049425	Fam167b	-0.9487280920000001	0.0038758209999999998
rno-miR-126a-5p	ENSRNOG00000032626	Mmp3	0.9486646009999999	0.003885342
rno-miR-708-5p	ENSRNOG00000024923	Nnat	0.9485858340000001	0.00389717
rno-miR-450b-5p	ENSRNOG00000011250	Inmt	0.948528503	0.00390579
rno-miR-188-5p	ENSRNOG00000028025	Aknad1	0.9484754259999999	0.003913779
rno-miR-378b	ENSRNOG00000032626	Mmp3	-0.9484093259999999	0.00392374
rno-miR-652-3p	ENSRNOG00000046309	Gpr68	0.9483249340000001	0.003936474000000001
rno-miR-126a-5p	ENSRNOG00000027739	Cndp1	-0.9483156009999999	0.003937884
rno-miR-200a-5p	ENSRNOG00000019920	Doc2a	0.9483120140000001	0.003938426
rno-miR-200b-5p	ENSRNOG00000012235	Ppp1r17	0.9482992720000001	0.003940351
rno-miR-30c-5p	ENSRNOG00000014259	Mycl	-0.9482786879999999	0.003943461
rno-miR-322-5p	ENSRNOG00000007247	A2ml1	0.9482014409999999	0.003955146
rno-miR-126a-5p	ENSRNOG00000056448	AABR07062033.1	-0.9481894329999999	0.003956964
rno-miR-1247-5p	ENSRNOG00000004171	Dnah9	0.9481542159999999	0.0039622979999999995
rno-miR-191a-5p	ENSRNOG00000056094	AC125873.1	-0.948045537	0.00397878
rno-miR-378b	ENSRNOG00000049054	Ntsr2	-0.94804345	0.003979097
rno-miR-378b	ENSRNOG00000057724	Dio2	-0.94798122	0.00398855
rno-miR-126a-5p	ENSRNOG00000014426	Lox	0.947970841	0.003990128
rno-miR-708-3p	ENSRNOG00000043137	RGD1560608	0.9479693020000001	0.003990362
rno-miR-378b	ENSRNOG00000015036	Ctgf	-0.9479310390000001	0.003996181
rno-miR-122-5p	ENSRNOG00000046239	LOC100909612	0.947912808	0.003998955
rno-miR-30c-5p	ENSRNOG00000023116	Agmo	-0.947897545	0.004001278
rno-miR-3559-3p	ENSRNOG00000032832	Mmp10	-0.947894353	0.0040017640000000005
rno-miR-708-5p	ENSRNOG00000024717	Espnl	0.9478624609999999	0.004006621
rno-miR-3559-3p	ENSRNOG00000027466	Cd27	0.947853446	0.004007995
rno-miR-3559-3p	ENSRNOG00000002919	Gfap	-0.947849046	0.004008665
rno-miR-450b-5p	ENSRNOG00000038740	Gimap7	0.947818045	0.00401339
rno-miR-378b	ENSRNOG00000016750	Cyp26a1	0.947803855	0.004015554
rno-miR-1298	ENSRNOG00000033386	Itih1	0.947723029	0.004027889000000001
rno-miR-322-5p	ENSRNOG00000016760	Kctd19	0.947686349	0.004033493
rno-miR-126a-5p	ENSRNOG00000028025	Aknad1	0.9475593109999999	0.004052932
rno-miR-126a-5p	ENSRNOG00000036682	Pycr1	0.9474813590000001	0.004064883
rno-miR-201-5p	ENSRNOG00000004392	Aatk	-0.9474455409999999	0.00407038
rno-miR-378b	ENSRNOG00000011427	Hr	0.9473509790000001	0.00408491
rno-miR-3559-3p	ENSRNOG00000010490	Hes2	-0.9472550390000001	0.004099677
rno-miR-15b-5p	ENSRNOG00000029726	Gstm1	0.9472489909999999	0.004100609
rno-miR-3559-3p	ENSRNOG00000002643	Ugdh	-0.9472110579999999	0.004106456
rno-miR-200a-5p	ENSRNOG00000025930	Chst13	0.9471461520000001	0.00411647
rno-miR-201-5p	ENSRNOG00000008431	Gabbr2	0.9471425309999999	0.004117029
rno-miR-126a-5p	ENSRNOG00000008942	RGD1304963	0.947103705	0.004123025
rno-miR-126a-5p	ENSRNOG00000051582	AABR07013747.1	0.947103705	0.004123025
rno-miR-188-5p	ENSRNOG00000009712	Gale	0.9470919659999999	0.004124838
rno-miR-322-5p	ENSRNOG00000006030	Ptprz1	-0.947090433	0.004125075
rno-miR-200a-5p	ENSRNOG00000030889	Cldn22	0.947077114	0.004127134
rno-miR-708-5p	ENSRNOG00000004392	Aatk	-0.947058636	0.00412999
rno-miR-320-3p	ENSRNOG00000027942	Eps8l1	0.947027064	0.004134873
rno-miR-320-3p	ENSRNOG00000030547	Dpp6	0.947026213	0.004135005
rno-miR-200a-5p	ENSRNOG00000036827	Ppp1r1a	-0.947026012	0.004135036
rno-miR-200b-5p	ENSRNOG00000011101	Twist1	-0.9469986309999999	0.004139273
rno-miR-322-5p	ENSRNOG00000021536	Plxdc1	-0.946954215	0.004146151
rno-let-7i-3p	ENSRNOG00000039530	Ccl27	0.94693807	0.0041486529999999995
rno-miR-378b	ENSRNOG00000001584	Map3k7cl	-0.94689178	0.004155829000000001
rno-miR-201-5p	ENSRNOG00000016057	Kcnj13	-0.946819216	0.0041670909999999995
rno-miR-672-3p	ENSRNOG00000028025	Aknad1	0.946800915	0.004169933
rno-miR-200b-5p	ENSRNOG00000006030	Ptprz1	-0.9467908140000001	0.004171503
rno-miR-376b-3p	ENSRNOG00000047960	Rab9b	-0.9467649340000001	0.004175525
rno-miR-672-3p	ENSRNOG00000036912	AABR07062599.1	0.9467099090000001	0.004184083
rno-miR-126a-5p	ENSRNOG00000042884	LOC100911154	0.946624795	0.004197338
rno-miR-187-3p	ENSRNOG00000026653	Hcar2	-0.946624437	0.004197394
rno-miR-376b-3p	ENSRNOG00000030547	Dpp6	-0.9466124920000001	0.004199256
rno-miR-320-3p	ENSRNOG00000025930	Chst13	-0.946529878	0.004212144
rno-miR-320-3p	ENSRNOG00000027847	Nxpe2	0.946519538	0.004213758
rno-miR-376b-3p	ENSRNOG00000060525	AABR07007717.3	0.9464844020000001	0.004219247
rno-miR-15b-5p	ENSRNOG00000002343	Uchl1	0.9462750409999999	0.004252022
rno-miR-374-5p	ENSRNOG00000051865	Metazoa_SRP	0.9462093690000001	0.004262328
rno-miR-15b-5p	ENSRNOG00000012235	Ppp1r17	0.9461759540000001	0.004267577
rno-miR-25-3p	ENSRNOG00000010891	Lrrcc1	0.946089284	0.004281206
rno-miR-322-5p	ENSRNOG00000023116	Agmo	-0.9460573720000001	0.004286229
rno-miR-362-5p	ENSRNOG00000024640	Oacyl	0.9460437540000001	0.004288374
rno-miR-708-5p	ENSRNOG00000006030	Ptprz1	-0.9460292640000001	0.004290657
rno-miR-188-5p	ENSRNOG00000026653	Hcar2	0.94597416	0.004299342
rno-miR-18a-5p	ENSRNOG00000042292	AABR07004993.1	0.945957238	0.004302011
rno-miR-322-5p	ENSRNOG00000000060	Cplx1	0.945897007	0.004311517
rno-miR-450b-5p	ENSRNOG00000003498	Olr1584	0.9458752640000001	0.004314952
rno-miR-708-5p	ENSRNOG00000007247	A2ml1	0.945844659	0.004319788
rno-miR-30c-5p	ENSRNOG00000009571	Wipf3	-0.945817611	0.004324064
rno-miR-200a-5p	ENSRNOG00000003984	Apln	0.945814209	0.004324603
rno-miR-201-5p	ENSRNOG00000003537	Spta1	-0.945726264	0.004338522
rno-miR-122-5p	ENSRNOG00000031521	Cldn24	0.945702247	0.004342327
rno-miR-450b-5p	ENSRNOG00000000716	Htr1f	0.945630637	0.004353683
rno-miR-15b-5p	ENSRNOG00000013578	Trem2	-0.9456205209999999	0.004355288
rno-miR-200a-5p	ENSRNOG00000028025	Aknad1	0.9456145859999999	0.00435623
rno-miR-187-3p	ENSRNOG00000009571	Wipf3	0.945578638	0.004361937
rno-miR-201-5p	ENSRNOG00000026653	Hcar2	0.9455769820000001	0.004362201
rno-miR-450b-5p	ENSRNOG00000034190	Ighm	0.9455410670000001	0.004367907
rno-miR-322-5p	ENSRNOG00000014847	Rassf10	-0.945529718	0.004369711
rno-miR-708-5p	ENSRNOG00000009712	Gale	0.9454677659999999	0.004379564
rno-miR-188-5p	ENSRNOG00000017212	Spsb1	0.9454551859999999	0.004381566
rno-miR-201-5p	ENSRNOG00000023601	Elavl4	0.945371112	0.004394958
rno-miR-652-3p	ENSRNOG00000059840	Unc5a	0.9453254529999999	0.00440224
rno-miR-672-3p	ENSRNOG00000014492	Pgc	-0.945174927	0.004426287
rno-miR-122-5p	ENSRNOG00000003020	Slc25a47	0.9450017079999999	0.004454038
rno-miR-3559-3p	ENSRNOG00000004372	Cbln4	-0.944976238	0.004458126
rno-miR-126a-5p	ENSRNOG00000061106	U2	0.944923189	0.0044666459999999995
rno-miR-672-3p	ENSRNOG00000043358	LOC685699	-0.944916723	0.004467685
rno-miR-378b	ENSRNOG00000017147	Trim6	-0.9449117840000001	0.004468479
rno-miR-15b-5p	ENSRNOG00000052080	Camk2b	0.944890881	0.004471839
rno-miR-218a-1-3p	ENSRNOG00000049425	Fam167b	-0.9448587690000001	0.004477003
rno-miR-187-3p	ENSRNOG00000055769	1810024B03Rik	-0.944834437	0.0044809179999999995
rno-miR-674-3p	ENSRNOG00000019857	Gng7	-0.944810342	0.004484796
rno-miR-126a-5p	ENSRNOG00000001584	Map3k7cl	0.944783475	0.004489123
rno-miR-672-3p	ENSRNOG00000003189	Cited1	0.944778607	0.0044899070000000004
rno-miR-708-5p	ENSRNOG00000012390	Npw	0.94476276	0.00449246
rno-miR-672-3p	ENSRNOG00000033152	LOC100360679	0.944729838	0.004497767
rno-miR-376b-3p	ENSRNOG00000061414	Acot12	0.944696014	0.004503222
rno-miR-362-5p	ENSRNOG00000027099	Fbxl2	-0.944675157	0.004506587
rno-let-7i-3p	ENSRNOG00000014046	Sertm1	0.94461071	0.004516994
rno-let-7i-3p	ENSRNOG00000061500	AABR07005950.2	0.94461071	0.004516994
rno-miR-672-3p	ENSRNOG00000004783	Fam171b	-0.9445550009999999	0.004525999
rno-miR-672-3p	ENSRNOG00000005307	Slc4a10	-0.944446188	0.004543613
rno-miR-582-5p	ENSRNOG00000031287	Cacna2d3	-0.9444371140000001	0.0045450840000000005
rno-miR-374-5p	ENSRNOG00000016750	Cyp26a1	0.944433596	0.0045456540000000005
rno-miR-201-5p	ENSRNOG00000032805	Cyp2f4	0.9444142529999999	0.004548789
rno-miR-322-5p	ENSRNOG00000012235	Ppp1r17	0.944330181	0.004562429000000001
rno-miR-200a-5p	ENSRNOG00000007247	A2ml1	0.944315325	0.004564842
rno-miR-30c-5p	ENSRNOG00000014252	Irf2bp1	-0.944229711	0.004578756
rno-miR-378b	ENSRNOG00000010497	RGD1305807	-0.944175902	0.004587512
rno-miR-30c-5p	ENSRNOG00000029594	LOC686807	0.944175854	0.00458752
rno-miR-3559-3p	ENSRNOG00000020778	Chrnb2	-0.944163787	0.0045894840000000004
rno-miR-191a-5p	ENSRNOG00000030170	Krt10	0.9440569520000001	0.004606897
rno-miR-378b	ENSRNOG00000024923	Nnat	-0.944033908	0.004610657
rno-miR-122-5p	ENSRNOG00000018094	Sv2c	0.944007447	0.004614976
rno-miR-802-3p	ENSRNOG00000059362	Has3	-0.94399192	0.0046175109999999995
rno-miR-378b	ENSRNOG00000060320	Lin28a	-0.9439375609999999	0.004626394
rno-miR-30c-5p	ENSRNOG00000023551	Sp6	-0.943913405	0.004630343
rno-miR-3559-3p	ENSRNOG00000015036	Ctgf	-0.9438715459999999	0.004637191
rno-miR-15b-5p	ENSRNOG00000023126	Rxfp3	0.943841617	0.004642091
rno-miR-150-5p	ENSRNOG00000040101	RGD1563581	-0.943841058	0.004642182
rno-miR-200a-5p	ENSRNOG00000020778	Chrnb2	0.94380238	0.004648518
rno-miR-374-5p	ENSRNOG00000014847	Rassf10	0.9437813	0.004651973
rno-miR-3559-3p	ENSRNOG00000055909	Apoa4	-0.9437571359999999	0.0046559340000000005
rno-miR-674-3p	ENSRNOG00000056094	AC125873.1	-0.9437302959999999	0.0046603370000000005
rno-miR-126a-5p	ENSRNOG00000033136	RT1-M5	0.9437201059999999	0.004662008
rno-miR-188-5p	ENSRNOG00000016750	Cyp26a1	-0.9436947929999999	0.004666163
rno-miR-150-5p	ENSRNOG00000014761	Rasd2	-0.943690125	0.004666929
rno-miR-188-5p	ENSRNOG00000006204	Slc30a3	0.9436841440000001	0.004667910999999999
rno-miR-672-3p	ENSRNOG00000002643	Ugdh	0.9436362690000001	0.004675775
rno-miR-200a-5p	ENSRNOG00000054049	Prelid2	-0.943549537	0.004690038
rno-miR-200a-5p	ENSRNOG00000000060	Cplx1	0.943305485	0.004730285999999999
rno-miR-674-3p	ENSRNOG00000042455	Tlr12	-0.9432633579999999	0.004737251
rno-miR-672-3p	ENSRNOG00000060525	AABR07007717.3	0.94322921	0.0047428999999999995
rno-miR-326-3p	ENSRNOG00000049056	Ak1	-0.9431966420000001	0.004748291
rno-miR-378b	ENSRNOG00000051559	AABR07021494.1	-0.9431956779999999	0.00474845
rno-miR-201-5p	ENSRNOG00000011668	Nfil3	0.943178312	0.004751326
rno-miR-188-5p	ENSRNOG00000036608	Mlana	0.9431612690000001	0.004754149
rno-miR-126a-5p	ENSRNOG00000011427	Hr	-0.9431530459999999	0.004755512
rno-miR-322-5p	ENSRNOG00000042455	Tlr12	-0.943139677	0.004757727
rno-miR-378b	ENSRNOG00000031726	Oas1e	-0.943105193	0.004763444
rno-miR-378b	ENSRNOG00000004062	C4bpa	-0.943001138	0.004780714
rno-miR-322-5p	ENSRNOG00000046309	Gpr68	-0.942905918	0.004796546
rno-miR-674-3p	ENSRNOG00000023172	Dnajb3	0.942892288	0.004798814
rno-miR-326-3p	ENSRNOG00000015359	Arhgap40	0.942873651	0.004801916
rno-miR-672-3p	ENSRNOG00000019920	Doc2a	0.942860413	0.00480412
rno-miR-201-5p	ENSRNOG00000042455	Tlr12	-0.9428527440000001	0.004805397
rno-miR-187-3p	ENSRNOG00000049054	Ntsr2	-0.9427915659999999	0.004815591
rno-miR-187-3p	ENSRNOG00000014448	Arntl	-0.942718875	0.004827718
rno-miR-322-5p	ENSRNOG00000059840	Unc5a	-0.942678775	0.004834413
rno-miR-322-5p	ENSRNOG00000028025	Aknad1	0.9426014620000001	0.004847336
rno-miR-3559-3p	ENSRNOG00000005307	Slc4a10	0.9425827170000001	0.004850470999999999
rno-miR-672-3p	ENSRNOG00000060320	Lin28a	0.9425510159999999	0.004855777
rno-miR-122-5p	ENSRNOG00000060949	Anxa8	0.94254092	0.004857467
rno-miR-126a-5p	ENSRNOG00000042787	Fam229a	0.9424326270000001	0.004875614
rno-miR-378b	ENSRNOG00000032805	Cyp2f4	-0.942394836	0.004881955
rno-miR-188-5p	ENSRNOG00000059579	Gpt2	0.942331445	0.0048926
rno-miR-674-3p	ENSRNOG00000036682	Pycr1	0.942321396	0.0048942890000000005
rno-miR-201-5p	ENSRNOG00000011427	Hr	-0.942289625	0.004899629
rno-miR-362-5p	ENSRNOG00000050210	RT1-CE10	0.942255686	0.004905337
rno-miR-326-3p	ENSRNOG00000056518	SNORA71	0.942235818	0.00490868
rno-miR-376b-3p	ENSRNOG00000031287	Cacna2d3	-0.942185205	0.0049172009999999995
rno-miR-326-3p	ENSRNOG00000014252	Irf2bp1	0.942172172	0.004919397
rno-miR-191a-5p	ENSRNOG00000040101	RGD1563581	-0.94212909	0.004926657
rno-miR-126a-5p	ENSRNOG00000020686	Dkkl1	0.942107765	0.004930253
rno-miR-188-5p	ENSRNOG00000004392	Aatk	-0.942098344	0.0049318420000000005
rno-miR-191a-5p	ENSRNOG00000012819	Gdnf	0.942085617	0.004933989000000001
rno-miR-672-3p	ENSRNOG00000008074	Cyp11a1	0.9420612970000001	0.004938093
rno-miR-201-5p	ENSRNOG00000060525	AABR07007717.3	0.9420517890000001	0.004939698
rno-miR-15b-5p	ENSRNOG00000015945	Cd3g	-0.942027196	0.00494385
rno-miR-450b-5p	ENSRNOG00000052080	Camk2b	-0.9420010959999999	0.004948259
rno-miR-126a-5p	ENSRNOG00000046790	Irs4	0.941885911	0.004967738
rno-miR-130b-3p	ENSRNOG00000009209	Slitrk1	-0.941880125	0.004968718
rno-miR-326-3p	ENSRNOG00000010263	Cldn11	0.941727082	0.00499466
rno-let-7i-3p	ENSRNOG00000014847	Rassf10	0.9417174770000001	0.00499629
rno-miR-326-3p	ENSRNOG00000009209	Slitrk1	0.941709745	0.004997603
rno-miR-672-3p	ENSRNOG00000030889	Cldn22	0.941654413	0.005007001
rno-miR-191a-5p	ENSRNOG00000004392	Aatk	-0.941641938	0.005009121
rno-miR-374-5p	ENSRNOG00000028519	RGD1560695	-0.941580685	0.005019537
rno-miR-3559-3p	ENSRNOG00000020970	Rundc3a	-0.941543421	0.0050258790000000005
rno-miR-672-3p	ENSRNOG00000004392	Aatk	-0.9415136159999999	0.005030955
rno-miR-374-5p	ENSRNOG00000006030	Ptprz1	0.9414170079999999	0.005047423
rno-miR-674-3p	ENSRNOG00000002343	Uchl1	0.941414692	0.005047818
rno-let-7i-3p	ENSRNOG00000007014	Cnksr2	0.941408382	0.005048895
rno-miR-191a-5p	ENSRNOG00000003094	Cmah	-0.941394842	0.005051205
rno-miR-674-3p	ENSRNOG00000025608	Lrat	0.941298003	0.005067745
rno-miR-3559-3p	ENSRNOG00000016295	Lyzl1	-0.941277384	0.00507127
rno-miR-378b	ENSRNOG00000023172	Dnajb3	-0.94123931	0.005077783
rno-miR-200a-5p	ENSRNOG00000013578	Trem2	-0.9412382290000001	0.0050779679999999995
rno-miR-378b	ENSRNOG00000046727	Abcc2	-0.9412165509999999	0.005081678
rno-miR-1298	ENSRNOG00000031287	Cacna2d3	0.941035555	0.005112705
rno-miR-218a-1-3p	ENSRNOG00000015945	Cd3g	-0.9409971009999999	0.005119309
rno-miR-126a-5p	ENSRNOG00000025608	Lrat	0.9409854009999999	0.005121319
rno-miR-674-3p	ENSRNOG00000042787	Fam229a	0.940957562	0.005126103
rno-miR-708-5p	ENSRNOG00000031612	Gls2	0.9409152829999999	0.005133373
rno-miR-378b	ENSRNOG00000027739	Cndp1	0.94087771	0.005139838
rno-miR-200a-5p	ENSRNOG00000016057	Kcnj13	-0.9408665429999999	0.005141761
rno-miR-201-5p	ENSRNOG00000053889	Celsr3	0.9408583490000001	0.005143170999999999
rno-miR-320-3p	ENSRNOG00000023508	Mfsd2b	-0.9407079359999999	0.005169101
rno-miR-188-5p	ENSRNOG00000019110	Ocstamp	0.940700907	0.005170315
rno-miR-652-3p	ENSRNOG00000003094	Cmah	0.9406347290000001	0.005181744
rno-miR-450b-5p	ENSRNOG00000054049	Prelid2	0.94050837	0.005203603
rno-miR-18a-5p	ENSRNOG00000020030	Crlf1	0.9404168470000001	0.005219464
rno-miR-672-3p	ENSRNOG00000000060	Cplx1	0.940339611	0.005232867
rno-miR-672-3p	ENSRNOG00000061414	Acot12	0.940293238	0.005240922
rno-miR-30c-5p	ENSRNOG00000012819	Gdnf	0.940279925	0.005243236
rno-miR-708-3p	ENSRNOG00000018200	Gad2	0.940220067	0.005253645
rno-miR-378b	ENSRNOG00000031834	Nkain4	-0.940088872	0.0052764940000000005
rno-miR-320-3p	ENSRNOG00000021536	Plxdc1	0.940087963	0.005276653
rno-miR-188-5p	ENSRNOG00000056324	LOC102548818	0.940060705	0.005281406
rno-miR-672-3p	ENSRNOG00000029726	Gstm1	0.940060036	0.005281523000000001
rno-miR-18a-5p	ENSRNOG00000027099	Fbxl2	-0.9399760490000001	0.005296183
rno-miR-188-5p	ENSRNOG00000014751	Ret	0.939825538	0.0053225040000000005
rno-miR-3559-3p	ENSRNOG00000009712	Gale	-0.9398102709999999	0.0053251769999999995
rno-miR-378b	ENSRNOG00000007545	Angptl4	-0.939720615	0.0053408909999999995
rno-miR-201-5p	ENSRNOG00000036608	Mlana	0.93971154	0.005342482
rno-miR-15b-5p	ENSRNOG00000025930	Chst13	0.939700145	0.005344481
rno-miR-326-3p	ENSRNOG00000014259	Mycl	0.9395769209999999	0.005366121999999999
rno-miR-378b	ENSRNOG00000005307	Slc4a10	0.9395460809999999	0.005371545
rno-miR-378b	ENSRNOG00000052080	Camk2b	-0.939435755	0.005390966
rno-miR-201-5p	ENSRNOG00000009350	Sez6	-0.9394237740000001	0.005393077
rno-miR-18a-5p	ENSRNOG00000059890	Clec2d2	0.939350969	0.005405915
rno-miR-15b-5p	ENSRNOG00000030212	Cerkl	-0.939267744	0.005420608
rno-miR-188-5p	ENSRNOG00000011351	Mat1a	0.9392644509999999	0.00542119
rno-miR-378b	ENSRNOG00000020970	Rundc3a	-0.939198254	0.005432891
rno-miR-201-5p	ENSRNOG00000059362	Has3	-0.939181732	0.005435813
rno-miR-363-3p	ENSRNOG00000047864	RT1-DMa	0.9391584059999999	0.005439940999999999
rno-miR-188-5p	ENSRNOG00000003020	Slc25a47	0.9391123720000001	0.00544809
rno-miR-672-3p	ENSRNOG00000054220	AABR07027394.2	0.939079007	0.005454001
rno-miR-191a-5p	ENSRNOG00000014259	Mycl	-0.9390735509999999	0.005454968
rno-miR-25-3p	ENSRNOG00000052405	Cdh4	-0.939018238	0.005464774
rno-miR-150-5p	ENSRNOG00000004356	Lrrc52	0.939001124	0.00546781
rno-miR-187-3p	ENSRNOG00000023551	Sp6	0.938854906	0.005493781
rno-miR-126a-5p	ENSRNOG00000002343	Uchl1	0.938824874	0.005499123000000001
rno-miR-25-3p	ENSRNOG00000026577	Cpne4	-0.938715202	0.005518652
rno-miR-378b	ENSRNOG00000023601	Elavl4	-0.9385995859999999	0.005539276
rno-miR-376b-3p	ENSRNOG00000017147	Trim6	0.938592089	0.005540615
rno-miR-326-3p	ENSRNOG00000027739	Cndp1	0.9385759920000001	0.005543489
rno-miR-802-3p	ENSRNOG00000007508	Lrtm2	-0.938569439	0.00554466
rno-miR-30c-5p	ENSRNOG00000030800	Igdcc3	-0.938532892	0.00555119
rno-miR-126a-5p	ENSRNOG00000009712	Gale	0.938507553	0.00555572
rno-miR-122-5p	ENSRNOG00000006311	Ccr9	0.938464602	0.005563403000000001
rno-miR-191a-5p	ENSRNOG00000023508	Mfsd2b	0.9384555729999999	0.005565018000000001
rno-miR-582-5p	ENSRNOG00000049056	Ak1	0.9383585940000001	0.005582386
rno-miR-378b	ENSRNOG00000004372	Cbln4	-0.938312224	0.0055907
rno-miR-378b	ENSRNOG00000059010	Rnf212	-0.9383077740000001	0.005591498
rno-let-7i-3p	ENSRNOG00000009209	Slitrk1	0.938249442	0.005601966
rno-miR-126a-5p	ENSRNOG00000032832	Mmp10	0.9382392820000001	0.00560379
rno-miR-374-5p	ENSRNOG00000003094	Cmah	0.938168683	0.005616474000000001
rno-miR-322-5p	ENSRNOG00000018371	Tubb6	0.93814279	0.005621129
rno-miR-3559-3p	ENSRNOG00000002385	Prg4	-0.9380927729999999	0.0056301269999999995
rno-miR-25-3p	ENSRNOG00000023551	Sp6	-0.9380886270000001	0.005630873000000001
rno-miR-376b-3p	ENSRNOG00000001584	Map3k7cl	0.93808811	0.005630965999999999
rno-miR-126a-5p	ENSRNOG00000011351	Mat1a	0.937922605	0.005660794
rno-miR-326-3p	ENSRNOG00000026679	Scn4b	0.937910125	0.005663046
rno-miR-3559-3p	ENSRNOG00000033152	LOC100360679	-0.937890065	0.005666666999999999
rno-miR-320-3p	ENSRNOG00000051559	AABR07021494.1	-0.937876443	0.0056691269999999995
rno-miR-200a-5p	ENSRNOG00000060525	AABR07007717.3	0.9378221040000001	0.0056789430000000005
rno-miR-201-5p	ENSRNOG00000019920	Doc2a	0.9378118529999999	0.005680796
rno-miR-376b-3p	ENSRNOG00000032508	Acot5	0.937785161	0.0056856219999999996
rno-miR-322-5p	ENSRNOG00000003515	Ephx1	0.937758405	0.005690461999999999
rno-miR-126a-5p	ENSRNOG00000036827	Ppp1r1a	-0.937642293	0.0057114869999999995
rno-miR-25-3p	ENSRNOG00000009209	Slitrk1	-0.937551325	0.005727986
rno-miR-374-5p	ENSRNOG00000002343	Uchl1	-0.937541493	0.00572977
rno-miR-3559-3p	ENSRNOG00000053159	AABR07022162.1	-0.937492585	0.0057386519999999995
rno-miR-378b	ENSRNOG00000007060	Plin2	-0.93746259	0.005744101999999999
rno-miR-320-3p	ENSRNOG00000033152	LOC100360679	-0.9374354159999999	0.005749041999999999
rno-miR-674-3p	ENSRNOG00000014847	Rassf10	-0.937418477	0.005752121999999999
rno-miR-188-5p	ENSRNOG00000033152	LOC100360679	0.93741106	0.005753471
rno-miR-126a-5p	ENSRNOG00000023116	Agmo	-0.937400206	0.005755445
rno-miR-322-5p	ENSRNOG00000023172	Dnajb3	0.937337353	0.005766885
rno-miR-200a-5p	ENSRNOG00000001584	Map3k7cl	0.937334067	0.005767484
rno-miR-30c-5p	ENSRNOG00000040101	RGD1563581	-0.937315393	0.005770885
rno-miR-218a-1-3p	ENSRNOG00000047960	Rab9b	-0.9372961340000001	0.005774394
rno-miR-200a-5p	ENSRNOG00000053037	AABR07024139.1	0.9371666670000001	0.005798008
rno-miR-25-3p	ENSRNOG00000029594	LOC686807	0.937134846	0.005803819
rno-miR-30c-5p	ENSRNOG00000011729	Nxf2	0.9370894740000001	0.00581211
rno-miR-15b-5p	ENSRNOG00000055769	1810024B03Rik	0.937019543	0.005824899999999999
rno-miR-378b	ENSRNOG00000026037	Plb1	-0.93698716	0.005830826999999999
rno-miR-3559-3p	ENSRNOG00000031834	Nkain4	-0.936985891	0.005831059
rno-miR-188-5p	ENSRNOG00000014448	Arntl	0.9368728759999999	0.005851769000000001
rno-miR-708-5p	ENSRNOG00000008074	Cyp11a1	0.9367852870000001	0.0058678440000000005
rno-miR-421-3p	ENSRNOG00000006311	Ccr9	0.936774698	0.005869789
rno-miR-376b-3p	ENSRNOG00000002919	Gfap	0.9367597040000001	0.005872543
rno-miR-3559-3p	ENSRNOG00000054220	AABR07027394.2	-0.9366984690000001	0.005883799
rno-miR-672-3p	ENSRNOG00000030170	Krt10	0.936676576	0.005887825
rno-miR-378b	ENSRNOG00000053560	Rhou	-0.9365954609999999	0.0059027559999999995
rno-miR-376b-3p	ENSRNOG00000056448	AABR07062033.1	-0.9365785609999999	0.005905869
rno-miR-672-3p	ENSRNOG00000000903	Asl	0.9365603029999999	0.005909233000000001
rno-miR-15b-5p	ENSRNOG00000056448	AABR07062033.1	-0.936545802	0.005911906
rno-miR-30c-5p	ENSRNOG00000049425	Fam167b	-0.9364069279999999	0.005937530999999999
rno-miR-122-5p	ENSRNOG00000021323	Car13	0.9363626820000001	0.005945705999999999
rno-miR-672-3p	ENSRNOG00000014008	Mfsd2a	0.9363574370000001	0.005946676
rno-miR-3559-3p	ENSRNOG00000028025	Aknad1	-0.936269073	0.005963021
rno-miR-25-3p	ENSRNOG00000002343	Uchl1	0.936266638	0.005963471
rno-miR-374-5p	ENSRNOG00000026653	Hcar2	-0.9362580540000001	0.005965061
rno-miR-15b-5p	ENSRNOG00000030170	Krt10	0.936218575	0.005972371999999999
rno-miR-25-3p	ENSRNOG00000038735	RGD1559639	0.936062356	0.0060013440000000005
rno-miR-126a-5p	ENSRNOG00000053889	Celsr3	0.93598947	0.006014885
rno-miR-130b-3p	ENSRNOG00000039740	Cenpk	0.9359587659999999	0.006020594000000001
rno-miR-652-3p	ENSRNOG00000052080	Camk2b	-0.935917575	0.0060282569999999995
rno-miR-672-3p	ENSRNOG00000021323	Car13	0.935869906	0.00603713
rno-miR-191a-5p	ENSRNOG00000031726	Oas1e	0.935810377	0.0060482209999999995
rno-miR-362-5p	ENSRNOG00000042292	AABR07004993.1	0.935772506	0.0060552819999999995
rno-miR-421-3p	ENSRNOG00000030174	AABR07042903.1	0.935683177	0.006071951999999999
rno-miR-191a-5p	ENSRNOG00000014448	Arntl	0.9355791090000001	0.006091401999999999
rno-miR-200a-5p	ENSRNOG00000008074	Cyp11a1	0.935518436	0.006102755
rno-miR-126a-5p	ENSRNOG00000015036	Ctgf	0.935499911	0.006106224
rno-miR-191a-5p	ENSRNOG00000059840	Unc5a	-0.93547686	0.006110541
rno-miR-708-5p	ENSRNOG00000016057	Kcnj13	-0.935430715	0.006119188
rno-miR-15b-5p	ENSRNOG00000011351	Mat1a	0.9353319259999999	0.00613772
rno-miR-187-3p	ENSRNOG00000000060	Cplx1	-0.935327714	0.006138511
rno-miR-18a-5p	ENSRNOG00000021160	Hormad1	-0.935291353	0.0061453390000000005
rno-miR-150-5p	ENSRNOG00000052916	Malrd1	-0.935279787	0.006147512
rno-miR-200b-5p	ENSRNOG00000012819	Gdnf	0.935234508	0.006156022
rno-miR-150-5p	ENSRNOG00000023551	Sp6	-0.935101608	0.0061810319999999995
rno-miR-802-3p	ENSRNOG00000018371	Tubb6	0.935052405	0.006190305
rno-miR-188-5p	ENSRNOG00000015498	Il17rb	0.935047759	0.00619118
rno-miR-3559-3p	ENSRNOG00000059579	Gpt2	-0.934970442	0.006205765
rno-miR-322-5p	ENSRNOG00000000716	Htr1f	-0.934874525	0.006223881999999999
rno-miR-122-5p	ENSRNOG00000007060	Plin2	0.9348659090000001	0.0062255109999999995
rno-miR-188-5p	ENSRNOG00000020778	Chrnb2	0.9348658879999999	0.006225515
rno-miR-18a-5p	ENSRNOG00000038735	RGD1559639	-0.934772877	0.006243109
rno-miR-3559-3p	ENSRNOG00000001378	Iqcd	-0.934732041	0.0062508419999999995
rno-miR-200b-5p	ENSRNOG00000056448	AABR07062033.1	-0.934717547	0.006253588000000001
rno-miR-378b	ENSRNOG00000020778	Chrnb2	-0.9346505190000001	0.006266293
rno-miR-201-5p	ENSRNOG00000006030	Ptprz1	-0.934646523	0.006267051
rno-miR-15b-5p	ENSRNOG00000021027	Dbp	-0.93461858	0.006272351
rno-miR-320-3p	ENSRNOG00000014448	Arntl	-0.934595645	0.006276703000000001
rno-miR-374-5p	ENSRNOG00000004392	Aatk	0.934578405	0.006279976
rno-miR-30c-5p	ENSRNOG00000047327	Gramd1c	0.9345248340000001	0.00629015
rno-miR-374-5p	ENSRNOG00000027739	Cndp1	0.934468792	0.0063008019999999994
rno-miR-191a-5p	ENSRNOG00000028519	RGD1560695	0.934419283	0.00631022
rno-miR-674-3p	ENSRNOG00000049425	Fam167b	-0.934232152	0.006345878
rno-miR-126a-5p	ENSRNOG00000010451	Slc34a3	-0.93421791	0.006348596
rno-miR-18a-5p	ENSRNOG00000055976	AABR07006866.1	0.9340757390000001	0.006375759
rno-miR-200a-5p	ENSRNOG00000016760	Kctd19	0.934074785	0.0063759409999999996
rno-miR-582-5p	ENSRNOG00000027942	Eps8l1	-0.934068418	0.006377159
rno-miR-378b	ENSRNOG00000003262	Cacng4	-0.934035153	0.006383523
rno-miR-200b-5p	ENSRNOG00000055909	Apoa4	0.933986965	0.006392748
rno-miR-201-5p	ENSRNOG00000031521	Cldn24	0.9339627420000001	0.006397388
rno-miR-188-5p	ENSRNOG00000018854	Nppc	0.933933564	0.006402978
rno-miR-652-3p	ENSRNOG00000007247	A2ml1	-0.933881235	0.006413011
rno-miR-200b-5p	ENSRNOG00000025930	Chst13	0.9338703540000001	0.006415098
rno-miR-201-5p	ENSRNOG00000018938	Mkx	-0.9338270940000001	0.006423399000000001
rno-miR-374-5p	ENSRNOG00000000486	Ggnbp1	0.933825169	0.006423769
rno-miR-708-5p	ENSRNOG00000010497	RGD1305807	0.9337980920000001	0.006428968
rno-miR-130b-3p	ENSRNOG00000019177	Psd2	0.933783206	0.006431826999999999
rno-miR-30c-5p	ENSRNOG00000056094	AC125873.1	-0.9337048179999999	0.006446891
rno-miR-376b-3p	ENSRNOG00000019920	Doc2a	0.933686102	0.006450491
rno-miR-30c-5p	ENSRNOG00000046309	Gpr68	-0.93362705	0.006461854
rno-miR-191a-5p	ENSRNOG00000014046	Sertm1	-0.933614883	0.006464197
rno-miR-191a-5p	ENSRNOG00000061500	AABR07005950.2	-0.933614883	0.006464197
rno-miR-201-5p	ENSRNOG00000003262	Cacng4	0.9336137990000001	0.006464405
rno-miR-25-3p	ENSRNOG00000025198	Gas2l3	0.933590312	0.0064689280000000005
rno-miR-708-5p	ENSRNOG00000002343	Uchl1	0.933509402	0.0064845219999999995
rno-miR-200a-5p	ENSRNOG00000025608	Lrat	0.9334785520000001	0.006490472
rno-miR-378b	ENSRNOG00000025476	Tmem252	-0.933472266	0.006491685
rno-miR-652-3p	ENSRNOG00000023508	Mfsd2b	-0.933463305	0.006493414
rno-miR-322-5p	ENSRNOG00000027739	Cndp1	-0.933444224	0.006497096999999999
rno-miR-708-5p	ENSRNOG00000030889	Cldn22	0.9334397409999999	0.0064979619999999995
rno-miR-1298	ENSRNOG00000026679	Scn4b	0.93342893	0.006500049
rno-miR-18a-5p	ENSRNOG00000014847	Rassf10	0.93341602	0.006502541999999999
rno-miR-326-3p	ENSRNOG00000019112	Chp2	0.933405997	0.006504478
rno-miR-30c-5p	ENSRNOG00000023508	Mfsd2b	0.933399712	0.0065056919999999996
rno-miR-200a-5p	ENSRNOG00000059362	Has3	-0.93331215	0.006522615
rno-miR-15b-5p	ENSRNOG00000020778	Chrnb2	0.93330466	0.006524063
rno-miR-126a-5p	ENSRNOG00000027466	Cd27	-0.9330098590000001	0.006581203000000001
rno-miR-200b-5p	ENSRNOG00000008930	Tnfsf15	-0.9328086440000001	0.006620344
rno-miR-188-5p	ENSRNOG00000049054	Ntsr2	0.9326985809999999	0.006641801
rno-miR-25-3p	ENSRNOG00000021160	Hormad1	0.932646883	0.0066518919999999995
rno-miR-362-5p	ENSRNOG00000014046	Sertm1	0.9325799290000001	0.006664971
rno-miR-362-5p	ENSRNOG00000061500	AABR07005950.2	0.932579928	0.006664971
rno-miR-15b-5p	ENSRNOG00000008337	Gjd2	-0.932578227	0.006665304
rno-miR-200a-5p	ENSRNOG00000000017	Steap1	0.9324517940000001	0.006690036999999999
rno-miR-218a-1-3p	ENSRNOG00000009329	Nr1d1	-0.932447545	0.006690869
rno-miR-802-3p	ENSRNOG00000042455	Tlr12	-0.932418217	0.0066966130000000006
rno-miR-191a-5p	ENSRNOG00000011729	Nxf2	0.932385488	0.006703026
rno-miR-320-3p	ENSRNOG00000049642	Smim5	0.9323636609999999	0.006707304
rno-miR-674-3p	ENSRNOG00000016750	Cyp26a1	-0.932357482	0.0067085159999999994
rno-miR-378b	ENSRNOG00000032508	Acot5	-0.932356913	0.006708626999999999
rno-miR-378b	ENSRNOG00000000060	Cplx1	-0.9323462920000001	0.00671071
rno-miR-191a-5p	ENSRNOG00000015945	Cd3g	-0.93231125	0.006717583
rno-miR-3559-3p	ENSRNOG00000043137	RGD1560608	-0.932263237	0.006727006
rno-miR-672-3p	ENSRNOG00000008942	RGD1304963	0.93223987	0.006731595
rno-miR-672-3p	ENSRNOG00000051582	AABR07013747.1	0.9322398679999999	0.006731595
rno-miR-188-5p	ENSRNOG00000002385	Prg4	0.932226138	0.006734291999999999
rno-miR-322-5p	ENSRNOG00000025930	Chst13	0.93217215	0.006744901
rno-miR-421-3p	ENSRNOG00000034190	Ighm	-0.9321445509999999	0.0067503269999999995
rno-miR-130b-3p	ENSRNOG00000058775	AABR07062219.2	-0.931994525	0.0067798630000000006
rno-miR-3559-3p	ENSRNOG00000014008	Mfsd2a	-0.931917225	0.0067951059999999995
rno-miR-802-3p	ENSRNOG00000029465	Slc26a10	-0.931912767	0.006795985
rno-miR-200b-5p	ENSRNOG00000011427	Hr	-0.9319117659999999	0.006796183000000001
rno-miR-3559-3p	ENSRNOG00000033803	Rpl37	-0.9318413109999999	0.006810091
rno-miR-674-3p	ENSRNOG00000016760	Kctd19	0.931837402	0.006810863
rno-miR-126a-5p	ENSRNOG00000023601	Elavl4	0.931777077	0.006822783000000001
rno-miR-672-3p	ENSRNOG00000030547	Dpp6	-0.931763672	0.006825434
rno-miR-708-5p	ENSRNOG00000004062	C4bpa	0.9317394309999999	0.006830228000000001
rno-miR-25-3p	ENSRNOG00000006860	Itk	-0.931715871	0.006834888000000001
rno-miR-188-5p	ENSRNOG00000029726	Gstm1	0.9316818720000001	0.0068416169999999995
rno-miR-187-3p	ENSRNOG00000010031	Vtn	0.931609855	0.00685588
rno-miR-376b-3p	ENSRNOG00000053889	Celsr3	0.9315986270000001	0.006858105
rno-miR-25-3p	ENSRNOG00000061526	Rsph6a	-0.931595442	0.006858736999999999
rno-miR-672-3p	ENSRNOG00000014426	Lox	0.9315366420000001	0.006870395
rno-miR-674-3p	ENSRNOG00000000716	Htr1f	-0.9315339509999999	0.0068709290000000004
rno-miR-652-3p	ENSRNOG00000010716	Atoh8	0.931491304	0.0068793909999999995
rno-miR-130b-3p	ENSRNOG00000020593	Gipc3	-0.9314856579999999	0.006880511999999999
rno-miR-376b-3p	ENSRNOG00000036912	AABR07062599.1	0.931428215	0.006891919
rno-miR-674-3p	ENSRNOG00000052080	Camk2b	0.931347102	0.006908042
rno-miR-320-3p	ENSRNOG00000009571	Wipf3	0.931337036	0.006910045
rno-miR-674-3p	ENSRNOG00000011668	Nfil3	0.9312877690000001	0.006919848
rno-miR-708-5p	ENSRNOG00000025476	Tmem252	0.931280525	0.00692129
rno-miR-201-5p	ENSRNOG00000057832	Rnf125	0.931221614	0.006933023000000001
rno-miR-30c-5p	ENSRNOG00000034139	Lyc2	-0.9311490929999999	0.006947479
rno-miR-191a-5p	ENSRNOG00000021536	Plxdc1	-0.931072528	0.006962758
rno-miR-15b-5p	ENSRNOG00000059010	Rnf212	0.931052907	0.006966676
rno-miR-188-5p	ENSRNOG00000061414	Acot12	0.931024492	0.006972351
rno-miR-187-3p	ENSRNOG00000015076	Cyp26b1	0.9309964959999999	0.006977946
rno-miR-201-5p	ENSRNOG00000060320	Lin28a	0.930985264	0.006980191
rno-miR-200b-5p	ENSRNOG00000014761	Rasd2	-0.9309840309999999	0.006980437
rno-miR-672-3p	ENSRNOG00000011101	Twist1	-0.93098319	0.0069806059999999994
rno-miR-378b	ENSRNOG00000023092	Prss54	-0.9308956290000001	0.00699812
rno-miR-15b-5p	ENSRNOG00000036827	Ppp1r1a	-0.930893581	0.00699853
rno-miR-652-3p	ENSRNOG00000036682	Pycr1	-0.9308738190000001	0.007002486
rno-miR-674-3p	ENSRNOG00000030170	Krt10	0.93086406	0.00700444
rno-miR-126a-5p	ENSRNOG00000004372	Cbln4	0.93073298	0.007030710999999999
rno-miR-126a-5p	ENSRNOG00000025198	Gas2l3	0.930630218	0.00705134
rno-miR-362-5p	ENSRNOG00000058482	AABR07026981.1	0.93062684	0.0070520190000000005
rno-miR-362-5p	ENSRNOG00000000556	Nodal	0.9306268390000001	0.0070520190000000005
rno-miR-126a-5p	ENSRNOG00000059362	Has3	-0.9305201359999999	0.007073472
rno-miR-326-3p	ENSRNOG00000015945	Cd3g	0.9304873929999999	0.0070800609999999995
rno-miR-188-5p	ENSRNOG00000014426	Lox	0.9304479309999999	0.0070880069999999995
rno-miR-374-5p	ENSRNOG00000061526	Rsph6a	0.9304230790000001	0.0070930130000000004
rno-miR-200b-5p	ENSRNOG00000059840	Unc5a	-0.930406161	0.007096422
rno-miR-191a-5p	ENSRNOG00000010716	Atoh8	-0.930343458	0.0071090630000000005
rno-miR-30c-5p	ENSRNOG00000010716	Atoh8	-0.930330415	0.007111694
rno-miR-374-5p	ENSRNOG00000043358	LOC685699	0.9302896359999999	0.007119922
rno-miR-200b-5p	ENSRNOG00000009209	Slitrk1	-0.9302867220000001	0.00712051
rno-miR-188-5p	ENSRNOG00000002643	Ugdh	0.930257792	0.0071263509999999995
rno-miR-122-5p	ENSRNOG00000046667	Fosb	0.930246083	0.007128715999999999
rno-miR-378b	ENSRNOG00000006622	Cry1	-0.930181665	0.007141732
rno-miR-376b-3p	ENSRNOG00000059010	Rnf212	0.9300700999999999	0.007164301
rno-miR-378b	ENSRNOG00000007247	A2ml1	-0.9300203340000001	0.00717438
rno-miR-200b-5p	ENSRNOG00000014426	Lox	0.93000835	0.007176808000000001
rno-miR-200a-5p	ENSRNOG00000008337	Gjd2	-0.93000494	0.007177499
rno-miR-378b	ENSRNOG00000016057	Kcnj13	0.929862539	0.007206383
rno-miR-201-5p	ENSRNOG00000047960	Rab9b	-0.929810805	0.00721689
rno-miR-187-3p	ENSRNOG00000040136	LOC681766	0.9296985729999999	0.007239710999999999
rno-miR-320-3p	ENSRNOG00000030170	Krt10	-0.929692821	0.007240880999999999
rno-miR-322-5p	ENSRNOG00000030889	Cldn22	0.929688414	0.007241778000000001
rno-miR-322-5p	ENSRNOG00000061106	U2	0.929687803	0.007241903
rno-miR-191a-5p	ENSRNOG00000061153	Hrh3	-0.929590338	0.007261752
rno-miR-672-3p	ENSRNOG00000049642	Smim5	-0.9295353999999999	0.007272951999999999
rno-miR-674-3p	ENSRNOG00000014448	Arntl	0.929465056	0.0072873059999999995
rno-miR-652-3p	ENSRNOG00000029594	LOC686807	-0.929422315	0.007296033
rno-miR-126a-5p	ENSRNOG00000049054	Ntsr2	0.9293876179999999	0.0073031219999999996
rno-miR-201-5p	ENSRNOG00000023092	Prss54	0.929324991	0.0073159259999999995
rno-miR-15b-5p	ENSRNOG00000010716	Atoh8	-0.929282785	0.007324560999999999
rno-miR-200b-5p	ENSRNOG00000003515	Ephx1	0.929212818	0.007338887
rno-miR-218a-1-3p	ENSRNOG00000039530	Ccl27	-0.929193697	0.0073428040000000005
rno-miR-708-5p	ENSRNOG00000029726	Gstm1	0.929129095	0.007356046999999999
rno-miR-200a-5p	ENSRNOG00000030212	Cerkl	-0.929125413	0.007356802
rno-miR-582-5p	ENSRNOG00000019584	Dlk1	-0.929083122	0.007365478000000001
rno-miR-672-3p	ENSRNOG00000036608	Mlana	0.929065542	0.0073690859999999995
rno-miR-1298	ENSRNOG00000052810	Cyp2c11	0.929032113	0.007375949000000001
rno-miR-191a-5p	ENSRNOG00000022802	Tmem184b	-0.9290134409999999	0.007379783000000001
rno-miR-672-3p	ENSRNOG00000053037	AABR07024139.1	0.9289590529999999	0.007390959
rno-miR-188-5p	ENSRNOG00000046667	Fosb	0.9289068640000001	0.00740169
rno-miR-378b	ENSRNOG00000022863	Lingo4	-0.928870848	0.0074091009999999995
rno-miR-18a-5p	ENSRNOG00000050210	RT1-CE10	0.928829307	0.007417651999999999
rno-miR-582-5p	ENSRNOG00000009571	Wipf3	-0.9288273859999999	0.007418048000000001
rno-miR-376b-3p	ENSRNOG00000003984	Apln	0.92869742	0.007444834
rno-miR-30c-5p	ENSRNOG00000056518	SNORA71	-0.9286633590000001	0.007451861
rno-miR-126a-5p	ENSRNOG00000011668	Nfil3	0.9285837990000001	0.00746829
rno-miR-374-5p	ENSRNOG00000029594	LOC686807	-0.9285588570000001	0.007473443000000001
rno-miR-708-5p	ENSRNOG00000017212	Spsb1	0.928497728	0.007486082
rno-let-7i-3p	ENSRNOG00000056518	SNORA71	0.928434359	0.007499195
rno-miR-708-5p	ENSRNOG00000014008	Mfsd2a	0.9283946670000001	0.0075074140000000004
rno-miR-3559-3p	ENSRNOG00000051559	AABR07021494.1	-0.9282545170000001	0.00753647
rno-miR-188-5p	ENSRNOG00000023092	Prss54	0.9282461909999999	0.007538198
rno-miR-200b-5p	ENSRNOG00000049056	Ak1	0.928209873	0.007545736999999999
rno-miR-188-5p	ENSRNOG00000007247	A2ml1	0.92814137	0.007559967
rno-miR-378b	ENSRNOG00000033136	RT1-M5	-0.928098421	0.0075688959999999994
rno-miR-188-5p	ENSRNOG00000006367	Slc5a8	0.928047554	0.007579476999999999
rno-miR-320-3p	ENSRNOG00000023126	Rxfp3	-0.9280024659999999	0.007588861999999999
rno-miR-15b-5p	ENSRNOG00000016760	Kctd19	0.927963888	0.007596896999999999
rno-miR-15b-5p	ENSRNOG00000019920	Doc2a	0.927930351	0.007603885
rno-miR-200b-5p	ENSRNOG00000047327	Gramd1c	0.927841474	0.00762242
rno-miR-201-5p	ENSRNOG00000009832	Slc39a14	0.9277928129999999	0.007632577
rno-miR-363-3p	ENSRNOG00000021555	Mis18a	0.9277524890000001	0.007640999
rno-miR-652-3p	ENSRNOG00000049054	Ntsr2	-0.9277410220000001	0.007643395
rno-miR-201-5p	ENSRNOG00000016760	Kctd19	0.92773408	0.007644845
rno-miR-708-5p	ENSRNOG00000031521	Cldn24	0.927629769	0.007666658000000001
rno-miR-378b	ENSRNOG00000055025	Fam25a	-0.927587816	0.007675439
rno-miR-376b-3p	ENSRNOG00000027739	Cndp1	-0.92756174	0.0076809
rno-miR-374-5p	ENSRNOG00000025930	Chst13	-0.9275597879999999	0.007681308
rno-miR-322-5p	ENSRNOG00000036802	Snhg11	-0.927550827	0.007683185
rno-miR-708-5p	ENSRNOG00000003537	Spta1	-0.927546658	0.007684059
rno-let-7i-3p	ENSRNOG00000046540	Ugt2b15	0.9275372009999999	0.00768604
rno-miR-378b	ENSRNOG00000010490	Hes2	-0.92751701	0.007690270999999999
rno-miR-374-5p	ENSRNOG00000055976	AABR07006866.1	0.927499684	0.007693902
rno-miR-188-5p	ENSRNOG00000033136	RT1-M5	0.9274786970000001	0.007698302
rno-miR-582-5p	ENSRNOG00000060745	Nlrp12	-0.927440082	0.007706401
rno-miR-652-3p	ENSRNOG00000005307	Slc4a10	0.927422745	0.007710038000000001
rno-miR-320-3p	ENSRNOG00000004783	Fam171b	0.927416883	0.007711268
rno-miR-200a-5p	ENSRNOG00000052405	Cdh4	-0.92741426	0.007711819
rno-miR-15b-5p	ENSRNOG00000056094	AC125873.1	-0.927400241	0.007714761
rno-miR-200a-5p	ENSRNOG00000021323	Car13	0.927330696	0.007729365
rno-miR-126a-5p	ENSRNOG00000032805	Cyp2f4	0.927292358	0.0077374209999999995
rno-miR-322-5p	ENSRNOG00000023508	Mfsd2b	0.9272350690000001	0.0077494669999999995
rno-miR-126a-5p	ENSRNOG00000038047	Mt1	0.927135343	0.007770459
rno-miR-362-5p	ENSRNOG00000003094	Cmah	0.927094533	0.007779057
rno-miR-126a-5p	ENSRNOG00000036912	AABR07062599.1	0.9270185059999999	0.007795086999999999
rno-miR-3559-3p	ENSRNOG00000030170	Krt10	-0.9270044340000001	0.007798055999999999
rno-miR-201-5p	ENSRNOG00000022863	Lingo4	0.92696623	0.007806119
rno-miR-191a-5p	ENSRNOG00000029594	LOC686807	0.926917606	0.007816387
rno-miR-218a-1-3p	ENSRNOG00000020778	Chrnb2	0.9269044	0.007819177
rno-miR-672-3p	ENSRNOG00000006030	Ptprz1	-0.9268634659999999	0.007827826999999999
rno-miR-150-5p	ENSRNOG00000019177	Psd2	0.926816832	0.007837688
rno-miR-674-3p	ENSRNOG00000014046	Sertm1	-0.926774623	0.007846618
rno-miR-674-3p	ENSRNOG00000061500	AABR07005950.2	-0.926774623	0.007846618
rno-miR-200a-5p	ENSRNOG00000056094	AC125873.1	-0.92669896	0.007862639
rno-miR-200b-5p	ENSRNOG00000014847	Rassf10	-0.9266930170000001	0.007863898000000001
rno-miR-200a-5p	ENSRNOG00000025198	Gas2l3	0.926654593	0.007872041
rno-miR-15b-5p	ENSRNOG00000049054	Ntsr2	0.92659686	0.007884283
rno-miR-188-5p	ENSRNOG00000053037	AABR07024139.1	0.926590582	0.007885614
rno-miR-652-3p	ENSRNOG00000011351	Mat1a	-0.9265829520000001	0.007887233
rno-miR-200b-5p	ENSRNOG00000030212	Cerkl	-0.926581669	0.007887505
rno-miR-450b-5p	ENSRNOG00000014534	Rn60_10_0700.3	0.9265193820000001	0.007900726
rno-miR-30c-5p	ENSRNOG00000005307	Slc4a10	-0.9264858579999999	0.007907846
rno-miR-187-3p	ENSRNOG00000004392	Aatk	0.926396309	0.007926881
rno-miR-322-5p	ENSRNOG00000003984	Apln	0.926297939	0.007947816
rno-miR-322-5p	ENSRNOG00000054049	Prelid2	-0.9262927390000001	0.007948924
rno-miR-25-3p	ENSRNOG00000022802	Tmem184b	-0.926268642	0.007954056
rno-miR-376b-3p	ENSRNOG00000026679	Scn4b	-0.9262513809999999	0.007957734000000001
rno-miR-201-5p	ENSRNOG00000012772	Nqo1	0.926224478	0.007963468000000001
rno-miR-376b-3p	ENSRNOG00000008431	Gabbr2	0.92621503	0.007965482
rno-miR-378b	ENSRNOG00000012772	Nqo1	-0.926205044	0.007967611
rno-miR-674-3p	ENSRNOG00000029726	Gstm1	0.926202691	0.007968113
rno-miR-652-3p	ENSRNOG00000000060	Cplx1	-0.9261363140000001	0.007982272
rno-let-7i-3p	ENSRNOG00000003094	Cmah	0.9260790640000001	0.007994494
rno-miR-25-3p	ENSRNOG00000002548	Tnn	-0.926044476	0.008001882
rno-miR-15b-5p	ENSRNOG00000060525	AABR07007717.3	0.926029953	0.008004986
rno-miR-15b-5p	ENSRNOG00000001584	Map3k7cl	0.926011624	0.008008903000000001
rno-miR-122-5p	ENSRNOG00000015498	Il17rb	0.925939272	0.008024376
rno-miR-191a-5p	ENSRNOG00000027847	Nxpe2	-0.925869547	0.008039301
rno-miR-188-5p	ENSRNOG00000003515	Ephx1	0.9258595070000001	0.008041451
rno-miR-322-5p	ENSRNOG00000001201	Cstb	0.92570409	0.008074771
rno-miR-201-5p	ENSRNOG00000020778	Chrnb2	0.925631986	0.008090252
rno-miR-672-3p	ENSRNOG00000031521	Cldn24	0.925545902	0.008108754000000001
rno-miR-421-3p	ENSRNOG00000018094	Sv2c	0.925543786	0.008109209000000001
rno-miR-374-5p	ENSRNOG00000010031	Vtn	0.925502645	0.008118059
rno-miR-320-3p	ENSRNOG00000011351	Mat1a	-0.92550209	0.008118179
rno-miR-130b-3p	ENSRNOG00000014259	Mycl	-0.925461965	0.008126814
rno-miR-15b-5p	ENSRNOG00000016057	Kcnj13	-0.925450074	0.008129374
rno-miR-674-3p	ENSRNOG00000054049	Prelid2	-0.925444369	0.008130603
rno-miR-3559-3p	ENSRNOG00000057724	Dio2	-0.925389314	0.008142462
rno-miR-672-3p	ENSRNOG00000031834	Nkain4	0.925361577	0.00814844
rno-miR-200a-5p	ENSRNOG00000009712	Gale	0.925361193	0.008148523000000001
rno-miR-708-5p	ENSRNOG00000023172	Dnajb3	0.925313445	0.008158818
rno-miR-201-5p	ENSRNOG00000017147	Trim6	0.925303675	0.008160925999999999
rno-miR-122-5p	ENSRNOG00000018854	Nppc	0.925272698	0.00816761
rno-miR-652-3p	ENSRNOG00000042455	Tlr12	0.9252692220000001	0.00816836
rno-miR-582-5p	ENSRNOG00000010282	Ninj2	0.9252648259999999	0.008169308
rno-miR-322-5p	ENSRNOG00000010451	Slc34a3	-0.9252390140000001	0.00817488
rno-miR-362-5p	ENSRNOG00000058238	Rn60_20_0046.8	0.92510714	0.008203376
rno-miR-378b	ENSRNOG00000038047	Mt1	-0.925065406	0.008212404
rno-miR-450b-5p	ENSRNOG00000039530	Ccl27	0.92503248	0.00821953
rno-miR-30c-5p	ENSRNOG00000055976	AABR07006866.1	-0.92501609	0.008223078
rno-miR-322-5p	ENSRNOG00000060525	AABR07007717.3	0.925008863	0.008224643
rno-miR-188-5p	ENSRNOG00000031834	Nkain4	0.924892183	0.008249928
rno-miR-200a-5p	ENSRNOG00000049829	Igkc	-0.924735813	0.008283872
rno-miR-708-3p	ENSRNOG00000012067	Fam111a	0.9247081690000001	0.00828988
rno-miR-150-5p	ENSRNOG00000020593	Gipc3	-0.9247058840000001	0.008290377
rno-miR-200a-5p	ENSRNOG00000017147	Trim6	0.9246705940000001	0.00829805
rno-let-7i-3p	ENSRNOG00000055976	AABR07006866.1	0.924647985	0.008302968
rno-miR-30c-5p	ENSRNOG00000033152	LOC100360679	0.9246309779999999	0.008306668
rno-miR-378b	ENSRNOG00000002343	Uchl1	-0.92460636	0.008312025
rno-miR-322-5p	ENSRNOG00000055769	1810024B03Rik	0.9245646890000001	0.008321097
rno-miR-218a-1-3p	ENSRNOG00000019857	Gng7	-0.924471612	0.008341379
rno-miR-582-5p	ENSRNOG00000030547	Dpp6	-0.924440587	0.008348145
rno-miR-320-3p	ENSRNOG00000026653	Hcar2	-0.9244327290000001	0.008349859
rno-miR-30c-5p	ENSRNOG00000027739	Cndp1	-0.92439294	0.00835854
rno-miR-200a-5p	ENSRNOG00000059010	Rnf212	0.9243859320000001	0.00836007
rno-miR-200b-5p	ENSRNOG00000061526	Rsph6a	-0.9243420440000001	0.008369652
rno-miR-218a-1-3p	ENSRNOG00000011351	Mat1a	0.924276115	0.008384055999999999
rno-miR-200b-5p	ENSRNOG00000019216	Il12rb1	-0.924256014	0.00838845
rno-miR-322-5p	ENSRNOG00000059010	Rnf212	0.9242523909999999	0.008389242
rno-miR-320-3p	ENSRNOG00000059010	Rnf212	-0.924240119	0.008391925
rno-miR-126a-5p	ENSRNOG00000022863	Lingo4	0.924198145	0.008401106
rno-miR-201-5p	ENSRNOG00000055769	1810024B03Rik	0.924115155	0.008419273
rno-miR-322-5p	ENSRNOG00000053037	AABR07024139.1	0.924103405	0.008421846
rno-miR-326-3p	ENSRNOG00000011631	Fst	0.924083158	0.008426282
rno-miR-25-3p	ENSRNOG00000049642	Smim5	-0.92406223	0.008430868000000001
rno-miR-326-3p	ENSRNOG00000040101	RGD1563581	0.924034844	0.008436871
rno-miR-672-3p	ENSRNOG00000006860	Itk	-0.923998208	0.008444905
rno-miR-582-5p	ENSRNOG00000052810	Cyp2c11	-0.92398259	0.008448331
rno-miR-218a-1-3p	ENSRNOG00000008337	Gjd2	-0.9239573409999999	0.008453871
rno-miR-1247-5p	ENSRNOG00000000556	Nodal	0.923906388	0.008465057
rno-miR-1247-5p	ENSRNOG00000058482	AABR07026981.1	0.923906386	0.008465057
rno-miR-322-5p	ENSRNOG00000000017	Steap1	0.923861278	0.008474965
rno-miR-126a-5p	ENSRNOG00000013262	Myl1	0.923824117	0.008483131999999999
rno-miR-672-3p	ENSRNOG00000000017	Steap1	0.923802053	0.008487983000000001
rno-miR-378b	ENSRNOG00000024717	Espnl	-0.923675513	0.00851583
rno-miR-15b-5p	ENSRNOG00000014847	Rassf10	-0.923671896	0.008516626
rno-miR-30c-5p	ENSRNOG00000027942	Eps8l1	-0.9236594990000001	0.008519357
rno-miR-218a-1-3p	ENSRNOG00000003515	Ephx1	0.923647716	0.008521953
rno-miR-672-3p	ENSRNOG00000009712	Gale	0.923646528	0.008522214
rno-miR-3559-3p	ENSRNOG00000057367	Glud1	-0.9236204	0.008527972
rno-miR-802-3p	ENSRNOG00000000451	RT1-Ba	-0.92360856	0.008530581
rno-miR-200b-5p	ENSRNOG00000047960	Rab9b	-0.923504544	0.008553524
rno-miR-374-5p	ENSRNOG00000008337	Gjd2	0.923493045	0.008556062
rno-miR-674-3p	ENSRNOG00000031834	Nkain4	0.923479857	0.008558973000000001
rno-miR-374-5p	ENSRNOG00000003515	Ephx1	-0.9234378740000001	0.008568244000000001
rno-miR-201-5p	ENSRNOG00000017212	Spsb1	0.923417862	0.008572665
rno-miR-3559-3p	ENSRNOG00000000903	Asl	-0.923385888	0.008579731
rno-miR-200a-5p	ENSRNOG00000023126	Rxfp3	0.9233558709999999	0.008586368
rno-miR-15b-5p	ENSRNOG00000033136	RT1-M5	0.923323771	0.008593466999999999
rno-miR-674-3p	ENSRNOG00000033152	LOC100360679	0.9232756190000001	0.008604121999999999
rno-miR-3559-3p	ENSRNOG00000009734	Akr1b8	-0.923271767	0.008604974
rno-miR-672-3p	ENSRNOG00000031612	Gls2	0.9232513370000001	0.008609496999999999
rno-miR-652-3p	ENSRNOG00000034190	Ighm	0.923249842	0.008609828
rno-miR-3559-3p	ENSRNOG00000011351	Mat1a	-0.92312636	0.00863719
rno-miR-25-3p	ENSRNOG00000036802	Snhg11	-0.923041091	0.008656109
rno-miR-200b-5p	ENSRNOG00000007014	Cnksr2	-0.9230290440000001	0.008658784000000001
rno-miR-30c-5p	ENSRNOG00000002343	Uchl1	0.9229837590000001	0.008668841
rno-miR-376b-3p	ENSRNOG00000046790	Irs4	0.9229621659999999	0.008673639
rno-miR-150-5p	ENSRNOG00000015359	Arhgap40	-0.9229132990000001	0.008684500999999999
rno-miR-378b	ENSRNOG00000059362	Has3	0.9228951009999999	0.008688548
rno-miR-25-3p	ENSRNOG00000030800	Igdcc3	-0.922883676	0.008691089
rno-miR-188-5p	ENSRNOG00000046309	Gpr68	-0.922848331	0.008698952
rno-miR-652-3p	ENSRNOG00000016057	Kcnj13	0.9227375409999999	0.008723623
rno-miR-191a-5p	ENSRNOG00000009209	Slitrk1	-0.9227299179999999	0.008725321
rno-miR-201-5p	ENSRNOG00000022802	Tmem184b	-0.922684143	0.008735525
rno-miR-672-3p	ENSRNOG00000016750	Cyp26a1	-0.9226772409999999	0.008737065
rno-miR-200a-5p	ENSRNOG00000001201	Cstb	0.922639302	0.008745527
rno-miR-378b	ENSRNOG00000017212	Spsb1	-0.922559279	0.008763389
rno-miR-15b-5p	ENSRNOG00000049829	Igkc	-0.922498178	0.00877704
rno-miR-187-3p	ENSRNOG00000052916	Malrd1	0.922462439	0.008785029
rno-miR-150-5p	ENSRNOG00000056518	SNORA71	-0.9224242770000001	0.008793564
rno-let-7i-3p	ENSRNOG00000000716	Htr1f	0.922358399	0.008808307
rno-miR-188-5p	ENSRNOG00000008942	RGD1304963	0.922351392	0.008809876
rno-miR-188-5p	ENSRNOG00000051582	AABR07013747.1	0.9223513879999999	0.008809876999999999
rno-miR-320-3p	ENSRNOG00000015945	Cd3g	0.922313195	0.00881843
rno-miR-187-3p	ENSRNOG00000023508	Mfsd2b	-0.922250589	0.00883246
rno-miR-674-3p	ENSRNOG00000010716	Atoh8	-0.92224187	0.008834415
rno-miR-322-5p	ENSRNOG00000056094	AC125873.1	-0.922225266	0.008838138
rno-miR-126a-5p	ENSRNOG00000021323	Car13	0.922206827	0.008842273000000001
rno-miR-582-5p	ENSRNOG00000040136	LOC681766	-0.9221684440000001	0.008850884
rno-miR-708-5p	ENSRNOG00000029465	Slc26a10	-0.9221369159999999	0.008857961
rno-miR-30c-5p	ENSRNOG00000027847	Nxpe2	-0.9221097779999999	0.008864055
rno-miR-126a-5p	ENSRNOG00000016295	Lyzl1	0.922102649	0.008865655
rno-miR-15b-5p	ENSRNOG00000047327	Gramd1c	0.922098578	0.00886657
rno-miR-3559-3p	ENSRNOG00000026037	Plb1	-0.922074815	0.008871908000000001
rno-miR-15b-5p	ENSRNOG00000003984	Apln	0.9220370840000001	0.008880387
rno-miR-582-5p	ENSRNOG00000011101	Twist1	-0.921987165	0.008891610999999999
rno-miR-126a-5p	ENSRNOG00000031612	Gls2	0.921983315	0.008892476
rno-miR-200b-5p	ENSRNOG00000002548	Tnn	-0.92195981	0.008897764
rno-miR-322-5p	ENSRNOG00000061153	Hrh3	-0.921891928	0.008913043
rno-miR-582-5p	ENSRNOG00000007061	Arhgef33	-0.921891892	0.008913051
rno-miR-218a-1-3p	ENSRNOG00000029594	LOC686807	0.9218623990000001	0.008919693000000001
rno-miR-126a-5p	ENSRNOG00000020578	Ceacam1	0.9217610740000001	0.008942531
rno-miR-150-5p	ENSRNOG00000061526	Rsph6a	-0.92175229	0.008944512
rno-miR-126a-5p	ENSRNOG00000014008	Mfsd2a	0.921693832	0.008957703000000001
rno-miR-674-3p	ENSRNOG00000002385	Prg4	0.9216655359999999	0.008964091
rno-miR-191a-5p	ENSRNOG00000027739	Cndp1	-0.921589518	0.008981264000000001
rno-miR-25-3p	ENSRNOG00000011351	Mat1a	0.92158649	0.008981948
rno-miR-582-5p	ENSRNOG00000014259	Mycl	-0.921560327	0.008987862
rno-miR-708-5p	ENSRNOG00000026653	Hcar2	0.92153078	0.008994544
rno-miR-15b-5p	ENSRNOG00000017147	Trim6	0.9215285409999999	0.00899505
rno-miR-150-5p	ENSRNOG00000047327	Gramd1c	0.9213725540000001	0.009030365
rno-miR-25-3p	ENSRNOG00000000060	Cplx1	0.92134401	0.009036834
rno-miR-187-3p	ENSRNOG00000026679	Scn4b	0.9213157820000001	0.009043234
rno-miR-25-3p	ENSRNOG00000052916	Malrd1	-0.921307236	0.009045171999999999
rno-miR-122-5p	ENSRNOG00000011548	Ebf2	0.9213005479999999	0.009046689
rno-miR-3559-3p	ENSRNOG00000036608	Mlana	-0.921298519	0.009047149
rno-miR-18a-5p	ENSRNOG00000008337	Gjd2	0.921274687	0.009052555
rno-miR-3559-3p	ENSRNOG00000006622	Cry1	-0.921272145	0.009053132
rno-miR-3559-3p	ENSRNOG00000030547	Dpp6	0.9212711020000001	0.009053369
rno-miR-672-3p	ENSRNOG00000003262	Cacng4	0.92118494	0.009072928000000001
rno-miR-378b	ENSRNOG00000018938	Mkx	0.921077438	0.009097361
rno-miR-25-3p	ENSRNOG00000060355	Hist1h1b	-0.9210649040000001	0.009100212
rno-miR-130b-3p	ENSRNOG00000020980	AABR07006278.1	0.9210527690000001	0.009102971999999999
rno-miR-378b	ENSRNOG00000002919	Gfap	-0.9210128009999999	0.009112067
rno-miR-30c-5p	ENSRNOG00000038735	RGD1559639	0.920866401	0.009145417
rno-miR-672-3p	ENSRNOG00000008431	Gabbr2	0.920824882	0.009154886999999999
rno-miR-326-3p	ENSRNOG00000023508	Mfsd2b	-0.920808452	0.009158635
rno-miR-130b-3p	ENSRNOG00000055976	AABR07006866.1	-0.920780193	0.009165084
rno-let-7i-3p	ENSRNOG00000029594	LOC686807	-0.9207647040000001	0.009168619
rno-miR-122-5p	ENSRNOG00000059753	Gys2	0.920756117	0.00917058
rno-let-7i-3p	ENSRNOG00000056094	AC125873.1	0.920652205	0.009194319
rno-miR-652-3p	ENSRNOG00000021536	Plxdc1	0.9206408629999999	0.009196912
rno-miR-218a-1-3p	ENSRNOG00000001584	Map3k7cl	0.920612155	0.009203477
rno-miR-218a-1-3p	ENSRNOG00000056448	AABR07062033.1	-0.92060118	0.009205986999999999
rno-miR-674-3p	ENSRNOG00000020778	Chrnb2	0.92051805	0.009225012
rno-miR-30c-5p	ENSRNOG00000006698	Rab33a	-0.920500368	0.009229061
rno-miR-30c-5p	ENSRNOG00000026577	Cpne4	-0.9204894809999999	0.009231554
rno-miR-708-3p	ENSRNOG00000006620	Xcr1	-0.920460684	0.009238151
rno-miR-326-3p	ENSRNOG00000029594	LOC686807	-0.920436135	0.009243777
rno-miR-122-5p	ENSRNOG00000056324	LOC102548818	0.920394265	0.009253375999999999
rno-miR-3559-3p	ENSRNOG00000049038	LOC100359989	-0.9203530659999999	0.009262826
rno-miR-126a-5p	ENSRNOG00000000716	Htr1f	-0.920345082	0.009264656999999999
rno-miR-188-5p	ENSRNOG00000025930	Chst13	0.9203322340000001	0.009267606
rno-miR-201-5p	ENSRNOG00000005569	Phospho1	0.920297386	0.009275604
rno-miR-320-3p	ENSRNOG00000011101	Twist1	0.920294057	0.009276369
rno-miR-322-5p	ENSRNOG00000021323	Car13	0.920234219	0.009290112
rno-miR-3559-3p	ENSRNOG00000009832	Slc39a14	-0.9202163109999999	0.009294226
rno-miR-18a-5p	ENSRNOG00000058442	AABR07057510.1	-0.9202074179999999	0.00929627
rno-miR-322-5p	ENSRNOG00000030212	Cerkl	-0.920201568	0.009297615
rno-miR-15b-5p	ENSRNOG00000055909	Apoa4	0.9201992170000001	0.009298155
rno-miR-126a-5p	ENSRNOG00000010490	Hes2	0.920195103	0.009299101
rno-miR-15b-5p	ENSRNOG00000011729	Nxf2	0.920184604	0.009301514
rno-miR-378b	ENSRNOG00000054220	AABR07027394.2	-0.9201737959999999	0.009303999
rno-miR-218a-1-3p	ENSRNOG00000007247	A2ml1	0.920104678	0.009319896999999999
rno-miR-374-5p	ENSRNOG00000019216	Il12rb1	0.919929532	0.009360243
rno-miR-320-3p	ENSRNOG00000001284	Uncx	0.919918262	0.009362842
rno-miR-374-5p	ENSRNOG00000052405	Cdh4	0.919899068	0.009367269000000001
rno-miR-802-3p	ENSRNOG00000008337	Gjd2	-0.9198842979999999	0.009370676
rno-miR-376b-3p	ENSRNOG00000022863	Lingo4	0.919878077	0.009372112
rno-miR-1247-5p	ENSRNOG00000000871	Cd40lg	0.919857321	0.009376901
rno-miR-188-5p	ENSRNOG00000049829	Igkc	-0.919841845	0.009380473
rno-miR-672-3p	ENSRNOG00000024923	Nnat	0.9198176379999999	0.009386061999999999
rno-miR-672-3p	ENSRNOG00000053159	AABR07022162.1	0.9197694	0.009397204000000001
rno-miR-376b-3p	ENSRNOG00000022802	Tmem184b	-0.919691915	0.009415114
rno-miR-188-5p	ENSRNOG00000007060	Plin2	0.919615236	0.009432854000000001
rno-miR-200b-5p	ENSRNOG00000009871	Piwil2	0.9195900379999999	0.009438687
rno-miR-201-5p	ENSRNOG00000024923	Nnat	0.919543985	0.009449353
rno-miR-200a-5p	ENSRNOG00000008431	Gabbr2	0.919424042	0.009477158000000001
rno-miR-3559-3p	ENSRNOG00000019857	Gng7	0.9193999159999999	0.009482756
rno-miR-708-5p	ENSRNOG00000053037	AABR07024139.1	0.919387647	0.009485603
rno-miR-672-3p	ENSRNOG00000013906	Gpat2	0.919380086	0.009487358000000001
rno-miR-218a-1-3p	ENSRNOG00000049054	Ntsr2	0.919350145	0.009494309
rno-miR-376b-3p	ENSRNOG00000009178	RGD1563056	-0.919345185	0.009495461
rno-miR-191a-5p	ENSRNOG00000003515	Ephx1	0.9192616790000001	0.009514861
rno-miR-30c-5p	ENSRNOG00000011631	Fst	-0.9192610059999999	0.009515018
rno-miR-130b-3p	ENSRNOG00000026936	G6b	0.9192459000000001	0.009518529
rno-miR-378b	ENSRNOG00000012390	Npw	-0.9192393240000001	0.009520058
rno-miR-201-5p	ENSRNOG00000006622	Cry1	0.9192307820000001	0.009522044
rno-miR-218a-1-3p	ENSRNOG00000026653	Hcar2	0.919221024	0.009524313000000001
rno-miR-218a-1-3p	ENSRNOG00000031726	Oas1e	0.9191698209999999	0.009536224
rno-miR-25-3p	ENSRNOG00000027739	Cndp1	-0.919115285	0.009548918
rno-miR-326-3p	ENSRNOG00000031834	Nkain4	-0.9190848840000001	0.009555998000000001
rno-miR-3559-3p	ENSRNOG00000031612	Gls2	-0.91905815	0.009562226
rno-miR-188-5p	ENSRNOG00000049425	Fam167b	-0.919052581	0.009563524
rno-miR-362-5p	ENSRNOG00000058442	AABR07057510.1	-0.919041033	0.009566215
rno-miR-200a-5p	ENSRNOG00000012390	Npw	0.918996893	0.009576504
rno-miR-582-5p	ENSRNOG00000015359	Arhgap40	-0.91890474	0.009598003
rno-miR-187-3p	ENSRNOG00000019857	Gng7	0.9189029129999999	0.009598429
rno-miR-200a-5p	ENSRNOG00000014847	Rassf10	-0.918897893	0.009599601
rno-miR-374-5p	ENSRNOG00000061106	U2	-0.9188341990000001	0.009614475
rno-miR-322-5p	ENSRNOG00000056448	AABR07062033.1	-0.918819009	0.009618024000000001
rno-miR-126a-5p	ENSRNOG00000002643	Ugdh	0.918733988	0.0096379
rno-miR-674-3p	ENSRNOG00000022802	Tmem184b	-0.91872468	0.009640077
rno-miR-201-5p	ENSRNOG00000010490	Hes2	0.9187008609999999	0.00964565
rno-miR-326-3p	ENSRNOG00000012819	Gdnf	-0.918637895	0.009660388
rno-miR-708-5p	ENSRNOG00000000017	Steap1	0.918630838	0.009662041
rno-miR-130b-3p	ENSRNOG00000049020	Tceal3	0.918612415	0.009666355
rno-miR-378b	ENSRNOG00000058611	AABR07027137.1	-0.9185966240000001	0.009670054
rno-miR-150-5p	ENSRNOG00000011729	Nxf2	0.918583383	0.009673157
rno-miR-3559-3p	ENSRNOG00000014426	Lox	-0.9185668690000001	0.009677026
rno-miR-1298	ENSRNOG00000038948	Stab2	0.9184881979999999	0.009695470999999999
rno-miR-200b-5p	ENSRNOG00000027847	Nxpe2	-0.9184481440000001	0.009704869
rno-miR-376b-3p	ENSRNOG00000026653	Hcar2	0.918391187	0.00971824
rno-miR-322-5p	ENSRNOG00000047327	Gramd1c	0.918257278	0.009749711999999999
rno-miR-187-3p	ENSRNOG00000049642	Smim5	0.918247058	0.009752116
rno-miR-200b-5p	ENSRNOG00000008337	Gjd2	-0.918198159	0.009763622
rno-miR-672-3p	ENSRNOG00000053889	Celsr3	0.91813985	0.00977735
rno-miR-200a-5p	ENSRNOG00000033136	RT1-M5	0.91812174	0.009781616
rno-miR-3559-3p	ENSRNOG00000023172	Dnajb3	-0.9180246790000001	0.009804495
rno-miR-320-3p	ENSRNOG00000026577	Cpne4	0.918020877	0.009805391
rno-miR-326-3p	ENSRNOG00000019584	Dlk1	0.917978282	0.00981544
rno-miR-126a-5p	ENSRNOG00000049829	Igkc	-0.917955092	0.009820913
rno-miR-672-3p	ENSRNOG00000008816	Gpnmb	0.917939423	0.009824612
rno-miR-188-5p	ENSRNOG00000032508	Acot5	0.9179208320000001	0.009829001
rno-miR-122-5p	ENSRNOG00000042579	4930562C15Rik	0.917880635	0.009838496
rno-miR-322-5p	ENSRNOG00000019920	Doc2a	0.917816759	0.009853591
rno-miR-191a-5p	ENSRNOG00000038740	Gimap7	-0.9177911190000001	0.009859654
rno-miR-126a-5p	ENSRNOG00000020970	Rundc3a	0.917667824	0.009888833
rno-miR-378b	ENSRNOG00000019857	Gng7	0.91760663	0.009903331
rno-miR-322-5p	ENSRNOG00000006620	Xcr1	-0.917569472	0.009912139
rno-miR-126a-5p	ENSRNOG00000018371	Tubb6	0.9175557459999999	0.009915393
rno-miR-708-5p	ENSRNOG00000033152	LOC100360679	0.917469058	0.009935961
rno-miR-200b-5p	ENSRNOG00000052405	Cdh4	-0.917437866	0.009943366
rno-miR-674-3p	ENSRNOG00000006620	Xcr1	-0.917433864	0.009944317
rno-miR-126a-5p	ENSRNOG00000021536	Plxdc1	-0.917393992	0.009953787
rno-miR-322-5p	ENSRNOG00000007545	Angptl4	0.917387272	0.009955384
rno-miR-25-3p	ENSRNOG00000049054	Ntsr2	0.91734991	0.009964263000000001
rno-miR-200a-5p	ENSRNOG00000008942	RGD1304963	0.917278789	0.009981176
rno-miR-200a-5p	ENSRNOG00000051582	AABR07013747.1	0.917278787	0.009981176
rno-miR-3559-3p	ENSRNOG00000042787	Fam229a	-0.9171779879999999	0.01000517
rno-miR-326-3p	ENSRNOG00000019216	Il12rb1	0.917130326	0.010016525
rno-miR-708-5p	ENSRNOG00000014751	Ret	0.9171151129999999	0.010020151
rno-miR-130b-3p	ENSRNOG00000029594	LOC686807	0.9170861309999999	0.01002706
rno-miR-320-3p	ENSRNOG00000054049	Prelid2	0.917057589	0.010033867
rno-miR-130b-3p	ENSRNOG00000004440	Fignl1	0.917004313	0.010046577
rno-miR-188-5p	ENSRNOG00000053889	Celsr3	0.916886968	0.010074600999999999
rno-miR-674-3p	ENSRNOG00000059840	Unc5a	-0.916831946	0.010087754
rno-miR-652-3p	ENSRNOG00000022802	Tmem184b	0.916813012	0.010092282
rno-miR-3559-3p	ENSRNOG00000058611	AABR07027137.1	-0.91679369	0.010096904
rno-miR-378b	ENSRNOG00000023126	Rxfp3	-0.916793326	0.010096991
rno-miR-582-5p	ENSRNOG00000020620	Ppp1r32	-0.9167307579999999	0.010111965
rno-miR-15b-5p	ENSRNOG00000030889	Cldn22	0.916696587	0.010120148
rno-miR-126a-5p	ENSRNOG00000054049	Prelid2	-0.916666845	0.010127272
rno-miR-191a-5p	ENSRNOG00000007014	Cnksr2	-0.916585779	0.010146703
rno-miR-201-5p	ENSRNOG00000036912	AABR07062599.1	0.916557724	0.010153431999999999
rno-miR-200b-5p	ENSRNOG00000030800	Igdcc3	-0.916548592	0.010155623
rno-miR-15b-5p	ENSRNOG00000025198	Gas2l3	0.916478837	0.010172364
rno-miR-130b-3p	ENSRNOG00000018841	Sox8	0.9164132070000001	0.010188128000000001
rno-miR-326-3p	ENSRNOG00000020620	Ppp1r32	0.91639317	0.010192943000000001
rno-miR-450b-5p	ENSRNOG00000008337	Gjd2	0.916381619	0.010195719
rno-miR-1298	ENSRNOG00000020136	Tgm1	0.916373312	0.010197715999999999
rno-miR-126a-5p	ENSRNOG00000006620	Xcr1	-0.916362454	0.010200326
rno-miR-326-3p	ENSRNOG00000007061	Arhgef33	0.9163512509999999	0.01020302
rno-miR-188-5p	ENSRNOG00000000060	Cplx1	0.916268878	0.010222835999999999
rno-miR-378b	ENSRNOG00000013262	Myl1	-0.9162448809999999	0.010228612
rno-miR-708-5p	ENSRNOG00000030170	Krt10	0.916222677	0.010233958000000001
rno-miR-322-5p	ENSRNOG00000020778	Chrnb2	0.916215118	0.010235779
rno-miR-200b-5p	ENSRNOG00000050152	-	0.9161475920000001	0.010252047
rno-miR-326-3p	ENSRNOG00000010282	Ninj2	-0.916143257	0.010253092
rno-miR-126a-5p	ENSRNOG00000061414	Acot12	0.916126173	0.01025721
rno-miR-674-3p	ENSRNOG00000049829	Igkc	-0.916110657	0.01026095
rno-miR-672-3p	ENSRNOG00000007129	Cd8b	-0.9160971059999999	0.010264218
rno-miR-191a-5p	ENSRNOG00000038735	RGD1559639	0.916049386	0.010275729
rno-miR-363-3p	ENSRNOG00000001960	Sult1d1	0.915966418	0.010295756999999999
rno-miR-708-5p	ENSRNOG00000052405	Cdh4	-0.915918791	0.010307262
rno-miR-126a-5p	ENSRNOG00000043137	RGD1560608	0.915843489	0.010325466
rno-miR-374-5p	ENSRNOG00000011427	Hr	0.9158294	0.010328874
rno-miR-200b-5p	ENSRNOG00000019996	Slc16a1	0.915806734	0.010334356999999999
rno-miR-672-3p	ENSRNOG00000002385	Prg4	0.9157229159999999	0.010354646
rno-miR-378b	ENSRNOG00000036827	Ppp1r1a	0.91559628	0.010385336
rno-miR-150-5p	ENSRNOG00000003094	Cmah	-0.915517789	0.010404380999999999
rno-miR-200b-5p	ENSRNOG00000043358	LOC685699	-0.9155128459999999	0.010405581
rno-miR-15b-5p	ENSRNOG00000000060	Cplx1	0.915435917	0.010424264
rno-miR-30c-5p	ENSRNOG00000036827	Ppp1r1a	-0.915419223	0.01042832
rno-miR-708-5p	ENSRNOG00000047493	Slco1a4	-0.915387402	0.010436055
rno-miR-376b-3p	ENSRNOG00000029726	Gstm1	0.9153448609999999	0.010446399
rno-miR-652-3p	ENSRNOG00000031726	Oas1e	-0.915260959	0.010466815
rno-miR-187-3p	ENSRNOG00000004783	Fam171b	0.915219553	0.010476896999999999
rno-miR-200a-5p	ENSRNOG00000023508	Mfsd2b	0.915149925	0.010493862
rno-miR-30c-5p	ENSRNOG00000051559	AABR07021494.1	0.915122366	0.010500581
rno-miR-376b-3p	ENSRNOG00000020686	Dkkl1	0.915119281	0.010501333
rno-miR-322-5p	ENSRNOG00000034190	Ighm	-0.915033249	0.010522321000000001
rno-miR-188-5p	ENSRNOG00000058568	Dhrs9	0.914965217	0.010538931999999999
rno-miR-187-3p	ENSRNOG00000014761	Rasd2	0.914943912	0.010544136
rno-miR-25-3p	ENSRNOG00000004392	Aatk	-0.914939955	0.010545103
rno-miR-200a-5p	ENSRNOG00000008816	Gpnmb	0.914925975	0.010548519
rno-miR-126a-5p	ENSRNOG00000059579	Gpt2	0.9149040359999999	0.010553881000000001
rno-miR-376b-3p	ENSRNOG00000006033	Spon2	0.914835533	0.010570631
rno-miR-126a-5p	ENSRNOG00000057724	Dio2	0.914823251	0.010573636
rno-miR-378b	ENSRNOG00000021536	Plxdc1	0.914753934	0.010590601000000002
rno-miR-376b-3p	ENSRNOG00000001378	Iqcd	0.9147389140000001	0.010594278
rno-miR-200a-5p	ENSRNOG00000014008	Mfsd2a	0.9147292359999999	0.010596649
rno-miR-376b-3p	ENSRNOG00000016295	Lyzl1	0.9147099479999999	0.010601373
rno-miR-200a-5p	ENSRNOG00000024923	Nnat	0.9146605590000001	0.010613474
rno-miR-374-5p	ENSRNOG00000049056	Ak1	-0.9146333390000001	0.010620147
rno-miR-376b-3p	ENSRNOG00000010490	Hes2	0.914608128	0.010626328999999999
rno-miR-362-5p	ENSRNOG00000019518	Pde4c	0.914597581	0.010628915
rno-miR-191a-5p	ENSRNOG00000011351	Mat1a	0.9145887090000001	0.010631091
rno-miR-191a-5p	ENSRNOG00000047493	Slco1a4	-0.914581235	0.010632925
rno-miR-652-3p	ENSRNOG00000040101	RGD1563581	0.914535792	0.010644075
rno-miR-30c-5p	ENSRNOG00000052916	Malrd1	-0.914467377	0.010660873000000001
rno-miR-200b-5p	ENSRNOG00000010031	Vtn	-0.9144599859999999	0.010662689
rno-miR-3559-3p	ENSRNOG00000016057	Kcnj13	0.914449727	0.010665208999999998
rno-miR-320-3p	ENSRNOG00000000716	Htr1f	0.914447188	0.010665833000000001
rno-miR-30c-5p	ENSRNOG00000021027	Dbp	-0.914404463	0.010676332
rno-miR-322-5p	ENSRNOG00000020578	Ceacam1	0.9144002640000001	0.010677363999999998
rno-miR-200a-5p	ENSRNOG00000061106	U2	0.9143651859999999	0.010685988
rno-miR-218a-1-3p	ENSRNOG00000014252	Irf2bp1	-0.914312673	0.010698905
rno-let-7i-3p	ENSRNOG00000061526	Rsph6a	0.914235515	0.010717898
rno-miR-376b-3p	ENSRNOG00000007129	Cd8b	-0.914209827	0.010724225
rno-let-7i-3p	ENSRNOG00000054049	Prelid2	0.9142023979999999	0.010726055
rno-miR-122-5p	ENSRNOG00000005569	Phospho1	0.9141257559999999	0.010744944
rno-miR-322-5p	ENSRNOG00000008431	Gabbr2	0.914099269	0.010751475
rno-miR-188-5p	ENSRNOG00000022802	Tmem184b	-0.914071346	0.010758363
rno-miR-126a-5p	ENSRNOG00000000060	Cplx1	0.914062513	0.010760542
rno-miR-376b-3p	ENSRNOG00000054220	AABR07027394.2	0.913967427	0.010784016
rno-miR-187-3p	ENSRNOG00000019920	Doc2a	-0.913964342	0.010784778
rno-miR-378b	ENSRNOG00000030174	AABR07042903.1	-0.9139498620000001	0.010788355
rno-miR-450b-5p	ENSRNOG00000002343	Uchl1	-0.913878485	0.010805995
rno-miR-200a-5p	ENSRNOG00000021536	Plxdc1	-0.913852577	0.010812401000000001
rno-miR-18a-5p	ENSRNOG00000007508	Lrtm2	0.91378053	0.010830227
rno-miR-672-3p	ENSRNOG00000014448	Arntl	0.913761182	0.010835016000000001
rno-miR-191a-5p	ENSRNOG00000011427	Hr	-0.91373497	0.010841506
rno-miR-320-3p	ENSRNOG00000026679	Scn4b	0.9137236459999999	0.01084431
rno-miR-320-3p	ENSRNOG00000004392	Aatk	0.9137107	0.010847517
rno-miR-320-3p	ENSRNOG00000010891	Lrrcc1	-0.9135702720000001	0.010882326999999999
rno-miR-200b-5p	ENSRNOG00000028025	Aknad1	0.9135190190000001	0.010895046
rno-miR-376b-3p	ENSRNOG00000033803	Rpl37	0.9134586370000001	0.010910039
rno-miR-376b-3p	ENSRNOG00000008816	Gpnmb	0.91345549	0.010910821000000001
rno-miR-15b-5p	ENSRNOG00000030800	Igdcc3	-0.9134209090000001	0.010919413000000001
rno-miR-320-3p	ENSRNOG00000049054	Ntsr2	-0.9133993009999999	0.010924783
rno-miR-708-5p	ENSRNOG00000057724	Dio2	0.913376854	0.010930363
rno-miR-374-5p	ENSRNOG00000023551	Sp6	0.913367884	0.010932593
rno-miR-3559-3p	ENSRNOG00000046309	Gpr68	0.913348078	0.010937518
rno-miR-191a-5p	ENSRNOG00000039530	Ccl27	-0.913331223	0.01094171
rno-miR-708-5p	ENSRNOG00000038047	Mt1	0.9133019459999999	0.010948993999999998
rno-miR-672-3p	ENSRNOG00000048701	LOC685963	0.913185198	0.010978061
rno-miR-320-3p	ENSRNOG00000047960	Rab9b	0.91317518	0.010980557
rno-miR-376b-3p	ENSRNOG00000051582	AABR07013747.1	0.913131934	0.010991336
rno-miR-376b-3p	ENSRNOG00000008942	RGD1304963	0.9131319309999999	0.010991336
rno-miR-15b-5p	ENSRNOG00000027942	Eps8l1	-0.9130691059999999	0.011007003000000001
rno-miR-708-5p	ENSRNOG00000006311	Ccr9	0.9130222290000001	0.011018700000000001
rno-miR-708-5p	ENSRNOG00000011668	Nfil3	0.913017738	0.011019821
rno-miR-450b-5p	ENSRNOG00000009329	Nr1d1	0.9129706870000001	0.011031568
rno-miR-200a-5p	ENSRNOG00000023172	Dnajb3	0.912955077	0.011035466
rno-miR-188-5p	ENSRNOG00000030547	Dpp6	-0.912953852	0.011035772
rno-miR-191a-5p	ENSRNOG00000055976	AABR07006866.1	-0.912895907	0.01105025
rno-miR-674-3p	ENSRNOG00000019518	Pde4c	-0.9128744000000001	0.011055626
rno-miR-322-5p	ENSRNOG00000030174	AABR07042903.1	0.9128586329999999	0.011059568
rno-miR-376b-3p	ENSRNOG00000032805	Cyp2f4	0.912854673	0.011060558
rno-miR-672-3p	ENSRNOG00000046790	Irs4	0.912769158	0.01108195
rno-miR-188-5p	ENSRNOG00000009329	Nr1d1	-0.912604063	0.011123306999999999
rno-miR-708-3p	ENSRNOG00000061347	AABR07054490.1	0.912602635	0.011123666
rno-miR-672-3p	ENSRNOG00000006033	Spon2	0.9125714890000001	0.011131476000000001
rno-miR-122-5p	ENSRNOG00000014008	Mfsd2a	0.9125549629999999	0.011135622
rno-miR-218a-1-3p	ENSRNOG00000047493	Slco1a4	-0.912544412	0.011138269
rno-miR-326-3p	ENSRNOG00000005307	Slc4a10	0.9125378270000001	0.011139921
rno-miR-708-5p	ENSRNOG00000012235	Ppp1r17	0.912526319	0.011142808999999998
rno-miR-652-3p	ENSRNOG00000047493	Slco1a4	0.9124776859999999	0.011155016
rno-miR-674-3p	ENSRNOG00000026653	Hcar2	0.912449191	0.011162172
rno-miR-126a-5p	ENSRNOG00000007247	A2ml1	0.912378177	0.011180013999999999
rno-miR-201-5p	ENSRNOG00000001378	Iqcd	0.9123767359999999	0.011180376
rno-miR-582-5p	ENSRNOG00000040101	RGD1563581	-0.9123660709999999	0.011183057
rno-miR-450b-5p	ENSRNOG00000020778	Chrnb2	-0.912362557	0.01118394
rno-miR-320-3p	ENSRNOG00000015359	Arhgap40	0.91234002	0.011189606999999999
rno-miR-652-3p	ENSRNOG00000051147	Rn60_2_1765.1	0.9123336129999999	0.011191218000000001
rno-miR-376b-3p	ENSRNOG00000031726	Oas1e	0.9123312020000001	0.011191824
rno-miR-187-3p	ENSRNOG00000029594	LOC686807	-0.912287035	0.011202934
rno-miR-652-3p	ENSRNOG00000025608	Lrat	-0.912280124	0.011204673
rno-miR-674-3p	ENSRNOG00000001201	Cstb	0.9122693409999999	0.011207386000000001
rno-miR-652-3p	ENSRNOG00000036802	Snhg11	0.9122112729999999	0.011222003000000001
rno-miR-126a-5p	ENSRNOG00000015498	Il17rb	0.9121374320000001	0.011240604
rno-miR-150-5p	ENSRNOG00000010891	Lrrcc1	0.912099847	0.011250078
rno-miR-708-5p	ENSRNOG00000059579	Gpt2	0.9120920779999999	0.011252037
rno-miR-3559-3p	ENSRNOG00000053095	Rn60_20_0051.7	-0.91207784	0.011255626999999999
rno-miR-126a-5p	ENSRNOG00000006030	Ptprz1	-0.9120052559999999	0.011273937
rno-miR-200b-5p	ENSRNOG00000004222	S100g	-0.9119676309999999	0.011283435
rno-miR-200b-5p	ENSRNOG00000036682	Pycr1	0.911941399	0.011290059
rno-miR-188-5p	ENSRNOG00000000017	Steap1	0.9119149190000001	0.011296747
rno-miR-126a-5p	ENSRNOG00000013578	Trem2	-0.911844318	0.011314589
rno-miR-3559-3p	ENSRNOG00000021323	Car13	-0.9118158759999999	0.01132178
rno-let-7i-3p	ENSRNOG00000052695	AABR07037708.1	0.9117650559999999	0.011334636
rno-miR-1298	ENSRNOG00000030547	Dpp6	0.9117550329999999	0.011337172
rno-miR-15b-5p	ENSRNOG00000011427	Hr	-0.9117261659999999	0.011344478
rno-miR-200b-5p	ENSRNOG00000061106	U2	0.911673135	0.011357906000000001
rno-miR-674-3p	ENSRNOG00000038047	Mt1	0.91161808	0.011371853999999999
rno-miR-126a-5p	ENSRNOG00000003745	Atf3	0.9115539029999999	0.011388124
rno-miR-322-5p	ENSRNOG00000042787	Fam229a	0.911485806	0.0114054
rno-miR-15b-5p	ENSRNOG00000053037	AABR07024139.1	0.9114147140000001	0.011423448999999999
rno-miR-200a-5p	ENSRNOG00000006030	Ptprz1	-0.9114049359999999	0.011425933000000001
rno-miR-674-3p	ENSRNOG00000010451	Slc34a3	-0.911395242	0.011428395
rno-miR-672-3p	ENSRNOG00000012772	Nqo1	0.911360464	0.011437232
rno-miR-320-3p	ENSRNOG00000056448	AABR07062033.1	0.9113599290000001	0.011437368
rno-miR-672-3p	ENSRNOG00000015498	Il17rb	0.911308803	0.011450364
rno-miR-25-3p	ENSRNOG00000003515	Ephx1	0.9112852020000001	0.011456366
rno-miR-3559-3p	ENSRNOG00000060320	Lin28a	-0.91127336	0.011459378000000001
rno-miR-187-3p	ENSRNOG00000001284	Uncx	0.911255755	0.011463857
rno-miR-378b	ENSRNOG00000009832	Slc39a14	-0.911221343	0.011472613999999999
rno-miR-322-5p	ENSRNOG00000018938	Mkx	-0.911218018	0.01147346
rno-miR-582-5p	ENSRNOG00000049642	Smim5	-0.91121014	0.011475465
rno-miR-376b-3p	ENSRNOG00000043137	RGD1560608	0.911143204	0.011492509
rno-miR-652-3p	ENSRNOG00000014448	Arntl	-0.911111854	0.011500496
rno-miR-378b	ENSRNOG00000001378	Iqcd	-0.9110502509999999	0.011516199
rno-miR-15b-5p	ENSRNOG00000002385	Prg4	0.9108930740000001	0.01155631
rno-miR-322-5p	ENSRNOG00000027466	Cd27	-0.910873983	0.011561186999999999
rno-miR-450b-5p	ENSRNOG00000000451	RT1-Ba	0.910810734	0.01157735
rno-miR-652-3p	ENSRNOG00000014259	Mycl	0.910746415	0.011593798
rno-miR-218a-1-3p	ENSRNOG00000022802	Tmem184b	-0.910697221	0.011606385
rno-let-7i-3p	ENSRNOG00000014259	Mycl	0.910684362	0.011609676999999999
rno-miR-374-5p	ENSRNOG00000007247	A2ml1	-0.9106663209999999	0.011614295
rno-miR-450b-5p	ENSRNOG00000016057	Kcnj13	0.910664202	0.011614838
rno-miR-187-3p	ENSRNOG00000006033	Spon2	-0.91065834	0.011616339
rno-miR-376b-3p	ENSRNOG00000042884	LOC100911154	0.910643128	0.011620233999999998
rno-miR-320-3p	ENSRNOG00000000060	Cplx1	-0.910611208	0.01162841
rno-miR-18a-5p	ENSRNOG00000002793	Sstr2	-0.9105989720000001	0.011631545
rno-miR-200a-5p	ENSRNOG00000029594	LOC686807	0.910596875	0.011632082
rno-miR-3559-3p	ENSRNOG00000004783	Fam171b	0.9105833759999999	0.011635541000000001
rno-miR-652-3p	ENSRNOG00000019518	Pde4c	0.910503828	0.011655934
rno-miR-450b-5p	ENSRNOG00000030212	Cerkl	0.910451235	0.011669427
rno-miR-802-3p	ENSRNOG00000016057	Kcnj13	-0.910448815	0.011670048
rno-miR-672-3p	ENSRNOG00000001584	Map3k7cl	0.91043645	0.011673221999999999
rno-miR-150-5p	ENSRNOG00000053746	Olr1668	-0.9104274529999999	0.011675531000000001
rno-miR-150-5p	ENSRNOG00000014847	Rassf10	-0.9104225990000001	0.011676777
rno-miR-191a-5p	ENSRNOG00000049054	Ntsr2	0.910319408	0.01170328
rno-miR-326-3p	ENSRNOG00000016750	Cyp26a1	0.910294398	0.011709708000000001
rno-miR-1298	ENSRNOG00000030478	AY172581.9	0.910209642	0.011731503999999999
rno-miR-25-3p	ENSRNOG00000014046	Sertm1	-0.910209568	0.011731523
rno-miR-25-3p	ENSRNOG00000061500	AABR07005950.2	-0.910209568	0.011731523
rno-miR-376b-3p	ENSRNOG00000004783	Fam171b	-0.910195009	0.011735269
rno-miR-322-5p	ENSRNOG00000009712	Gale	0.910190425	0.011736448
rno-let-7i-3p	ENSRNOG00000051147	Rn60_2_1765.1	0.910185107	0.011737817
rno-miR-218a-1-3p	ENSRNOG00000012390	Npw	0.910175127	0.011740385
rno-miR-374-5p	ENSRNOG00000004222	S100g	0.910122003	0.011754062
rno-miR-3559-3p	ENSRNOG00000052080	Camk2b	-0.910047939	0.011773142
rno-miR-708-3p	ENSRNOG00000059010	Rnf212	0.910040032	0.01177518
rno-miR-672-3p	ENSRNOG00000020686	Dkkl1	0.910023857	0.011779349
rno-miR-326-3p	ENSRNOG00000033386	Itih1	0.910023646	0.011779403999999999
rno-miR-200a-5p	ENSRNOG00000015498	Il17rb	0.910003582	0.011784576000000001
rno-miR-802-3p	ENSRNOG00000036827	Ppp1r1a	-0.9099849520000001	0.011789381000000002
rno-miR-652-3p	ENSRNOG00000014426	Lox	-0.909949475	0.011798531000000001
rno-miR-200a-5p	ENSRNOG00000010716	Atoh8	-0.9098789979999999	0.01181672
rno-miR-672-3p	ENSRNOG00000021536	Plxdc1	-0.909841496	0.011826405
rno-miR-218a-1-3p	ENSRNOG00000055909	Apoa4	0.909771517	0.011844486000000001
rno-miR-201-5p	ENSRNOG00000061414	Acot12	0.9097637120000001	0.011846503000000001
rno-miR-218a-1-3p	ENSRNOG00000027942	Eps8l1	-0.909761435	0.011847092
rno-miR-708-5p	ENSRNOG00000003984	Apln	0.90973444	0.011854071
rno-miR-188-5p	ENSRNOG00000002343	Uchl1	0.909712167	0.011859831000000001
rno-miR-30c-5p	ENSRNOG00000014761	Rasd2	-0.909678076	0.01186865
rno-miR-674-3p	ENSRNOG00000014426	Lox	0.909547413	0.011902478999999999
rno-miR-3559-3p	ENSRNOG00000049054	Ntsr2	-0.90953462	0.011905793999999999
rno-miR-376b-3p	ENSRNOG00000053037	AABR07024139.1	0.909509662	0.011912262
rno-miR-378b	ENSRNOG00000003745	Atf3	-0.909444585	0.011929135
rno-miR-126a-5p	ENSRNOG00000026037	Plb1	0.9093770809999999	0.011946648999999998
rno-miR-218a-1-3p	ENSRNOG00000000060	Cplx1	0.909311282	0.011963733
rno-miR-187-3p	ENSRNOG00000015945	Cd3g	0.9093031509999999	0.011965845
rno-miR-3559-3p	ENSRNOG00000006033	Spon2	-0.909258795	0.01197737
rno-miR-374-5p	ENSRNOG00000025198	Gas2l3	-0.9092076490000001	0.011990664
rno-miR-652-3p	ENSRNOG00000047327	Gramd1c	-0.9091001329999999	0.012018636000000001
rno-miR-322-5p	ENSRNOG00000007014	Cnksr2	-0.909075779	0.012024976000000001
rno-miR-378b	ENSRNOG00000016295	Lyzl1	-0.908972827	0.012051796000000002
rno-miR-652-3p	ENSRNOG00000009209	Slitrk1	0.9089201990000001	0.012065518
rno-miR-187-3p	ENSRNOG00000030170	Krt10	-0.908920143	0.012065532
rno-miR-30c-5p	ENSRNOG00000028519	RGD1560695	0.9088013070000001	0.012096543000000001
rno-miR-25-3p	ENSRNOG00000015945	Cd3g	-0.908797958	0.012097418
rno-miR-200b-5p	ENSRNOG00000023551	Sp6	-0.908718644	0.012118138
rno-miR-25-3p	ENSRNOG00000007014	Cnksr2	-0.908685622	0.012126768999999999
rno-miR-326-3p	ENSRNOG00000026577	Cpne4	0.908680182	0.012128192
rno-miR-126a-5p	ENSRNOG00000032508	Acot5	0.908671955	0.012130343
rno-miR-130b-3p	ENSRNOG00000003802	Pttg1	0.908662995	0.012132685
rno-miR-191a-5p	ENSRNOG00000000060	Cplx1	0.9085531170000001	0.012161435
rno-miR-320-3p	ENSRNOG00000031726	Oas1e	-0.908548738	0.012162581
rno-miR-201-5p	ENSRNOG00000042787	Fam229a	0.908518514	0.012170495
rno-miR-30c-5p	ENSRNOG00000052695	AABR07037708.1	-0.908501254	0.012175016
rno-miR-187-3p	ENSRNOG00000011101	Twist1	0.908498349	0.012175776999999999
rno-miR-374-5p	ENSRNOG00000030800	Igdcc3	0.9083912000000001	0.01220386
rno-miR-378b	ENSRNOG00000018371	Tubb6	-0.908384537	0.012205607
rno-miR-376b-3p	ENSRNOG00000023601	Elavl4	0.9083658290000001	0.012210513999999999
rno-miR-30c-5p	ENSRNOG00000003094	Cmah	-0.908344332	0.012216153
rno-miR-376b-3p	ENSRNOG00000016750	Cyp26a1	-0.9082536590000001	0.012239953999999999
rno-miR-322-5p	ENSRNOG00000008816	Gpnmb	0.90824384	0.012242533
rno-miR-708-5p	ENSRNOG00000025764	Mt1	0.9082343940000001	0.012245013999999999
rno-miR-218a-1-3p	ENSRNOG00000009571	Wipf3	-0.908097845	0.012280906000000001
rno-miR-582-5p	ENSRNOG00000012819	Gdnf	0.9080701609999999	0.012288189
rno-miR-218a-1-3p	ENSRNOG00000019920	Doc2a	0.908057297	0.012291574
rno-miR-187-3p	ENSRNOG00000001584	Map3k7cl	-0.908012099	0.012303471000000002
rno-miR-201-5p	ENSRNOG00000032508	Acot5	0.90800487	0.012305373999999999
rno-miR-25-3p	ENSRNOG00000020593	Gipc3	-0.9080004429999999	0.012306538999999998
rno-miR-187-3p	ENSRNOG00000019216	Il12rb1	0.907932045	0.012324555
rno-miR-378b	ENSRNOG00000006367	Slc5a8	-0.907912498	0.012329706000000001
rno-miR-188-5p	ENSRNOG00000003262	Cacng4	0.907885478	0.012336828000000001
rno-miR-30c-5p	ENSRNOG00000015359	Arhgap40	-0.907815907	0.012355175
rno-miR-652-3p	ENSRNOG00000042292	AABR07004993.1	0.907806838	0.012357567
rno-miR-374-5p	ENSRNOG00000009209	Slitrk1	0.907788588	0.012362382
rno-miR-582-5p	ENSRNOG00000030478	AY172581.9	-0.907706407	0.012384078
rno-miR-218a-1-3p	ENSRNOG00000029726	Gstm1	0.907671675	0.012393251999999999
rno-miR-708-5p	ENSRNOG00000027466	Cd27	-0.90756562	0.012421287
rno-miR-201-5p	ENSRNOG00000030170	Krt10	0.907560026	0.012422766000000002
rno-miR-582-5p	ENSRNOG00000001329	Gjc3	0.9075297729999999	0.01243077
rno-miR-322-5p	ENSRNOG00000012477	Eef1a2	0.907456371	0.012450198
rno-miR-126a-5p	ENSRNOG00000052405	Cdh4	-0.907394217	0.012466661
rno-miR-652-3p	ENSRNOG00000026653	Hcar2	-0.907368625	0.012473442
rno-miR-187-3p	ENSRNOG00000023126	Rxfp3	-0.90730691	0.012489803
rno-miR-652-3p	ENSRNOG00000039530	Ccl27	0.9072964059999999	0.012492588999999998
rno-miR-191a-5p	ENSRNOG00000050152	-	0.907294887	0.012492992
rno-miR-15b-5p	ENSRNOG00000052405	Cdh4	-0.907280153	0.0124969
rno-miR-3559-3p	ENSRNOG00000010451	Slc34a3	0.907278954	0.012497218000000001
rno-miR-188-5p	ENSRNOG00000030914	RGD1559493	0.907265668	0.012500743
rno-miR-30c-5p	ENSRNOG00000003748	RGD1565785	-0.907265433	0.012500805
rno-miR-674-3p	ENSRNOG00000008074	Cyp11a1	0.907238889	0.012507848
rno-miR-191a-5p	ENSRNOG00000059362	Has3	-0.907221465	0.012512473
rno-miR-652-3p	ENSRNOG00000018371	Tubb6	-0.907163932	0.012527748
rno-miR-708-5p	ENSRNOG00000036827	Ppp1r1a	-0.9071055729999999	0.012543251000000002
rno-miR-30c-5p	ENSRNOG00000059890	Clec2d2	-0.907043623	0.012559718999999999
rno-miR-126a-5p	ENSRNOG00000010497	RGD1305807	0.9070294590000001	0.012563486
rno-miR-201-5p	ENSRNOG00000009734	Akr1b8	0.9070133420000001	0.012567772
rno-miR-126a-5p	ENSRNOG00000047327	Gramd1c	0.9070097770000001	0.012568721000000001
rno-miR-188-5p	ENSRNOG00000060320	Lin28a	0.906987123	0.012574746999999999
rno-miR-201-5p	ENSRNOG00000002919	Gfap	0.906943377	0.012586389
rno-miR-672-3p	ENSRNOG00000006367	Slc5a8	0.9068048759999999	0.012623281
rno-miR-218a-1-3p	ENSRNOG00000009209	Slitrk1	-0.906729882	0.012643278999999999
rno-miR-126a-5p	ENSRNOG00000007545	Angptl4	0.906716182	0.012646933999999999
rno-miR-188-5p	ENSRNOG00000060525	AABR07007717.3	0.9066794090000001	0.012656747
rno-miR-376b-3p	ENSRNOG00000009734	Akr1b8	0.906654519	0.012663391000000001
rno-miR-322-5p	ENSRNOG00000031612	Gls2	0.9066384820000001	0.012667673
rno-miR-25-3p	ENSRNOG00000023116	Agmo	-0.906630453	0.012669817
rno-miR-326-3p	ENSRNOG00000018841	Sox8	-0.906625052	0.012671258999999999
rno-miR-3559-3p	ENSRNOG00000013262	Myl1	-0.90656184	0.012688145
rno-miR-15b-5p	ENSRNOG00000000017	Steap1	0.906545649	0.012692472
rno-miR-191a-5p	ENSRNOG00000026653	Hcar2	0.906535257	0.012695248999999999
rno-miR-25-3p	ENSRNOG00000056518	SNORA71	-0.906518918	0.012699617
rno-miR-326-3p	ENSRNOG00000027847	Nxpe2	0.9064452690000001	0.012719313000000001
rno-miR-374-5p	ENSRNOG00000030212	Cerkl	0.906397091	0.012732206000000001
rno-miR-187-3p	ENSRNOG00000003984	Apln	-0.9063495090000001	0.012744945
rno-miR-708-5p	ENSRNOG00000053560	Rhou	0.90634046	0.012747368
rno-miR-320-3p	ENSRNOG00000008930	Tnfsf15	0.9063352379999999	0.012748767
rno-miR-30c-5p	ENSRNOG00000007014	Cnksr2	-0.9063271759999999	0.012750926000000001
rno-miR-200a-5p	ENSRNOG00000021027	Dbp	-0.906274932	0.012764923999999999
rno-miR-15b-5p	ENSRNOG00000008431	Gabbr2	0.906226538	0.012777897
rno-miR-18a-5p	ENSRNOG00000005975	Rpl30	-0.906186022	0.012788762
rno-miR-378b	ENSRNOG00000033803	Rpl37	-0.906156216	0.012796759
rno-miR-201-5p	ENSRNOG00000016295	Lyzl1	0.9061306790000001	0.012803611999999999
rno-miR-130b-3p	ENSRNOG00000023508	Mfsd2b	0.906114303	0.012808007
rno-miR-200a-5p	ENSRNOG00000032626	Mmp3	0.906112589	0.012808466999999999
rno-miR-200b-5p	ENSRNOG00000003094	Cmah	-0.906072911	0.012819121000000001
rno-miR-15b-5p	ENSRNOG00000023508	Mfsd2b	0.906063325	0.012821695
rno-let-7i-3p	ENSRNOG00000052405	Cdh4	0.905970011	0.012846769
rno-miR-582-5p	ENSRNOG00000027847	Nxpe2	-0.905948492	0.012852553999999999
rno-miR-201-5p	ENSRNOG00000052080	Camk2b	0.9059324959999999	0.012856855
rno-miR-802-3p	ENSRNOG00000011427	Hr	-0.905908811	0.012863226
rno-miR-320-3p	ENSRNOG00000014847	Rassf10	0.905897128	0.012866368999999999
rno-miR-320-3p	ENSRNOG00000050152	-	-0.905783043	0.012897078000000001
rno-miR-708-5p	ENSRNOG00000020778	Chrnb2	0.905771443	0.012900203
rno-miR-187-3p	ENSRNOG00000006860	Itk	0.905545988	0.012961002
rno-miR-672-3p	ENSRNOG00000059010	Rnf212	0.9055041770000001	0.012972293000000001
rno-miR-708-5p	ENSRNOG00000001201	Cstb	0.90547177	0.012981046999999999
rno-miR-15b-5p	ENSRNOG00000029594	LOC686807	0.905413513	0.012996791
rno-miR-15b-5p	ENSRNOG00000014426	Lox	0.9053623820000001	0.013010618
rno-miR-322-5p	ENSRNOG00000024923	Nnat	0.905320675	0.013021901
rno-miR-30c-5p	ENSRNOG00000014448	Arntl	0.905234894	0.013045123
rno-miR-362-5p	ENSRNOG00000046540	Ugt2b15	0.9051767279999999	0.01306088
rno-miR-363-3p	ENSRNOG00000059770	RT1-A3	0.905172311	0.013062077
rno-miR-322-5p	ENSRNOG00000040101	RGD1563581	-0.905108831	0.013079285
rno-miR-3559-3p	ENSRNOG00000053560	Rhou	-0.9050696659999999	0.013089907
rno-miR-674-3p	ENSRNOG00000013262	Myl1	0.905069452	0.013089965
rno-miR-15b-5p	ENSRNOG00000061347	AABR07054490.1	0.9050642179999999	0.013091385
rno-miR-200b-5p	ENSRNOG00000014448	Arntl	0.9050010690000001	0.013108522
rno-miR-3559-3p	ENSRNOG00000038047	Mt1	-0.90495747	0.01312036
rno-miR-674-3p	ENSRNOG00000030387	Kng1l1	0.904949911	0.013122413000000001
rno-miR-126a-5p	ENSRNOG00000002919	Gfap	0.904945098	0.013123721000000001
rno-miR-708-5p	ENSRNOG00000049054	Ntsr2	0.904920423	0.013130423
rno-miR-378b	ENSRNOG00000042455	Tlr12	0.904885759	0.013139841999999999
rno-miR-672-3p	ENSRNOG00000032508	Acot5	0.9047863509999999	0.013166872
rno-miR-200a-5p	ENSRNOG00000058611	AABR07027137.1	0.904758134	0.013174548999999999
rno-miR-3559-3p	ENSRNOG00000020272	5330417C22Rik	-0.9046629740000001	0.013200456999999999
rno-miR-450b-5p	ENSRNOG00000016750	Cyp26a1	0.9046338759999999	0.013208383
rno-miR-200b-5p	ENSRNOG00000027942	Eps8l1	-0.904576608	0.013223991000000001
rno-miR-201-5p	ENSRNOG00000024237	Scel	0.904571026	0.013225513000000001
rno-miR-200a-5p	ENSRNOG00000010451	Slc34a3	-0.904552405	0.01323059
rno-miR-122-5p	ENSRNOG00000012546	Frmpd1	0.904534673	0.013235425
rno-let-7i-3p	ENSRNOG00000050210	RT1-CE10	0.904455534	0.013257017
rno-miR-200a-5p	ENSRNOG00000027466	Cd27	-0.904444501	0.013260029
rno-miR-320-3p	ENSRNOG00000015076	Cyp26b1	0.904428459	0.013264408
rno-miR-322-5p	ENSRNOG00000023126	Rxfp3	0.9043838809999999	0.013276581
rno-miR-200b-5p	ENSRNOG00000055769	1810024B03Rik	0.90435841	0.013283538999999999
rno-miR-15b-5p	ENSRNOG00000007247	A2ml1	0.9043259240000001	0.013292415
rno-let-7i-3p	ENSRNOG00000011654	Plk4	-0.904311896	0.01329625
rno-miR-187-3p	ENSRNOG00000060525	AABR07007717.3	-0.9042786540000001	0.013305336999999999
rno-miR-15b-5p	ENSRNOG00000028519	RGD1560695	0.9042690990000001	0.01330795
rno-miR-378b	ENSRNOG00000029465	Slc26a10	0.9042220329999999	0.013320823
rno-miR-191a-5p	ENSRNOG00000016057	Kcnj13	-0.904092395	0.013356311000000001
rno-miR-122-5p	ENSRNOG00000036608	Mlana	0.904073178	0.013361576000000002
rno-miR-322-5p	ENSRNOG00000015498	Il17rb	0.904060476	0.013365056
rno-miR-15b-5p	ENSRNOG00000042787	Fam229a	0.904054087	0.013366807
rno-miR-802-3p	ENSRNOG00000056094	AC125873.1	-0.904048492	0.01336834
rno-miR-200b-5p	ENSRNOG00000000716	Htr1f	-0.903988914	0.013384672
rno-miR-188-5p	ENSRNOG00000000903	Asl	0.9039666340000001	0.013390782
rno-miR-652-3p	ENSRNOG00000012819	Gdnf	-0.903928341	0.013401286
rno-miR-150-5p	ENSRNOG00000028519	RGD1560695	0.903896113	0.01341013
rno-miR-200a-5p	ENSRNOG00000061153	Hrh3	-0.90384714	0.013423573999999999
rno-miR-126a-5p	ENSRNOG00000018854	Nppc	0.9038392279999999	0.013425747
rno-miR-3559-3p	ENSRNOG00000031521	Cldn24	-0.903811968	0.013433233999999999
rno-miR-200b-5p	ENSRNOG00000006204	Slc30a3	0.903808825	0.013434096999999999
rno-miR-218a-1-3p	ENSRNOG00000052695	AABR07037708.1	-0.903805967	0.013434881999999999
rno-miR-320-3p	ENSRNOG00000009209	Slitrk1	0.9037876009999999	0.013439928
rno-miR-672-3p	ENSRNOG00000060355	Hist1h1b	-0.903746135	0.013451323000000001
rno-miR-320-3p	ENSRNOG00000019216	Il12rb1	0.9037351109999999	0.013454353
rno-miR-126a-5p	ENSRNOG00000004062	C4bpa	0.9037126	0.013460541999999999
rno-miR-421-3p	ENSRNOG00000042455	Tlr12	-0.9035811509999999	0.013496708
rno-miR-378b	ENSRNOG00000014751	Ret	-0.9035614259999999	0.013502139
rno-miR-326-3p	ENSRNOG00000030212	Cerkl	0.903554801	0.013503963
rno-miR-322-5p	ENSRNOG00000003094	Cmah	-0.903431592	0.013537914
rno-miR-376b-3p	ENSRNOG00000000017	Steap1	0.90341971	0.01354119
rno-miR-320-3p	ENSRNOG00000036827	Ppp1r1a	0.9033889429999999	0.013549675
rno-miR-122-5p	ENSRNOG00000007247	A2ml1	0.9033673170000001	0.013555641
rno-miR-201-5p	ENSRNOG00000018094	Sv2c	0.9033576109999999	0.013558319
rno-miR-582-5p	ENSRNOG00000056518	SNORA71	-0.9033338940000001	0.013564864
rno-miR-126a-5p	ENSRNOG00000008337	Gjd2	-0.903284415	0.013578521999999999
rno-miR-322-5p	ENSRNOG00000029594	LOC686807	0.9032783959999999	0.013580183999999999
rno-miR-708-5p	ENSRNOG00000000903	Asl	0.903251128	0.013587715
rno-miR-201-5p	ENSRNOG00000033803	Rpl37	0.9032210909999999	0.013596013
rno-miR-15b-5p	ENSRNOG00000036682	Pycr1	0.903203128	0.013600976
rno-miR-1247-5p	ENSRNOG00000037219	RGD1562492	0.9031763159999999	0.013608386
rno-miR-200a-5p	ENSRNOG00000042884	LOC100911154	0.9031065909999999	0.013627665
rno-miR-200a-5p	ENSRNOG00000042787	Fam229a	0.9030839970000001	0.013633915
rno-miR-200a-5p	ENSRNOG00000047327	Gramd1c	0.90308055	0.013634868999999999
rno-miR-326-3p	ENSRNOG00000020593	Gipc3	0.903049841	0.013643367
rno-miR-322-5p	ENSRNOG00000017147	Trim6	0.903038549	0.013646492
rno-miR-15b-5p	ENSRNOG00000061153	Hrh3	-0.9030165520000001	0.013652581
rno-miR-15b-5p	ENSRNOG00000001201	Cstb	0.9030040090000001	0.013656053000000001
rno-miR-320-3p	ENSRNOG00000055976	AABR07006866.1	0.902989445	0.013660086
rno-miR-3559-3p	ENSRNOG00000010497	RGD1305807	-0.9029787659999999	0.013663043
rno-miR-320-3p	ENSRNOG00000029594	LOC686807	-0.902961902	0.013667714
rno-miR-674-3p	ENSRNOG00000047960	Rab9b	-0.90295986	0.01366828
rno-miR-374-5p	ENSRNOG00000052916	Malrd1	0.902877437	0.01369112
rno-miR-30c-5p	ENSRNOG00000040136	LOC681766	-0.90286049	0.013695818
rno-miR-674-3p	ENSRNOG00000025764	Mt1	0.902817902	0.013707628999999999
rno-miR-672-3p	ENSRNOG00000051559	AABR07021494.1	0.902776137	0.013719216000000001
rno-miR-150-5p	ENSRNOG00000005975	Rpl30	0.9027142290000001	0.013736400000000001
rno-miR-378b	ENSRNOG00000011668	Nfil3	-0.902698311	0.01374082
rno-miR-200a-5p	ENSRNOG00000020686	Dkkl1	0.9026913209999999	0.013742762
rno-miR-672-3p	ENSRNOG00000018854	Nppc	0.9026471779999999	0.013755024
rno-miR-582-5p	ENSRNOG00000026679	Scn4b	-0.9026433420000001	0.01375609
rno-miR-126a-5p	ENSRNOG00000006622	Cry1	0.902600058	0.013768118999999999
rno-miR-374-5p	ENSRNOG00000016760	Kctd19	-0.9025596309999999	0.013779358
rno-miR-582-5p	ENSRNOG00000006860	Itk	-0.902532707	0.013786846
rno-miR-30c-5p	ENSRNOG00000052405	Cdh4	-0.9025293259999999	0.013787787
rno-miR-191a-5p	ENSRNOG00000016760	Kctd19	0.902528852	0.013787919
rno-miR-200a-5p	ENSRNOG00000053889	Celsr3	0.9025229659999999	0.013789556000000001
rno-miR-187-3p	ENSRNOG00000029726	Gstm1	-0.9024630440000001	0.01380623
rno-miR-708-5p	ENSRNOG00000036608	Mlana	0.902455004	0.013808468
rno-miR-672-3p	ENSRNOG00000019110	Ocstamp	0.9024005979999999	0.013823616
rno-miR-218a-1-3p	ENSRNOG00000061153	Hrh3	-0.902396605	0.013824729
rno-miR-15b-5p	ENSRNOG00000008074	Cyp11a1	0.902364519	0.013833667
rno-miR-187-3p	ENSRNOG00000049038	LOC100359989	-0.902352935	0.013836893999999999
rno-miR-218a-1-3p	ENSRNOG00000007014	Cnksr2	-0.9023396990000001	0.013840581999999999
rno-miR-126a-5p	ENSRNOG00000057367	Glud1	0.90231413	0.013847709
rno-miR-187-3p	ENSRNOG00000055909	Apoa4	-0.90227736	0.01385796
rno-miR-450b-5p	ENSRNOG00000052405	Cdh4	0.902269931	0.013860031
rno-miR-320-3p	ENSRNOG00000030212	Cerkl	0.902216253	0.013875004
rno-miR-122-5p	ENSRNOG00000028025	Aknad1	0.902200597	0.013879373
rno-miR-672-3p	ENSRNOG00000008930	Tnfsf15	-0.902069993	0.013915841000000002
rno-miR-3559-3p	ENSRNOG00000020578	Ceacam1	-0.902062369	0.013917971000000001
rno-miR-200a-5p	ENSRNOG00000046790	Irs4	0.902025843	0.013928178999999999
rno-miR-802-3p	ENSRNOG00000014847	Rassf10	-0.901985646	0.013939418
rno-miR-708-5p	ENSRNOG00000047960	Rab9b	-0.9019591370000001	0.013946831000000002
rno-miR-25-3p	ENSRNOG00000046540	Ugt2b15	-0.9019505720000001	0.013949227
rno-miR-187-3p	ENSRNOG00000047327	Gramd1c	-0.9018888620000001	0.013966494
rno-miR-200b-5p	ENSRNOG00000008074	Cyp11a1	0.9018866990000001	0.0139671
rno-miR-708-5p	ENSRNOG00000012404	Thrsp	0.901877769	0.013969599
rno-miR-708-5p	ENSRNOG00000000521	Cdkn1a	0.9018485909999999	0.013977768
rno-miR-582-5p	ENSRNOG00000026577	Cpne4	-0.90183352	0.013981988
rno-miR-201-5p	ENSRNOG00000031726	Oas1e	0.9017957259999999	0.013992573999999999
rno-miR-25-3p	ENSRNOG00000004278	Dlx3	0.901760626	0.014002408999999999
rno-miR-378b	ENSRNOG00000012477	Eef1a2	-0.9017336220000001	0.014009978000000001
rno-miR-126a-5p	ENSRNOG00000025476	Tmem252	0.9016736120000001	0.014026803999999999
rno-miR-126a-5p	ENSRNOG00000018938	Mkx	-0.901654148	0.014032264
rno-miR-376b-3p	ENSRNOG00000030889	Cldn22	0.90160928	0.014044853000000001
rno-miR-218a-1-3p	ENSRNOG00000051559	AABR07021494.1	0.9015941129999999	0.01404911
rno-miR-362-5p	ENSRNOG00000059448	Vom1r84	0.901562072	0.014058105
rno-miR-200a-5p	ENSRNOG00000059579	Gpt2	0.901558467	0.014059118
rno-miR-672-3p	ENSRNOG00000007247	A2ml1	0.9014783740000001	0.014081616000000002
rno-let-7i-3p	ENSRNOG00000006996	Mms22l	-0.901468505	0.014084389
rno-miR-708-5p	ENSRNOG00000032832	Mmp10	0.9014376759999999	0.014093053999999999
rno-miR-200a-5p	ENSRNOG00000015036	Ctgf	0.901432135	0.014094612
rno-miR-200b-5p	ENSRNOG00000021323	Car13	0.90140859	0.014101232
rno-miR-15b-5p	ENSRNOG00000021536	Plxdc1	-0.90128793	0.01413518
rno-miR-188-5p	ENSRNOG00000057724	Dio2	0.901280677	0.014137222
rno-miR-25-3p	ENSRNOG00000014448	Arntl	0.901121297	0.014182128
rno-miR-3559-3p	ENSRNOG00000012772	Nqo1	-0.9010988990000001	0.014188445
rno-miR-188-5p	ENSRNOG00000027942	Eps8l1	-0.901081584	0.014193328
rno-miR-187-3p	ENSRNOG00000040101	RGD1563581	0.901057241	0.014200196000000002
rno-miR-200b-5p	ENSRNOG00000024923	Nnat	0.9010203259999999	0.014210613
rno-miR-150-5p	ENSRNOG00000059890	Clec2d2	-0.900971098	0.014224511
rno-miR-672-3p	ENSRNOG00000011729	Nxf2	0.900943075	0.014232425
rno-miR-18a-5p	ENSRNOG00000024527	Olr1572	-0.9009353840000001	0.014234597
rno-miR-374-5p	ENSRNOG00000012235	Ppp1r17	-0.9009050259999999	0.014243173999999999
rno-miR-672-3p	ENSRNOG00000042884	LOC100911154	0.900877825	0.01425086
rno-miR-200a-5p	ENSRNOG00000020578	Ceacam1	0.900791812	0.01427518
rno-miR-200b-5p	ENSRNOG00000030547	Dpp6	-0.900779014	0.014278801
rno-miR-708-5p	ENSRNOG00000008942	RGD1304963	0.90074529	0.014288341999999999
[truncated: 5,938 more rows]
